# Supplementary material for: Dissecting the Impact of Maternal Androgen Exposure on Developmental Programming through Targeting the Androgen Receptor
Source: Adv Sci (Weinh). 2024 Jul 29;11(36):2309429. doi: 10.1002/advs.202309429 (PMC11423211; doi:10.1002/advs.202309429)
Supplement: Supplementary file 2 — Supporting Information [file ADVS-11-2309429-s001.xlsx]

## Sheet: Sheet 1 - DHT vs CNT 1218DEGs
Supplementary Table 4 sheet 1 E10,5 placenta DHT vs CNT DEGs (1218 DEGs in total)
	baseMean	log2FoldChange	lfcSE	pvalue	padj
Sox17	18.8019	-0.0678386	0.215663	0.694765	0.859654		CTNND1
Gm6085	2.7692	0.0790378	0.312989	0.62955	0.82471		NISCH
Gm6123	4.55306	0.159796	0.316469	0.379083	0.647405		SH3RF1
Mrpl15	56.2123	-0.32487	0.182156	0.041827	0.178247		RNU7-75P
Lypla1	26.9042	0.0282846	0.182949	0.859295	0.940069		KANSL1
Tcea1	58.4085	0.184903	0.125049	0.114623	0.335136		PLCL2
Atp6v1h	127.47	-0.142501	0.114083	0.186105	0.446396		RN7SKP173
Rb1cc1	46.6661	0.191701	0.162087	0.181718	0.440189		SFMBT1
4732440D04Rik	2.84735	-0.30993	0.386631	0.132908	0.36706		BAP1
Gm37108	8.05719	0.0409122	0.262264	0.822074	0.923476		KANSL1-AS1
Pcmtd1	27.6538	0.168389	0.201142	0.314907	0.590774		NT5C2
Gm9826	1.79215	0.122281	0.343703	0.426129	0.685747		TSTA3
Rps2-ps2	2.21053	-0.168555	0.349683	0.312035	0.587776		CTDSPL
Gm36964	15.1304	-0.0582353	0.278759	0.739786	0.882136		GALNT10
Gm24276	10.1187	0.168728	0.275192	0.370347	0.640249		NDUFA6
Rrs1	16.6456	-0.0169885	0.203733	0.918786	0.966487		ALPK3
Adhfe1	0.821419	-0.200189	0.400023	0.172667	0.426708		VPS13C
2610203C22Rik	2.12142	0.4604	0.551028	0.0576586	0.219878		RP11-707O23.1
Gm6161	11.9383	-0.0338372	0.233511	0.848775	0.935086		RN7SL68P
Mybl1	0.664196	-0.0326952	0.339506	0.803303	0.914519		SERPINF1
Vcpip1	20.844	-0.0886993	0.179672	0.567394	0.784996		MAPK3
Sgk3	38.1551	0.143252	0.193585	0.381416	0.649741		RP11-397E7.4
Mcmdc2	1.31857	0.107255	0.343194	0.460837	0.713947		CRHR1-IT1
Snhg6	100.668	0.062424	0.186439	0.694547	0.85963		SFXN2
Cops5	90.0349	-0.155374	0.117456	0.162235	0.411359		GRAMD1B
Cspp1	42.7959	0.110899	0.196454	0.501537	0.744075		THAP3
Arfgef1	99.0381	0.0558271	0.143191	0.671359	0.848824		CTNNA1
Gm37569	0.886687	0.0112868	0.330889	0.942531	0.977548		RPL13
Cpa6	5.80693	2.0175	0.783879	0.000398261	0.00644345
Gm15604	1.18504	0.0208216	0.331472	0.863854	0.942401		PIK3C2B
Gm28659	20.122	-0.0357755	0.239898	0.838306	0.930755		SRA1
Prex2	12.9394	-0.2892	0.213583	0.100113	0.309804		RPL23A
Gm2383	1.01074	0.000538105	0.326929	0.998604	0.999189		SART3
Sulf1	22.2533	1.30501	0.63063	0.00152224	0.0175687
Slco5a1	126.046	-0.0264613	0.208668	0.874182	0.946777		DGKZ
Prdm14	0.913974	-3.02261	1.48403	0.00133251	0.0159091
Ncoa2	15.1015	0.184383	0.21128	0.28852	0.565099		KIAA0319L
Gm38376	1.77462	0.00973435	0.313968	0.949714	0.98		OR8D1
Gm37409	0.671153	0.104878	0.354353	0.418107	0.678555		ARHGAP27
Gm38120	0.796501	-0.0723675	0.337173	0.6044	0.809936		SNORD3B-1
Gm38380	2.22029	-0.145072	0.321555	0.411831	0.673641		SNORD3B-2
Tram1	89.7997	0.460311	0.270139	0.0258578	0.130588		MVP
Lactb2	16.0487	-0.0232807	0.198715	0.887693	0.952412		MFSD13A
Gm5523	0.901104	-0.111567	0.349466	0.415217	0.676261		ANKRD11
Smt3h2-ps4	1.76484	0.21075	0.358105	0.252899	0.529713		ZNF592
Rpl5-ps1	16.0635	0.0253958	0.213312	0.881583	0.949854		SNU13
Gm10566	4.8407	0.122303	0.280382	0.507788	0.747635		ATP2A2
Terf1	20.3738	-0.182069	0.194758	0.271237	0.548756		CISD2
Rpl7	804.845	-0.000521593	0.120456	0.992193	0.997854		GLTP
Rdh10	19.6327	0.311348	0.270593	0.118738	0.342574		DESI1
Stau2	5.89307	0.0758526	0.255473	0.677586	0.852157		BBX
Ube2w	30.9196	0.206026	0.178674	0.184802	0.444445		PPP4C
Eloc	152.653	0.0592268	0.135339	0.636791	0.83009		ARFGAP2
Tmem70	35.1612	0.361842	0.185135	0.0249468	0.127381		TRIM8
Ly96	33.2288	0.526357	0.224604	0.00505161	0.0417638		NSF
Jph1	1.77256	0.270892	0.411559	0.15245	0.397525		NEK4
Pi15	60.6509	0.517266	0.517991	0.0398921	0.17316		ZNF664
Crispld1	1.8163	0.275683	0.405007	0.152393	0.397521		CREB3L4
Gm10075	1.74599	0.081395	0.329216	0.592148	0.801487		VPS29
Gm4849	0.925195	-0.0671413	0.342753	0.603399	0.809132		RFTN2
Gm15795	1.07963	-0.285308	0.500412	0.0453432	0.187776		PTP4A1
Mcm3	35.6055	-0.349347	0.254768	0.0773649	0.264886		EPM2AIP1
Paqr8	3.35197	-0.409304	0.449823	0.0797206	0.269815		PBRM1
Efhc1	0.690187	-0.0306268	0.344681	0.808542	0.916895		YPEL3
Tram2	18.3705	-0.953766	0.293762	0.000122934	0.00257313		SLC43A2
Tmem14a	2.55052	-0.0972664	0.318089	0.555802	0.777649		NDUFA13
Khdc1a	0.664088	-0.604496	2.01818	0.0168624	0.0970992		NSFP1
Kcnq5	1.75568	0.0912491	0.322299	0.573353	0.788602		ZNF408
Gm7658	3.29734	-0.0462046	0.289526	0.790589	0.910558		C1orf216
Gm29107	1.15611	-0.509058	0.797548	0.0274455	0.136073		XPNPEP3
Ogfrl1	3.02344	-0.24843	0.349377	0.206309	0.472619		RP1-85F18.6
Smap1	63.4301	0.0850895	0.155166	0.543405	0.770519		SLC27A3
Sdhaf4	36.2166	0.386036	0.172799	0.0117319	0.075353		RP4-555D20.2
Fam135a	12.8219	-0.316415	0.22292	0.0813756	0.273638		CRTC2
Tubb4b-ps2	3.28205	-0.188629	0.343852	0.291674	0.568634		MARK3
Gm28439	4.0381	0.116977	0.331509	0.474831	0.72433		SNORA9
Gm10222	9.38109	0.312376	0.368382	0.136749	0.373592		TMEM184A
Gm28438	184.984	0.114914	0.20361	0.498638	0.742331		REV3L
Gm28437	5472.89	0.146194	0.110664	0.141218	0.380734		RNF38
Gm10925	4053.66	0.247945	0.120986	0.0356193	0.162235		RP1-257I20.14
Gm28661	2642.57	0.159296	0.114708	0.141637	0.381441		RP4-555D20.1
Gm29216	1832.33	-0.0394348	0.184879	0.792445	0.911382		PPP2R3A
Lmbrd1	41.9104	0.0651421	0.154748	0.641939	0.832799		SLTM
Gm7846	5.38542	-0.379621	0.353698	0.0911844	0.293001		MATR3
Gm5525	35.483	0.103592	0.193529	0.527221	0.759955		EMB
Phf3	41.5421	0.25299	0.177354	0.0999578	0.309492		SRPK2
Gm37906	0.869434	-0.00111149	0.340812	0.963051	0.984663		RP11-338K17.6
Ptp4a1	22.954	0.374226	0.276429	0.0679538	0.243445		GAB1
Prim2	22.3507	-0.181807	0.200656	0.280671	0.558051		ANKRD11
Gm29228	1.18388	-0.187951	0.389342	0.180508	0.438376		NCK1
Rab23	9.48808	0.104941	0.225243	0.552797	0.775678		CNOT1
Bag2	50.7881	-0.286147	0.261048	0.143744	0.385051		CDK10
Zfp451	20.1473	0.0545458	0.178412	0.725556	0.874507		CHMP1A
Bend6	0.826917	-0.209497	0.401477	0.16861	0.42082		OLA1P1
Dst	166.846	-0.133198	0.204709	0.429084	0.687315		MRPS18A
Gm38157	2.60858	-0.472494	0.515104	0.0562076	0.215605		EIF3B
Gm26788	2.19124	-0.0280095	0.315107	0.854641	0.937438		PTPRF
Gm37233	0.866745	-1.41718	1.3086	0.00783329	0.0571442		SF3B1
Ccdc115	25.2219	-0.0250105	0.165746	0.864134	0.942587		MAN2A1
Imp4	56.541	-0.0958141	0.150262	0.482515	0.729512		ELAC2
Ptpn18	28.3632	0.0250015	0.263143	0.890978	0.953245		AC020550.7
Arhgef4	1.9688	0.124937	0.336945	0.428259	0.687112		FES
Fam168b	41.5825	-0.195545	0.138423	0.124623	0.35234		RFT1
Gm37127	0.971027	-0.017209	0.324942	0.90178	0.958022		EMC2
Plekhb2	41.2958	-0.463117	0.217009	0.0112124	0.0728658		EIF4E2
Hs6st1	12.801	-0.309526	0.231552	0.093817	0.298707		UBE2D3
Uggt1	112.419	0.272687	0.1945	0.0975769	0.305078		CCNYL1
Neurl3	3.12735	-0.120439	0.298548	0.503924	0.744894		CTA-223H9.9
Arid5a	5.23257	-0.0108036	0.265025	0.950611	0.980243		MFAP3
Kansl3	28.7798	0.12432	0.152578	0.365221	0.635731		KCTD13
Lman2l	17.2279	-0.469066	0.287805	0.0290233	0.14087		PPP1R13B
Cnnm4	3.57908	-0.0686677	0.278874	0.701558	0.862747		WDR6
Cnnm3	11.6261	-0.094049	0.211794	0.584835	0.797121		RP11-47A8.5
Ankrd39	22.9949	0.117168	0.221769	0.507705	0.747635		LRRC37A15P
Sema4c	38.0334	-0.169346	0.257958	0.364733	0.635605		RP11-691N7.6
D430040D24Rik	0.770263	-0.223443	0.418268	0.135337	0.371443		MSL2
Fam178b	9.59295	-0.334489	0.464464	0.100722	0.310734		HYI
Gm6428	1.05657	-0.143512	0.360049	0.327482	0.602783		CUL3
Cox5b	550.571	0.222612	0.153195	0.106819	0.321473		NRGN
Actr1b	82.1628	0.0612868	0.13901	0.632627	0.827093		INO80E
Zap70	8.82358	-0.302214	0.348056	0.148262	0.390783		VSIG2
Tmem131	17.6182	0.163811	0.198009	0.328688	0.603572		RCBTB1
Gm38115	2.06384	-0.116886	0.318592	0.492901	0.737667		RILPL2
Rpl12-ps1	2.60865	-0.0694985	0.311898	0.666474	0.846281		XXcos-LUCA16.1
Inpp4a	11.7678	0.318539	0.398048	0.125311	0.353583		MAN2A2
Coa5	39.4753	0.00180286	0.155566	0.990641	0.996957		C2CD3
Unc50	75.743	0.167938	0.172294	0.265991	0.543421		NDUFS3
Mgat4a	45.3446	0.0970399	0.315598	0.5611	0.781606		CEBPZ
2010300C02Rik	1.81776	-0.204479	0.364216	0.245784	0.521411		ATP2B1
Tsga10	3.21565	0.642809	0.606955	0.0302527	0.145187		ATP6V0B
Lipt1	1.66202	-0.271989	0.431521	0.122806	0.349022		ESAM
Mitd1	38.2907	-0.358051	0.167477	0.0164009	0.0950827		TDGF1P6
Mrpl30	98.7495	-0.0313791	0.139585	0.807161	0.916424		MIR4688
Txndc9	98.2875	-0.226979	0.127619	0.057362	0.219148		GLYCTK
Eif5b	160.524	-0.140156	0.12065	0.216847	0.487712		MED19
Rev1	11.1751	-0.00109883	0.203296	0.993827	0.997854		RP11-677M14.3
Aff3	2.93341	0.544286	0.624892	0.0385088	0.169657		UBE2D2
Pdcl3	83.8913	-0.118909	0.130078	0.326305	0.601719		SPG7
Npas2	1.88883	0.0310634	0.307592	0.846717	0.934446		TMTC1
Rpl31	1112.48	-0.00496091	0.149451	0.958091	0.983004		FANCA
Tbc1d8	7.24927	-0.166037	0.300282	0.381929	0.650186		C12orf65
Cnot11	12.226	0.239991	0.218429	0.178273	0.434893		ANAPC7
Rnf149	12.6645	0.943582	0.367287	0.000936939	0.0121086		IK
Map4k4	66.1032	-0.213894	0.174184	0.159301	0.407721		GNL3
Il1r2	534.533	-0.616976	0.203217	0.000567568	0.0084689		RP11-93G5.1
Gm16894	9.83076	-0.0914191	0.25695	0.616262	0.81733		PGM3
Gm37347	0.770909	0.0556897	0.340654	0.66406	0.845163		SPIRE2
Il1r1	6.44048	0.214527	0.326992	0.268582	0.546212		ATF4
Il1rl2	13.503	0.518886	0.388282	0.0348344	0.159782		KLC1
Mfsd9	1.83085	-0.0826949	0.320761	0.600337	0.807047		ZFYVE21
Mrps9	39.0691	-0.180934	0.176588	0.23857	0.513281		VPS45
Tgfbrap1	9.63586	0.112351	0.223587	0.525624	0.758644		RP11-320G10.1
AI597479	12.7564	-0.172197	0.218212	0.327185	0.602507		SNX8
Fhl2	24.5014	-1.75519	0.423418	2.25767e-06	0.000105102
Gm8210	4.60265	0.171189	0.320891	0.349675	0.62365		IPO13
Nck2	7.67531	-0.162254	0.280098	0.393091	0.658164		ASPG
1500015O10Rik	15.3412	2.74134	0.979831	0.000124732	0.00260518
Uxs1	60.3647	-0.11572	0.144217	0.381039	0.649382		JTB
Gm19587	2.3543	-0.090541	0.32429	0.564097	0.783099		MPP6
Tpp2	72.2752	-0.0604367	0.105832	0.549919	0.774826		SPG7
Mettl21c	1.82662	-0.0259702	0.311187	0.869874	0.944742		WBP1L
Tex30	21.2095	-0.201705	0.244686	0.283526	0.560654		IMMP1LP3
Kdelc1	18.8628	0.441763	0.233689	0.0209265	0.112821		LARP4
Bivm	6.9747	-0.0651416	0.24302	0.716579	0.870666		Y_RNA
Ercc5	13.5581	-0.0120182	0.189556	0.938511	0.975036		BZW1
Txn-ps1	5.68979	0.0240628	0.298984	0.883575	0.950638		IRF3
Gulp1	2.46515	0.549667	0.995144	0.020375	0.110756		UCP3
Col3a1	108.828	0.46315	0.574573	0.0454411	0.188026		RP1-59D14.5
Col5a2	162.946	0.0682124	0.204654	0.686307	0.855574		DCTPP1
Gm38211	6.39241	0.0842786	0.288839	0.634762	0.828425		SRF
Wdr75	26.2304	-0.529111	0.186632	0.00138453	0.0163588		CTC-412M14.5
Gm5526	26.3528	-0.233911	0.269387	0.22435	0.497276		PPME1
Slc40a1	8.19147	-3.00592	0.518134	5.38183e-10	1.01042e-07
Gm8326	25.3693	-0.06875	0.256951	0.701814	0.862747		RALGAPB
Slc39a10	57.6203	0.00747401	0.229685	0.970917	0.988271		TBL1XR1
Gm28151	1.61323	0.144498	0.343939	0.372731	0.642109		PPP2R5D
Gm8337	10.5387	-0.46512	0.285434	0.0288328	0.140202		TNNC1
Gm23240	0.674031	0.104262	0.361945	0.357283	0.629037		WBP2NL
Cavin2	7.53591	0.779806	0.520932	0.0119392	0.0762548		TFAMP1
0bp1	55.6186	-0.753913	0.205156	4.05583e-05	0.00106116		TRMT61A
Myo1b	42.7424	-1.21948	0.219975	2.8165e-09	4.04368e-07
Gm8420	1.59823	-0.426036	0.596475	0.0491002	0.198449		GABBR2
Gm3940	0.932685	-0.303914	0.50879	0.0496448	0.200128		EPN2
Gm31812	0.698215	-0.096368	0.358132	0.405925	0.668585		STAB1
Stat1	53.1211	-0.130719	0.195266	0.425367	0.685151		MRM2
Gls	24.6853	-0.195114	0.161479	0.175072	0.430685		RPL23AP58
0b1	26.6529	0.0204006	0.172487	0.893449	0.954559		RP11-677M14.6
Gm5527	0.918679	0.0589027	0.341673	0.582448	0.795514		PGAP1
Nemp2	2.17796	0.00856336	0.318069	0.954872	0.982177		SEMA3B-AS1
Mfsd6	1.93723	-0.171373	0.34923	0.311067	0.586866		RP11-45P15.4
Inpp1	4.65017	-0.0485552	0.272228	0.786558	0.908303		FRMPD1
Hibch	11.456	-0.0980211	0.231607	0.585254	0.797461		CRK
Pms1	2.42877	-0.145167	0.328868	0.399673	0.662564		uc_338
Ormdl1	13.7396	-0.204959	0.224115	0.252346	0.529129
Osgepl1	5.16461	-0.0333353	0.256762	0.852912	0.936895
Asnsd1	4.24124	-0.0240567	0.26391	0.892372	0.953959
Stk17b	23.3288	-0.105295	0.235868	0.560547	0.781345
Hecw2	5.26089	0.875046	0.529395	0.0086237	0.0610634
Gtf3c3	16.0265	-0.179974	0.204084	0.288093	0.564785
Pgap1	6.18531	-0.998578	0.497788	0.00353943	0.0320972
Ankrd44	46.4111	0.532457	0.274915	0.0120382	0.0765722
Gm37370	0.907725	0.00061126	0.329934	0.994835	0.998341
A130048G24Rik	1.20996	0.157967	0.36995	0.275595	0.553806
Sf3b1	199.744	0.140445	0.0987236	0.138336	0.375988
Coq10b	37.0159	0.120598	0.182961	0.443097	0.698369
Gm17971	3.83206	-0.227821	0.331606	0.238171	0.512987
Hspd1	362.073	-0.241339	0.19798	0.149009	0.392258
Hspe1	499.203	-0.279751	0.200579	0.0957224	0.302072
Mob4	70.3927	-0.156598	0.111984	0.139438	0.377851
Gm6822	1.66253	0.0342081	0.336413	0.773344	0.901437
Rftn2	1.38938	-0.250526	0.418505	0.14092	0.380258
Mars2	5.02842	-0.182703	0.293895	0.342448	0.617621
Gm8292	18.3779	0.118782	0.260993	0.516986	0.752803
Plcl1	4.1816	-0.155051	0.311172	0.390707	0.656881
Gm38056	1.03714	0.258434	0.439394	0.123573	0.350355
Gm6644	9.63386	0.700907	0.615172	0.020797	0.1123
Gm28900	0.884192	-0.190864	0.39919	0.16835	0.42032
Satb2	2.97361	-1.52492	0.549034	0.000385112	0.00627087
1700066M21Rik	2.16851	0.205291	0.349414	0.269011	0.546694
Tyw5	11.5567	-0.141802	0.251706	0.445261	0.700343
Maip1	26.9396	-0.0620015	0.166835	0.675058	0.850696
Spats2l	3.46506	-0.348698	0.382676	0.111415	0.329272
Kctd18	6.63763	0.0835361	0.281101	0.648947	0.836579
Sgo2a	6.9607	0.116519	0.301404	0.517589	0.753045
Aox1	2.60427	0.000786082	0.297858	0.997367	0.998761
Gm37607	1.23314	0.0214361	0.330712	0.872865	0.94613
Bzw1	197.674	0.202298	0.0908522	0.0214566	0.114809
Clk1	68.6299	-0.248136	0.154631	0.07594	0.261632
Ppil3	28.5026	-0.234148	0.211092	0.178834	0.435799
Nif3l1	19.4316	-0.272132	0.221875	0.130394	0.362992
Orc2	21.1844	-0.542566	0.21979	0.00360612	0.0325284
Gm15834	1.67942	-0.1319	0.337411	0.416476	0.677278
Fam126b	12.5747	-0.0924258	0.258575	0.613797	0.81539
Ndufb3	140.32	0.221926	0.137964	0.0796024	0.26967
Cbx3-ps7	3.52511	-0.0776413	0.294068	0.660971	0.843645
Gm20257	2.01991	0.687384	0.675966	0.0282631	0.138667
Cflar	89.3393	-0.117686	0.149884	0.38496	0.652328
Casp8	32.8919	0.426876	0.209445	0.0158806	0.0928496
Gm37760	4.02384	0.0228435	0.284367	0.896608	0.955438
Trak2	31.6759	0.300341	0.226795	0.0992841	0.308153
Stradb	19.456	1.15446	0.533294	0.00152456	0.0175757
Tmem237	7.46802	0.0243572	0.271465	0.893603	0.954559
Als2	10.3133	-0.101306	0.219619	0.560875	0.781491
Fzd7	7.91358	0.0477862	0.244076	0.790967	0.910747
Sumo1	101.328	0.168097	0.155364	0.230199	0.503451
D430013B06Rik	0.82447	-0.0692517	0.335962	0.615074	0.816261
Nop58	75.7595	-0.266143	0.185541	0.0968018	0.303824
Bmpr2	49.1448	-0.16875	0.15709	0.230113	0.50339
Gm38125	0.902834	-0.115812	0.343112	0.442484	0.697963
Fam117b	24.9741	0.465994	0.222752	0.0123477	0.078013
Gm37531	1.56166	0.0961459	0.337715	0.512763	0.750825
Ica1l	1.0166	-0.0559311	0.331098	0.691387	0.858081
Wdr12	23.7637	0.0229861	0.218941	0.896432	0.955382
Carf	3.9134	0.0704987	0.274955	0.698698	0.861542
Gm15464	3.75631	0.0836955	0.303335	0.628536	0.824013
Nbeal1	37.6456	0.123925	0.180412	0.428081	0.687112
Cyp20a1	29.4698	0.051937	0.162344	0.7222	0.873527
6030460B20Rik	1.49541	0.0679077	0.335045	0.620487	0.819925
Abi2	15.1615	0.250521	0.222475	0.163997	0.414297
Raph1	38.7183	0.184494	0.201335	0.27136	0.548766
Gm11575	2.57491	-0.112474	0.321667	0.492899	0.737667
Eif4a-ps4	186.263	-0.0660222	0.174402	0.663117	0.844697
Cd28	2.87306	-0.315907	0.40662	0.125878	0.354806
Ctla4	4.1866	-1.78039	0.852977	0.00171526	0.0190665
Rpl18-ps1	25.2359	-0.0784834	0.250738	0.660346	0.843137
Gm11582	1.15727	-0.368534	0.548475	0.0623781	0.230578
Icos	2.69325	-0.143997	0.362122	0.325351	0.601161
Pard3b	8.59026	0.0384964	0.267184	0.831923	0.927768
Gm11599	27.3287	0.0397308	0.233923	0.822838	0.923822
Nrp2	13.1029	-0.0514973	0.232975	0.77075	0.900825
Ino80d	26.3621	-0.105091	0.165126	0.473598	0.723642
Ino80dos	1.03134	-0.186857	0.373375	0.247971	0.523743
Gm20342	2.89795	-0.000484338	0.296784	0.997192	0.998761
Ndufs1	60.6116	0.242489	0.144777	0.0666162	0.240316
Eef1b2	587.017	-0.00763504	0.098705	0.93037	0.971303
Gpr1	23.1017	-1.17284	0.636268	0.00377115	0.033696
Gm11605	0.701738	0.0548163	0.342757	0.67052	0.848381
Fastkd2	12.3293	-0.581865	0.320876	0.01431	0.086391
Klf7	61.6219	-0.389814	0.160299	0.00708329	0.0529156
Gm26649	1.10135	0.0813622	0.338724	0.549888	0.774826
Gm13750	0.783205	0.0325946	0.34095	0.782469	0.906092
Creb1	24.6667	-0.154119	0.160061	0.280191	0.557802
Mettl21a	23.3257	0.132236	0.231066	0.461905	0.714919
2810408I11Rik	4.54765	-0.00962676	0.279144	0.956738	0.982951
Ccnyl1	13.8108	-0.0246898	0.212567	0.884558	0.951021
Fzd5	6.98064	-0.657246	0.368264	0.0116939	0.0752501
Plekhm3	8.11826	0.430421	0.310275	0.0513753	0.204651
Rpl10a-ps1	127.938	-0.00419901	0.168438	0.97589	0.990738
Gm7329	2.35278	-0.134314	0.331838	0.414228	0.675294
Idh1	50.5099	-0.0485446	0.197183	0.769144	0.899686
Pikfyve	18.6979	-0.179372	0.183866	0.257408	0.535062
Gm28927	8.16457	-0.18043	0.29982	0.341261	0.616261
Gm8805	1.24096	-0.115886	0.336727	0.45664	0.710148
Map2	2.27556	0.421398	0.806962	0.0103077	0.0685511
Rpe	22.7327	0.0895528	0.172076	0.554278	0.776662
Kansl1l	3.99576	0.104645	0.284559	0.567709	0.785243
Gm38162	1.05664	-0.0757519	0.327368	0.616834	0.817777
Acadl	63.7329	0.20272	0.167547	0.17229	0.42625
Gm15793	6.04519	-0.550725	0.386783	0.0278119	0.137371
Myl1	0.70655	0.184835	0.414976	0.11602	0.337453
Rpl31-ps14	10.6988	-0.197409	0.277141	0.297062	0.573222
Lancl1	19.4842	0.231162	0.190654	0.157039	0.403947
Ikzf2	1.07584	0.0049835	0.32486	0.973221	0.989142
Bard1	2.00753	-0.211982	0.368228	0.236984	0.511777
Atic	43.9628	-0.388643	0.204502	0.025395	0.129014
Fn1	138.648	-0.85695	0.472988	0.0069141	0.0521431
Apol7d	0.753421	-0.310165	0.520549	0.0491098	0.198449
Gm5528	1.68047	-0.122054	0.338146	0.439625	0.696022
Gm8885	4.33432	-0.277585	0.318646	0.174137	0.42925
Mreg	2.55307	-0.199086	0.342972	0.277377	0.555157
Gm25939	1.03681	-0.0694184	0.346476	0.522648	0.75654
Pecr	8.72053	-0.0492645	0.221242	0.77964	0.904471
Xrcc5	13.5785	-0.15687	0.221446	0.378208	0.646381
Gm15843	5.85726	-0.147514	0.29316	0.420051	0.680309
Smarcal1	12.3207	0.248711	0.227707	0.171893	0.425808
Rpl37a	682.382	0.096083	0.131954	0.432983	0.690389
Igfbp2	15.0369	0.883947	0.38264	0.00201423	0.0215217
Igfbp5	26.7966	-0.659866	0.352157	0.00941002	0.0644628
Tns1	208.983	0.260221	0.184343	0.102202	0.313729
Rufy4	6.74507	-0.394199	0.359377	0.0831156	0.277136
Cxcr2	20.5473	-2.61813	0.545078	7.51627e-08	5.94516e-06
Arpc2	336.347	0.113788	0.100731	0.240789	0.515653
Aamp	138.958	-0.164884	0.112837	0.123782	0.350655
Pnkd	57.187	-0.281629	0.224761	0.121839	0.347805
Tmbim1	70.2536	-0.574658	0.148871	3.07939e-05	0.000853212
Gm29358	1.23004	-0.00734677	0.314653	0.960901	0.98388
Slc11a1	2.19829	-0.0661777	0.318609	0.670881	0.848472
Ctdsp1	36.2697	0.265269	0.182537	0.0931005	0.296813
Vil1	4.54134	-0.269648	0.329039	0.186241	0.446396
Usp37	13.3952	-0.134986	0.234833	0.453386	0.707024
Gm37733	0.951755	-0.0847886	0.344594	0.526319	0.759216
Cnot9	21.8728	-0.110682	0.221054	0.527487	0.76006
Zfp142	12.0511	0.2118	0.253758	0.261226	0.538528
Bcs1l	14.2319	0.117168	0.202797	0.489319	0.735399
Rnf25	24.8278	-0.120228	0.15938	0.397994	0.661067
Stk36	1.32376	0.0891295	0.342708	0.500903	0.74368
Ttll4	9.81945	0.31691	0.247101	0.0998019	0.309234
Cyp27a1	17.6555	0.462707	0.362779	0.0455277	0.188339
Wnt6	20.0426	2.92525	0.697889	8.03826e-07	4.37368e-05
Wnt10a	12.4911	2.25449	0.467324	8.17118e-08	6.40388e-06
Nhej1	1.83786	0.247966	0.394411	0.179745	0.437207
Slc23a3	0.997421	-0.0957338	0.355348	0.424995	0.684786
Cnppd1	82.237	0.371407	0.330948	0.0853467	0.281456
Retreg2	33.33	0.0582191	0.182183	0.710295	0.867681
Zfand2b	22.9609	0.495287	0.228733	0.00914664	0.0633395
Atg9a	5.16322	0.375985	0.359529	0.0924807	0.295665
Ankzf1	12.8341	0.465275	0.284873	0.0305323	0.146037
Glb1l	3.7149	0.0638424	0.28337	0.720395	0.872285
Stk16	39.541	0.492337	0.178445	0.00186345	0.0201884
Tuba4a	41.2237	-0.350846	0.183141	0.0266186	0.133366
D0jb2	39.9068	0.531649	0.322048	0.0205446	0.11143
Ptprn	6.73833	-1.12107	0.482177	0.00148683	0.017316
Dnpep	106.372	-0.075165	0.144082	0.5687	0.785765
Des	1292.13	0.107253	0.258304	0.557097	0.77847
Speg	15.1952	0.43725	0.289697	0.0403565	0.17429
Gmppa	68.1688	0.614733	0.220259	0.0010658	0.0133958
Chpf	26.7721	0.00321831	0.212188	0.986083	0.994994
Obsl1	31.0717	-1.64338	0.379122	9.72545e-07	5.14425e-05
Tmem198	1.57353	-0.21815	0.411818	0.13698	0.373931
Stk11ip	18.0368	-0.338818	0.21623	0.0553486	0.213621
Slc4a3	3.74959	-0.0734819	0.302287	0.659883	0.84286
Gm5257	0.911708	-0.0303158	0.33235	0.817023	0.92089
Epha4	2.54796	-0.573167	0.588067	0.0373757	0.166808
Sgpp2	1.17635	-2.96739	1.13018	0.000176259	0.00340471
Farsb	48.6226	-0.262566	0.168453	0.0787371	0.268187
4833412K13Rik	1.07394	-0.0320861	0.322136	0.82634	0.925771
Acsl3	27.4893	0.439846	0.402047	0.0598758	0.225276
Utp14b	6.52234	0.0152128	0.28585	0.931816	0.97204
Gm6159	0.673742	0.030789	0.339119	0.773826	0.901483
Kcne4	1.06188	-0.290613	0.481925	0.0790589	0.268738
Ap1s3	4.89983	-0.843662	0.50858	0.00830712	0.0595806
Wdfy1	26.8493	-0.128983	0.193029	0.42928	0.687327
Mrpl44	36.3208	-0.0286958	0.144648	0.827504	0.926124
Serpine2	73.9771	-0.406273	0.162479	0.00563158	0.0452353
Gm5529	2.09197	0.0624928	0.317491	0.686933	0.855924
Cul3	54.9836	-0.0369619	0.149795	0.785177	0.907831
Gm37902	0.926056	0.0566107	0.338305	0.644252	0.833994
Dock10	6.76721	-0.211162	0.3313	0.267194	0.544639
A630081D01Rik	1.22553	-0.125294	0.356292	0.371557	0.641137
Gm7516	2.76321	-0.204957	0.341077	0.268375	0.546004
Irs1	2.89392	0.160453	0.343747	0.341579	0.61645
Rhbdd1	23.9635	0.314838	0.213112	0.0718546	0.253069
Col4a4	1.32412	0.190539	0.376667	0.24339	0.518918
Col4a3	1.20762	-0.088721	0.333968	0.541445	0.769259
C430014B12Rik	1.50512	0.224796	0.40247	0.173135	0.427397
Mff	89.7349	0.248053	0.142689	0.056937	0.217865
Agfg1	36.7301	-0.0847787	0.162877	0.557176	0.77847
Gm7539	0.66944	0.135067	0.374546	0.249428	0.525266
Pid1	2.80938	0.716722	0.645208	0.0232077	0.12107
Trip12	98.1386	-0.318415	0.118311	0.00431749	0.0371391
Gm38374	1.11369	-0.233621	0.402543	0.17272	0.426742
Gm37738	1.09983	-0.125272	0.343855	0.410683	0.672467
Fbxo36	15.7336	-0.047093	0.247401	0.792507	0.911382
Rpl19-ps1	40.262	-0.229115	0.179893	0.139734	0.378165
Gm7609	0.778677	-0.0380699	0.346996	0.683191	0.855025
Sp110	7.78284	0.13684	0.272071	0.466602	0.718513
Sp140	5.48996	-0.0864527	0.28823	0.624956	0.821779
Sp100	16.3818	0.0661752	0.22967	0.71151	0.868359
A630001G21Rik	2.02761	-0.193715	0.358299	0.271668	0.549017
Cab39	46.738	-0.336889	0.152002	0.0142591	0.086236
Itm2c	144.771	0.201715	0.171389	0.178756	0.435781
Gm18180	1.03848	-0.0221278	0.323508	0.878244	0.94817
Psmd1	172.596	0.0251084	0.15787	0.860552	0.940893
Htr2b	17.014	0.113374	0.285716	0.533665	0.764456
Gm37914	0.920649	-0.123382	0.367781	0.290083	0.567233
Armc9	5.20283	0.144995	0.263371	0.437646	0.694389
B3gnt7	13.2798	-2.298	0.453213	2.54335e-08	2.49731e-06
Ncl	428.924	-0.245387	0.146615	0.0668951	0.241068
Snord82	2.98492	0.126711	0.340711	0.410953	0.672626
C130036L24Rik	1.92139	-0.0610876	0.320833	0.693107	0.858845
Rpl30-ps6	1.00036	-0.238376	0.430344	0.107725	0.322891
Ptma	634.033	-0.0345071	0.15744	0.797743	0.912951
Pde6d	21.0633	0.294845	0.227797	0.109741	0.326359
Cops7b	16.2446	0.184569	0.192017	0.258579	0.536403
Nppc	13.2721	-0.0711058	0.320183	0.646962	0.835349
Dis3l2	8.43273	0.630936	0.303647	0.00757386	0.0556557
Gm6136	451.594	-0.0523846	0.167976	0.723638	0.873872
Gm37447	0.887845	-0.064352	0.338113	0.630204	0.825124
Eif4e2	118.929	-0.0667569	0.122058	0.561686	0.781636
Efhd1	6.09988	0.231369	0.308542	0.245169	0.52092
Gigyf2	88.8104	0.0183833	0.171638	0.899885	0.95708
Kcnj13	1.74401	-2.64838	1.38015	0.00162625	0.0183639
Ngef	3.56265	-0.221974	0.355714	0.230113	0.50339
Inpp5d	7.33035	0.170055	0.263342	0.367705	0.637921
Atg16l1	17.7261	-0.0101341	0.203997	0.950865	0.980293
Gm25395	0.959988	0.092661	0.351748	0.457546	0.71093
Sag	2.58892	-0.16594	0.32302	0.358643	0.62994
Dgkd	52.8165	-0.17304	0.179632	0.265122	0.542623
Gm38365	2.35865	-0.420135	0.455249	0.0744888	0.258404
Usp40	14.2419	0.30657	0.256489	0.116894	0.339419
Gm5832	1.73315	0.0447111	0.326398	0.751367	0.88875
Ugt1a7c	2.64236	0.456806	0.581587	0.0506336	0.202968
Ugt1a6a	1.90236	0.361386	0.590552	0.0400921	0.173587
D0jb3	1.49056	-0.094875	0.326112	0.549513	0.774726
Hjurp	48.0366	0.15386	0.169323	0.304715	0.580612
Spp2	8.41035	-6.28401	1.83033	1.07176e-05	0.000362486
Glrp1	2.0648	-1.86287	0.875368	0.00119863	0.0147042
Arl4c	19.4389	-0.187222	0.32293	0.317726	0.593716
Sh3bp4	4.29227	-0.0883376	0.273732	0.626879	0.82285
Agap1	11.6018	0.101591	0.222213	0.568572	0.785765
Gm37297	1.40687	0.0220638	0.317338	0.876042	0.947377
Ackr3	51.4815	0.00430418	0.257215	0.983372	0.993857
Gm35048	1.38707	-0.161525	0.36544	0.288156	0.564823
Cops8	61.6408	-0.186853	0.139129	0.144754	0.386789
Col6a3	22.3377	0.177617	0.306662	0.346847	0.621612
Mlph	92.3709	0.138548	0.230187	0.437929	0.694579
Lrrfip1	52.4356	0.574133	0.304563	0.0117696	0.0755488
Ramp1	230.701	-0.0173096	0.244479	0.920665	0.966487
Ube2f	82.5394	0.0453399	0.118353	0.684987	0.855264
Gm7785	2.21745	-0.0418235	0.313009	0.784618	0.907596
Scly	13.8183	-0.189189	0.212254	0.276638	0.554624
Klhl30	1.35195	-0.669253	0.995937	0.0232317	0.121158
Ilkap	33.5467	0.0160313	0.174507	0.917509	0.966082
Hes6	13.2528	0.0815012	0.199979	0.626561	0.822789
Per2	3.35261	0.157669	0.344267	0.339195	0.613567
Traf3ip1	5.3974	0.106965	0.263078	0.562192	0.781677
Asb1	5.23525	-0.197796	0.279223	0.302291	0.578088
Twist2	13.1481	0.727231	0.866015	0.0172306	0.0984074
Gm29101	1.30369	0.501719	0.967095	0.0163694	0.0949324
Hdac4	49.098	0.93298	0.399118	0.0016178	0.018329
Gm26720	2.99135	0.516364	0.586778	0.0448443	0.186415
Ndufa10	141.108	0.28738	0.171914	0.0577104	0.219987
Cops9	202.917	0.392748	0.169521	0.00890696	0.0624673
Otos	0.837193	0.10357	0.35255	0.423877	0.684017
Gpc1	16.2374	0.480696	0.360185	0.0405171	0.174746
Dusp28	2.49286	0.21059	0.346719	0.264599	0.542299
Rnpepl1	28.5258	0.240436	0.23727	0.188871	0.45024
9430060I03Rik	1.12732	-0.0428742	0.331995	0.749129	0.887488
Capn10	7.04853	-0.0580029	0.238976	0.745557	0.88564
Gpr35	1.10188	-0.0811657	0.338487	0.56117	0.781628
Kif1a	0.929188	0.0974251	0.358514	0.363704	0.634977
Agxt	1.20153	-0.0256739	0.335699	0.8346	0.928609
2310007B03Rik	5.5049	0.113507	0.324779	0.490194	0.735743
Sned1	83.0838	0.195758	0.312026	0.302863	0.578406
Mterf4	14.917	0.162157	0.223461	0.362919	0.63445
Pask	1.89839	0.45425	0.641602	0.0471776	0.19283
Ppp1r7	42.5684	0.0360464	0.138026	0.777985	0.903471
Hdlbp	287.826	0.315406	0.172046	0.0369605	0.166002
Gm17415	8.19504	-0.129621	0.258396	0.480215	0.728269
02-Sep	2.53265	-0.144394	0.31448	0.42	0.68029
Farp2	6.5685	0.2071	0.283177	0.284542	0.561643
Stk25	50.8123	0.106941	0.182184	0.495471	0.740064
Bok	204.955	-0.52506	0.241479	0.00819635	0.0590366
Thap4	23.8633	-0.362612	0.18996	0.0269471	0.134621
Gm10550	7.46015	-1.21077	0.364287	8.00388e-05	0.00183306
Atg4b	52.9566	-0.064582	0.133917	0.600975	0.80727
Dtymk	75.9964	-0.0334722	0.190835	0.835255	0.928791
Ing5	16.0447	-0.733766	0.249557	0.000534081	0.00809651
D2hgdh	5.66024	-0.09204	0.260402	0.611089	0.814134
Gal3st2	1.02825	-0.283785	0.478381	0.0766571	0.263321
Gm18666	0.759103	-0.0125887	0.337393	0.908501	0.961966
Gm7895	0.664423	0.136902	0.372618	0.291883	0.568802
Fam174a	24.0403	0.45512	0.211406	0.0110336	0.0719223
BC055308	0.955037	0.0673972	0.345674	0.587323	0.798728
Gm15427	294.023	0.169478	0.125063	0.146358	0.388687
St8sia4	12.6117	0.921709	0.368603	0.00122406	0.0148993
Gm1833	2.77315	-0.326832	0.475524	0.0851251	0.280943
Gm6430	33.7369	0.418263	0.203738	0.0152042	0.0898566
D1Ertd622e	8.8334	0.757597	0.388146	0.00608687	0.0477476
Ppip5k2	12.8667	-0.265048	0.215203	0.133094	0.367233
Gin1	14.4793	0.0150457	0.184558	0.925131	0.968616
Pam	117.902	1.07413	0.828636	0.00625741	0.0486166
Gm37140	3.07309	0.734335	1.1499	0.0176409	0.100264
Gm3531	25.2411	0.174931	0.29568	0.358579	0.629891
B230216N24Rik	1.10698	0.0547122	0.326572	0.707883	0.866222
1810006J02Rik	3.83225	-0.000410289	0.322766	0.995573	0.998607
Gm29462	1.36655	-0.166964	0.378389	0.238011	0.512919
Tdpx-ps1	1.22806	0.0485643	0.326296	0.738196	0.881357
Gm29667	1.34217	-0.107968	0.337285	0.480217	0.728269
Psmb6-ps2	1.13136	-0.172977	0.372387	0.25869	0.536503
Gm28187	0.863758	0.0177789	0.336089	0.889884	0.95277
Gm3608	15.6676	0.0316886	0.188203	0.842818	0.933096
Pign	11.3355	-0.135884	0.217798	0.437793	0.694494
Gm20302	3.72086	-0.0188568	0.296501	0.907544	0.961338
2310035C23Rik	17.4253	-0.164145	0.19274	0.316722	0.592554
Gm37566	1.14146	-0.119331	0.344586	0.425735	0.685485
Tnfrsf11a	2.78151	-0.545148	0.527508	0.0390758	0.17127
Gm7160	7.15052	0.374545	0.444004	0.0859338	0.282559
Zcchc2	44.8639	0.371382	0.319144	0.0821791	0.275394
Phlpp1	6.29088	-0.0449905	0.263403	0.802566	0.914482
Gm38235	0.838986	0.0687036	0.346559	0.572283	0.78843
Gm6651	0.705871	-0.000801502	0.339098	0.944019	0.977932
Bcl2	5.66512	0.246885	0.357809	0.204775	0.470536
Kdsr	175.51	0.291876	0.264627	0.134382	0.369837
Vps4b	84.8255	0.2846	0.187013	0.0757793	0.261384
Serpinb11	3.28521	0.00808792	0.300669	0.961319	0.98388
Serpinb8	2.15984	-0.0951038	0.316422	0.567561	0.785164
Gm8141	8.75559	-0.150772	0.284038	0.419619	0.679988
Dsel	3.63685	0.263267	0.352015	0.190739	0.453171
Gm6028	9.82895	-0.0352968	0.227215	0.840035	0.931297
Tsn	84.2955	-0.0468743	0.136684	0.711207	0.868174
Nifk	41.3481	-0.0744092	0.143027	0.570996	0.787437
Clasp1	25.9228	0.110145	0.160741	0.444625	0.699933
Tfcp2l1	1.52509	0.0183247	0.326521	0.894586	0.954915
Gm3508	0.904962	0.116852	0.36257	0.341872	0.616777
Inhbb	32.2545	-0.713924	0.26661	0.00122438	0.0148993
Ralb	45.0783	-0.190989	0.178655	0.218336	0.489793
Tmem185b	21.9665	-0.00357222	0.200952	0.981975	0.99343
Epb41l5	4.80362	-0.961807	0.475474	0.00375594	0.0336498
Ptpn4	4.71305	-0.186052	0.299926	0.333666	0.608397
Tmem177	5.64304	0.0453018	0.255479	0.802885	0.914509
Tmem37	136.445	-1.7202	0.320295	6.10411e-09	7.78274e-07
Dbi	5144.91	1.26162	0.846631	0.0042659	0.0368095
3110009E18Rik	5.52576	0.0812325	0.270568	0.654934	0.83993
Steap3	15.8514	-0.0212749	0.271035	0.902914	0.958547
Insig2	39.5287	0.118035	0.215618	0.49695	0.741007
Ccdc93	34.8424	0.133531	0.211151	0.436464	0.693608
Ddx18	42.7467	-0.259258	0.18073	0.0985399	0.306914
Gm28911	5.36416	-0.629328	0.645004	0.0274635	0.136083
Actr3	155.547	-0.489159	0.125667	3.81497e-05	0.0010074
Slc35f5	51.4219	-0.145027	0.157554	0.304667	0.580612
Lypd1	1.55948	-0.195431	0.377119	0.231163	0.504286
Nckap5	0.90768	0.126658	0.363051	0.344318	0.619686
Mgat5	37.9969	0.165463	0.231534	0.357562	0.629205
Gm37510	2.59668	0.110787	0.335011	0.469137	0.720339
Gm8451	8.34116	-0.345693	0.348056	0.106845	0.321494
Tmem163	1.03269	-0.126001	0.360868	0.350519	0.623815
2900009J06Rik	0.782058	0.0594545	0.342508	0.647772	0.835764
Ccnt2	40.3211	0.0271873	0.136712	0.830337	0.927384
Rab3gap1	26.8838	0.148791	0.170913	0.322431	0.598136
Zranb3	2.87468	-0.0949292	0.301316	0.587864	0.799223
Rpl28-ps1	113.909	-0.060859	0.167391	0.680566	0.85358
R3hdm1	39.3173	0.0901228	0.144688	0.496459	0.740721
Gm37407	1.71348	0.0678677	0.322314	0.658525	0.842186
Ubxn4	133.037	0.16291	0.13295	0.18629	0.446396
Mcm6	39.2438	-0.235415	0.243112	0.209853	0.477912
Dars	44.725	-0.148189	0.179382	0.34444	0.619773
Gm6170	8.01148	-0.0217244	0.252928	0.901042	0.957655
Cxcr4	3.54571	-0.055934	0.317488	0.713753	0.869047
Rpl31-ps9	1.96568	-0.155492	0.346587	0.348007	0.622274
Cd55b	0.706509	-0.246787	0.451154	0.0894277	0.289809
Gm15675	7.21392	0.0535028	0.303419	0.752413	0.889248
Cd55	111.673	-0.128852	0.304252	0.473915	0.723729
Gm16083	0.673812	0.0739518	0.343969	0.58055	0.794668
Pfkfb2	5.63948	0.164158	0.28371	0.38749	0.654372
Yod1	14.1568	0.528323	0.452392	0.0370502	0.166186
AA986860	8.06461	1.351	0.400785	5.20789e-05	0.00131041
Mapkapk2	62.3653	0.206149	0.149008	0.126929	0.356595
Gm37084	1.25675	0.0887962	0.331405	0.554081	0.776538
Eif2d	21.0375	-0.503032	0.209389	0.0049371	0.0410264
Rassf5	4.60466	-0.0234936	0.27937	0.894003	0.954699
Ikbke	5.87618	0.257011	0.315432	0.200371	0.465334
Srgap2	26.3898	-0.0740423	0.187389	0.642212	0.832994
Gm37954	1.60894	-0.0354635	0.314547	0.818594	0.921505
Fam72a	3.44773	-0.262921	0.346267	0.190706	0.453171
Rab7b	4.49343	0.240928	0.318243	0.227887	0.500895
Slc41a1	10.0121	-0.0711863	0.224598	0.686746	0.855924
Rab29	15.4828	0.528716	0.278427	0.0139062	0.084883
Nucks1	53.8748	-0.00726207	0.176083	0.96122	0.98388
Gm37676	2.87616	-0.00642137	0.303383	0.967985	0.987048
Slc45a3	2.93163	0.315483	0.525334	0.0489145	0.197987
Elk4	24.8968	0.0492381	0.190256	0.760232	0.894775
Mfsd4a	21.7721	0.182007	0.203548	0.284305	0.561549
Cdk18	17.025	0.660599	0.908011	0.0191141	0.106373
Klhdc8a	3.28102	0.638267	0.588987	0.027036	0.134825
Nuak2	3.10565	0.56568	0.665949	0.0321013	0.15113
F730311O21Rik	0.890385	-0.0712613	0.340864	0.573415	0.788602
Tmcc2	1.3769	0.328281	0.483568	0.0929371	0.296572
Dstyk	34.5649	0.145281	0.208186	0.394381	0.658677
6030442K20Rik	1.08801	-0.0336372	0.325995	0.810555	0.918088
Rbbp5	12.8085	-0.0633917	0.209062	0.710271	0.867681
Tmem81	1.42585	0.117631	0.338584	0.448911	0.702992
Mdm4	28.274	-0.129308	0.179823	0.408791	0.670654
Gm29257	9.01389	-0.290676	0.288034	0.146614	0.38902
Pik3c2b	3.40577	-0.242289	0.329638	0.222441	0.494522
Ppp1r15b	67.5785	0.317219	0.187437	0.0489021	0.197987
Plekha6	25.2912	-0.740821	0.628115	0.0194173	0.10743
Kiss1	0.740015	-0.221856	0.427885	0.114724	0.335136
Ren1	52.0365	-0.297793	0.383206	0.149232	0.392613
Etnk2	1.92515	0.190377	0.363635	0.263147	0.540824
Sox13	3.20886	0.138936	0.307213	0.443648	0.69885
Snrpe	192.048	-0.15575	0.165061	0.288095	0.564785
Zc3h11a	4.38438	-0.116941	0.275382	0.528169	0.7606
Gm38394	1.86024	0.0654965	0.307865	0.693491	0.85907
Lax1	1.00945	-0.0417471	0.34173	0.723932	0.874029
Atp2b4	2.73612	0.00163104	0.290078	0.993348	0.997854
Gm15851	4.96098	0.375739	0.606592	0.0310903	0.147956
Prelp	50.3261	0.257968	0.43512	0.113932	0.333654
Btg2	22.7944	-1.11147	0.242528	5.04409e-07	3.05597e-05
Gm8618	0.780004	0.0389519	0.340113	0.763187	0.896004
Chil1	1.31175	-0.144896	0.345984	0.366197	0.636467
Adora1	6.62268	2.74661	0.726827	7.67952e-06	0.000284609
Ppfia4	0.907805	0.148599	0.372336	0.274524	0.552377
Tmem183a	23.6741	-0.276578	0.179488	0.0775142	0.265184
Cyb5r1	24.8572	-0.333763	0.185555	0.0373799	0.166808
Adipor1	82.9553	0.22346	0.202321	0.184682	0.444442
Klhl12	15.0462	0.35028	0.225257	0.0560597	0.215377
Rabif	31.9724	0.000152903	0.162343	0.999838	0.999897
Gm15454	1.35467	0.19798	0.377138	0.236376	0.511221
Kdm5b	18.5922	0.0190315	0.172684	0.902137	0.958223
Ppp1r12b	3.91934	-0.12623	0.284181	0.495887	0.740293
Gm37677	1.24946	-0.0286997	0.327718	0.82528	0.924948
Ube2t	6.8026	-0.286063	0.322023	0.167307	0.419382
Lgr6	1.94694	-1.27244	0.912589	0.00726158	0.0538707
Ptpn7	5.31364	-0.0257848	0.318143	0.862841	0.942086
Arl8a	31.0531	-0.160991	0.200481	0.332525	0.606881
Gm15445	0.669649	-0.0258029	0.340657	0.816621	0.920673
Gm4204	29.912	-0.523372	0.247208	0.00904766	0.0631194
Gm26642	0.724398	0.0256251	0.342152	0.838505	0.930855
Elf3	18.5668	-2.21774	0.502884	6.20851e-07	3.59e-05
Rnpep	44.2196	0.14891	0.152568	0.28326	0.560603
Timm17a	131.444	0.0253694	0.148508	0.852342	0.936661
Shisa4	10.0395	0.018599	0.256289	0.918476	0.966444
Ipo9	35.457	0.0440862	0.177384	0.775749	0.902453
0v1	47.8664	-0.224582	0.210896	0.195244	0.459043
Gm37333	1.34844	-0.02788	0.319494	0.851432	0.93619
Gm38399	2.43788	0.0956402	0.301359	0.587536	0.79889
Csrp1	153.015	-0.303644	0.180988	0.0534518	0.209024
Phlda3	46.6378	1.40048	0.310275	3.8559e-07	2.42199e-05
Tnni1	3.44609	-0.0493261	0.28751	0.777199	0.902866
Lad1	27.6484	-0.553565	0.633898	0.0377299	0.167555
Tnnt2	14.3711	0.0503203	0.303567	0.763453	0.896004
Pkp1	1.54457	0.25047	0.476541	0.0369984	0.166085
Tmem9	40.3918	0.280992	0.142688	0.0320081	0.150774
Kif21b	12.4742	-0.418691	0.268221	0.0410222	0.176008
5730559C18Rik	0.859029	-0.249914	0.459471	0.0672305	0.241798
Camsap2	20.4916	0.175704	0.192137	0.281542	0.558606
9230116N13Rik	0.777701	0.0838386	0.34742	0.515426	0.751818
Ddx59	5.7892	0.453281	0.343546	0.0518934	0.205533
Kif14	1.99245	0.0263293	0.310552	0.870026	0.944756
Gm29485	0.672219	0.0327197	0.342511	0.818148	0.9213
Zfp281	9.56344	0.125422	0.241568	0.491837	0.736721
Gm8762	0.898993	-0.0662972	0.342673	0.598461	0.806047
Gm29718	1.72564	-0.0440013	0.317415	0.77337	0.901437
Nr5a2	0.794958	0.0621014	0.337706	0.65075	0.837153
Gm4258	4.73885	0.31945	0.347003	0.136914	0.373849
Gm37298	3.42321	0.206006	0.341546	0.270744	0.548454
Gm26979	0.738914	-0.00855774	0.338164	0.963184	0.98474
Gm37124	2.63002	0.371889	0.448385	0.097363	0.304855
A130050O07Rik	1.88343	0.32306	0.458389	0.109585	0.326008
Gm26930	0.943748	0.167056	0.381511	0.216859	0.487712
D130019J16Rik	2.35472	0.300603	0.474833	0.0897512	0.290416
Gm37534	2.85614	0.00903748	0.307326	0.956882	0.982951
A430106G13Rik	7.57698	0.619017	0.468818	0.0240724	0.124365
Gm37632	1.01706	0.00221194	0.328268	0.988902	0.996631
Ptprc	21.2505	-0.0149173	0.294856	0.927274	0.969603
A130071D04Rik	1.47408	-0.0584916	0.332107	0.666946	0.846754
Nek7	100.455	0.474834	0.262548	0.0200819	0.109728
Gm37080	0.700647	0.203772	0.405923	0.170831	0.424048
Gm37101	2.78007	0.171048	0.342066	0.32494	0.600757
2310009B15Rik	8.63519	-0.3128	0.296573	0.130944	0.363827
Dennd1b	11.8633	-0.748264	0.306694	0.00227511	0.0234724
Gm16305	0.892079	0.10327	0.35304	0.406552	0.669101
Gm43544	0.683347	-0.0425556	0.344147	0.702137	0.862747
Gm37718	0.838363	-0.0132706	0.331354	0.918202	0.966335
Zbtb41	7.86381	0.27715	0.271628	0.164031	0.414321
Aspm	5.90573	0.0700441	0.296135	0.691972	0.858316
Gm16332	0.795642	0.080425	0.353996	0.443938	0.699178
Gm5837	1.3562	-0.369477	0.554732	0.0553251	0.213611
Cfh	36.9577	0.0263179	0.249272	0.885909	0.951815
Gm37599	1.41041	-0.205226	0.380829	0.219245	0.490737
Gm5835	5.74937	-0.214372	0.274088	0.266302	0.54371
Cdc73	26.8439	-0.411268	0.22377	0.0256465	0.129944
Gm6397	13.1395	0.218259	0.23331	0.235674	0.5105
Glrx2	58.9461	0.227833	0.209299	0.184705	0.444442
Trove2	19.9805	0.0719004	0.187094	0.653156	0.838847
Uchl5	44.3054	-0.101752	0.185952	0.524667	0.757858
Rgs2	225.92	0.589458	0.48936	0.0269743	0.134621
Rgs1	8.4801	-0.0774433	0.284276	0.661324	0.843731
Rgs18	0.743679	-0.0437038	0.342792	0.712869	0.868742
Gm5263	1.01136	-0.00981755	0.326203	0.937678	0.974882
Gm15583	2.40181	0.0329877	0.314075	0.833742	0.928507
Pla2g4a	19.6284	0.85718	0.389198	0.00283915	0.0274156
Ptgs2	18.2651	0.19012	0.361898	0.264713	0.542362
Rbm3-ps	4.90469	0.0763505	0.280688	0.673295	0.850015
BC003331	34.8011	-0.0645978	0.164231	0.657566	0.841536
Tpr	133.367	0.0597089	0.0945533	0.513389	0.750825
Prg4	11.9613	3.79773	0.852882	3.13972e-07	2.06316e-05
Hmcn1	0.778121	-0.065891	0.344581	0.591055	0.800934
Gm10138	1.818	0.0493852	0.318037	0.748918	0.887389
Ivns1abp	53.5815	0.0354647	0.132723	0.77399	0.901483
Swt1	26.0152	-0.459365	0.230981	0.0157422	0.0921714
Trmt1l	25.8236	-0.334082	0.158731	0.0193726	0.107252
Gm37893	3.39268	-0.0703505	0.286337	0.689026	0.857019
Rnf2	25.4706	-0.304862	0.202954	0.0750346	0.25955
Gm19503	1.25796	-0.120445	0.337299	0.442269	0.697846
Fam129a	42.9526	-0.723595	0.258462	0.000830373	0.0110147
Edem3	27.0287	-0.143364	0.199717	0.38872	0.655152
1700025G04Rik	29.7871	-1.74393	0.341939	2.686e-08	2.60741e-06
Tsen15	31.3575	-0.419543	0.186374	0.0101441	0.0678058
Colgalt2	1.66967	0.0981132	0.326846	0.542188	0.769759
Rgl1	50.4307	0.105023	0.286918	0.561763	0.781636
Gm7278	0.735037	-0.359409	0.599853	0.0398541	0.173152
Arpc5	290.647	0.0414457	0.0963471	0.656799	0.841123
Ncf2	36.7849	0.776823	0.283682	0.000794146	0.0106835
Smg7	25.0468	-0.185921	0.161435	0.194804	0.458229
Gm28791	1.56634	-0.20437	0.374826	0.238417	0.513172
Gm8976	2.83388	-0.314822	0.40997	0.121052	0.346197
Nm0t2	6.86329	0.714641	0.456492	0.0116979	0.0752501
Lamc2	45.8348	-0.593697	0.185265	0.00030489	0.00527765
Lamc1	391.173	0.0860394	0.162089	0.556057	0.777752
Gm38009	7.23468	0.106982	0.240487	0.555699	0.777649
Gm8818	1.64193	0.0743332	0.328347	0.619422	0.819359
Dhx9	73.281	0.12555	0.111399	0.237259	0.512035
Npl	3.27971	-0.401496	0.501061	0.0745729	0.258644
Rgs16	14.7048	-1.3162	0.445401	0.00021579	0.00401609
R0sel	9.04047	-0.203164	0.287357	0.296296	0.572953
Teddm2	2.13997	1.71966	0.72034	0.00128412	0.0154175
Glul	254.385	0.776093	0.233094	0.000121323	0.00255271
Ier5	72.5485	0.120705	0.271376	0.512552	0.750825
Mr1	3.54669	0.0105764	0.293441	0.951388	0.980596
Stx6	21.4187	0.152099	0.209634	0.373512	0.642904
BC034090	0.938885	-0.0785498	0.341017	0.559629	0.780517
Xpr1	18.0909	0.388641	0.210318	0.0278787	0.137502
Gm5532	2.37176	0.156085	0.351114	0.327917	0.60313
Acbd6	21.0441	0.211891	0.185479	0.184409	0.44425
Qsox1	74.6409	0.0117685	0.228547	0.948505	0.979522
Cep350	26.6013	-0.139099	0.171539	0.354264	0.626369
Tor1aip1	55.6724	-0.194697	0.154647	0.162197	0.411359
9430034N14Rik	2.61469	0.139578	0.3199	0.427297	0.686448
Tor1aip2	345.888	0.138915	0.218791	0.428274	0.687112
Axdnd1	2.0554	-0.0527603	0.32674	0.706983	0.86558
Gm2000	111.329	-0.0756231	0.139519	0.554413	0.776788
Soat1	32.1277	-0.162881	0.199562	0.329304	0.604183
Gm10031	17.2252	-0.261544	0.20645	0.126334	0.355597
Abl2	50.4034	0.227547	0.229099	0.206972	0.473312
Gm38043	2.01439	-0.0594115	0.316561	0.702593	0.862747
Tor3a	22.363	-0.287055	0.214522	0.102254	0.313816
Fam20b	20.5406	0.0900496	0.177786	0.563199	0.782361
Ralgps2	20.9882	0.671288	0.193465	0.000116449	0.00246973
Gm37802	0.825309	0.0878667	0.356436	0.453431	0.707024
Rasal2	9.71127	0.163495	0.23326	0.365034	0.635731
Gm37060	1.20682	-0.0416806	0.32626	0.771974	0.901113
2810025M15Rik	32.167	0.118277	0.245174	0.518498	0.753213
Cryzl2	11.6208	0.114597	0.220212	0.515376	0.751818
Sec16b	2.28365	1.36223	0.776607	0.00486	0.0405934
Pappa2	12.5255	-7.40773	1.40856	1.07863e-14	1.31632e-11
1600012P17Rik	13.4198	-6.65876	1.10165	2.89918e-15	4.1277e-12
Gm4953	0.780965	-0.0870462	0.346686	0.507391	0.747463
Cop1	33.3041	0.257048	0.172587	0.0892732	0.289473
4930523C07Rik	8.79648	-0.109517	0.247	0.543752	0.770587
Mrps14	134.512	0.0994135	0.12151	0.384455	0.652109
Cacybp	77.5293	-0.469796	0.210538	0.00907348	0.0631724
Rabgap1l	11.0551	0.0341365	0.242267	0.850364	0.935769
Gm37529	0.814404	-0.0387262	0.334463	0.760755	0.894874
Gm38329	1.26466	0.0266659	0.326957	0.848654	0.935026
Gm38126	1.10077	-0.0964934	0.34355	0.487515	0.733868
Gm6177	0.975502	-0.129343	0.355796	0.358927	0.630205
Rc3h1	23.0979	-0.130583	0.17299	0.390697	0.656881
Gm37052	2.111	-0.447374	0.499992	0.0602779	0.225992
Gm37653	1.53353	-0.00940621	0.315528	0.94987	0.980054
Zbtb37	9.94999	0.0487913	0.217924	0.781008	0.905289
Gas5	404.276	0.0664912	0.13735	0.600404	0.807074
Dars2	8.60235	-0.170985	0.254021	0.362024	0.633485
Cenpl	6.38322	0.153391	0.27801	0.41482	0.675807
Klhl20	9.41089	0.232761	0.258368	0.224424	0.497276
Prdx6	746.305	0.0734066	0.177598	0.634149	0.828131
Tnfsf4	5.77694	0.531742	0.570737	0.0399931	0.173378
Gm15429	13.5338	0.267961	0.213519	0.126901	0.356595
Fasl	6.53187	-0.316281	0.393988	0.133001	0.367094
Suco	36.108	0.246689	0.269367	0.201919	0.467387
Gm7496	0.892261	0.213698	0.409042	0.158494	0.406282
Pigc	20.8759	0.340305	0.226309	0.0629889	0.231733
Dnm3	4.24875	-0.723242	0.45026	0.0126423	0.0794384
Dnm3os	1.10717	-0.0129424	0.325812	0.925729	0.968698
Mettl13	18.7872	0.946206	0.425783	0.00216264	0.022654
Vamp4	62.9843	0.775853	0.376192	0.00421334	0.0364666
Prrc2c	188.342	0.537822	0.176385	0.000645878	0.00920335
Fmo4	1.05384	0.252525	0.42748	0.139239	0.377542
Fmo1	50.2687	1.46651	1.53165	0.0043458	0.0372918
Fmo2	37.9083	-0.674039	0.415742	0.0145869	0.0874141
Fmo3	0.906191	0.0771024	0.350191	0.536021	0.765513
Prrx1	5.95102	0.0972757	0.286119	0.586495	0.798064
Gorab	10.245	0.426679	0.310173	0.0506394	0.202968
Rpsa-ps1	11.0788	-0.161105	0.258103	0.382159	0.650315
Kifap3	29.1563	-0.0569533	0.153673	0.681749	0.854312
Scyl3	11.7922	-0.120932	0.221884	0.491651	0.736602
BC055324	4.22008	0.0540021	0.29404	0.753474	0.889741
Mettl18	3.67654	0.119709	0.293203	0.513556	0.750825
Sell	1.2152	0.212593	0.405383	0.155018	0.401164
Selp	7.98544	0.670064	0.41429	0.0127268	0.0797933
Slc19a2	9.1212	-0.628559	0.324815	0.00916981	0.0633814
Ccdc181	7.0324	0.0439104	0.253438	0.808959	0.917185
Blzf1	31.0725	0.0230115	0.19646	0.890235	0.952867
Nme7	13.8469	-0.285007	0.250659	0.135904	0.37211
Atp1b1	54.7206	-1.29731	0.238277	4.73296e-09	6.31739e-07
Xcl1	2.4166	0.176467	0.401423	0.130854	0.363697
Sft2d2	28.3986	-0.112066	0.166324	0.445625	0.700343
Tiprl	47.9396	0.123697	0.136378	0.32694	0.602434
Gm38190	0.948848	0.0744895	0.34085	0.575127	0.79032
Gpr161	4.75024	0.35302	0.383806	0.108844	0.324726
Dcaf6	6.23751	-0.01646	0.247215	0.926219	0.968923
Mpc2	70.1186	0.00561087	0.122076	0.962605	0.984518
Mpzl1	81.1474	-0.403273	0.205338	0.0204796	0.111219
Gm37559	0.885661	-0.242602	0.438193	0.106706	0.321304
Rcsd1	5.05769	-0.121427	0.302383	0.49996	0.743478
Creg1	89.1815	-0.255027	0.295566	0.203053	0.468807
Cd247	1.72937	-0.0872534	0.336033	0.548947	0.774327
Pou2f1	10.0309	-0.263652	0.243213	0.160769	0.409398
Gpa33	0.788899	-0.105118	0.356684	0.396919	0.660374
Ildr2	3.52938	-0.0723408	0.331556	0.609228	0.813049
Gm15853	0.725094	0.0584149	0.348738	0.586452	0.798064
Tada1	23.8372	0.383891	0.200064	0.0240138	0.1241
Pogk	8.83008	0.0307111	0.237877	0.863314	0.942113
Gm16418	12.1886	0.460949	0.275305	0.0269422	0.134621
Gm6286	2.18915	-0.0504138	0.330215	0.719559	0.871952
Fam78b	9.95764	-1.47853	0.457869	8.36102e-05	0.00189705
Uck2	100.805	0.609095	0.351117	0.0127985	0.0800781
Tmco1	108.521	0.398642	0.146024	0.00281166	0.0272938
Gm25911	2.19344	-0.0365156	0.316186	0.805554	0.915742
Aldh9a1	119.96	0.525988	0.133412	2.57113e-05	0.000742023
Mgst3	72.3736	-1.5603	0.297283	1.23655e-08	1.39911e-06
Pbx1	182.998	0.497583	0.229326	0.0085167	0.0604771
Gm37524	5.42975	0.403637	0.346935	0.0734219	0.256055
Gm38381	2.97107	0.265889	0.356291	0.190001	0.451987
Gm5265	3.27653	0.0320318	0.31086	0.836689	0.929685
Nuf2	9.1839	0.212675	0.339068	0.265137	0.542623
Rgs5	113.951	0.19374	0.236299	0.288265	0.564858
Rgs4	2.68909	0.658813	0.762174	0.0256657	0.129973
Hsd17b7	29.32	0.0704063	0.27115	0.696245	0.860361
3110045C21Rik	4.06205	-0.0588491	0.283341	0.739039	0.881763
Ddr2	22.1215	1.08808	0.262699	3.33678e-06	0.000144213
Uap1	38.0847	0.429711	0.19621	0.0109814	0.0716645
Uhmk1	37.2007	0.00297245	0.156374	0.984201	0.994268
Sh2d1b2	12.4995	-0.83545	0.950917	0.017715	0.100418
Sh2d1b1	1.68466	0.0537319	0.332134	0.691737	0.85826
Gm7694	3.17621	0.107704	0.308191	0.537517	0.766732
Nos1ap	2.96501	-1.02383	0.586139	0.00529916	0.0433569
Spata46	0.970823	-0.235001	0.415484	0.153219	0.398865
Gm7299	2.16857	0.426446	0.504919	0.0720152	0.253158
Olfml2b	2.2802	2.12565	0.918305	0.000935505	0.0120993
Atf6	33.8239	0.106067	0.214228	0.538761	0.767828
Dusp12	12.6374	-0.0172784	0.212771	0.918874	0.966487
Gm2962	14.684	0.133915	0.218146	0.437926	0.694579
Fcgr2b	4.18179	0.216665	0.337306	0.260598	0.538155
Fcgr4	3.0182	0.1084	0.323292	0.509361	0.748995
Fcgr3	24.8876	-0.298406	0.389112	0.14784	0.390249
Cfap126	1.76739	-0.0136252	0.327623	0.91809	0.966335
Sdhc	94.1058	0.738973	0.166308	1.67541e-06	8.1089e-05
Pcp4l1	2.47809	0.545462	0.66859	0.0378229	0.167802
Tomm40l	15.2113	0.295767	0.248734	0.122738	0.349022
Apoa2	21.6547	-4.36981	1.01491	1.2204e-06	6.2427e-05
Fcer1g	154.453	-0.161134	0.280858	0.39346	0.658235
Ndufs2	146.015	0.248962	0.0977906	0.0081181	0.0586708
Adamts4	8.63619	0.11292	0.254263	0.539391	0.768156
B4galt3	20.9494	-0.382949	0.242842	0.0483918	0.196477
Ppox	13.7154	-0.231005	0.220439	0.194092	0.457072
Usp21	13.1332	-0.168714	0.201797	0.314717	0.590537
Ufc1	101.02	0.714105	0.172827	6.84496e-06	0.000256461
Rpl27-ps1	5.76278	-0.147608	0.285551	0.420943	0.681148
Gm20045	4.07489	-0.553374	0.396815	0.0299629	0.14408
Dedd	15.3866	0.128742	0.20514	0.447331	0.701434
Nit1	32.622	-0.14133	0.154715	0.311182	0.587009
Pfdn2	64.4631	-0.0543436	0.137912	0.669917	0.848139
Klhdc9	0.744276	0.0640971	0.343619	0.605305	0.810223
Nectin4	1.19628	-0.0366361	0.333772	0.782065	0.90587
Arhgap30	6.89522	-0.667676	0.483694	0.0215664	0.115217
Usf1	18.4469	-0.133853	0.182432	0.389465	0.655955
Tstd1	2.0276	0.000656443	0.305165	0.997988	0.999104
F11r	113.185	0.0894808	0.204355	0.594989	0.803778
B930036N10Rik	3.77659	-0.222811	0.3624	0.225037	0.497832
Alyref2	4.53654	0.0713755	0.269797	0.692824	0.85868
Cd244	36.1847	-1.04064	0.449195	0.00175365	0.01943
Ly9	1.81378	-0.0164392	0.319016	0.910074	0.962643
Slamf7	15.107	-0.708617	0.609262	0.02162	0.115394
Cd48	14.0298	-0.280422	0.398191	0.154898	0.401036
Tma7-ps	32.9218	0.0259735	0.161129	0.857592	0.939168
Cd84	3.74448	-0.04783	0.299448	0.775691	0.902453
Vangl2	1.13779	-0.0381672	0.323365	0.792605	0.911405
Ncstn	55.8692	-0.0379394	0.14434	0.77143	0.9009
Copa	142.738	0.20119	0.128784	0.0930619	0.296746
Pex19	46.3971	-0.00577127	0.128011	0.960756	0.98388
Dcaf8	53.8624	0.145868	0.157288	0.302674	0.578406
Pea15a	143.091	-0.352436	0.151215	0.0101885	0.0680499
Casq1	1.72904	0.0982514	0.339152	0.498668	0.742331
Igsf8	51.8199	0.139361	0.189753	0.387899	0.654543
Atp1a2	8.84275	1.53804	0.910076	0.00266939	0.0263322
Pigm	19.1575	0.221918	0.21844	0.209212	0.476775
Slamf9	1.68592	0.337187	0.517621	0.0601303	0.225717
Igsf9	2.54868	0.111801	0.318844	0.513319	0.750825
Tagln2	443.707	0.247494	0.196216	0.139017	0.377228
Cfap45	2.71965	0.063214	0.31639	0.692665	0.858607
4933439K11Rik	3.23887	0.778716	0.537431	0.0148406	0.0884069
Vsig8	1.38621	0.445542	0.646501	0.0481326	0.195796
Slamf8	3.11175	0.254151	0.469934	0.0528509	0.207767
Fcrl6	49.828	-2.01343	0.900201	0.00117681	0.0145168
Dusp23	20.7051	0.959724	0.287121	8.09103e-05	0.00185054
Ackr1	1.63515	0.229039	0.422586	0.128598	0.359709
Cadm3	6.19517	1.05419	1.32144	0.00913439	0.0633091
Aim2	3.86474	-0.39289	0.44639	0.086114	0.28288
Ifi206	3.01	0.362261	0.412187	0.103583	0.316666
Ifi213	6.43595	0.341876	0.375607	0.114906	0.335299
Ifi209	4.43516	-0.0224219	0.287425	0.895436	0.95537
Ifi208	3.28512	0.590043	0.520435	0.0336545	0.156246
Ifi207	3.93172	-0.404443	0.403255	0.0816893	0.274359
Ifi204	12.5733	0.364535	0.336067	0.0941706	0.299331
Ifi203-ps	0.871205	0.135833	0.359258	0.348015	0.622274
Mndal	12.1495	-0.063658	0.24124	0.722375	0.873527
Ifi211	15.7097	0.0212366	0.29401	0.903093	0.958642
Ifi203	10.8103	-0.0475667	0.246254	0.789707	0.910155
Ifi205	8.2248	0.0154862	0.306619	0.924824	0.968531
Spta1	0.822681	-0.15507	0.383201	0.21087	0.479327
Grem2	14.9687	-1.57256	0.636104	0.000644808	0.00920335
Fh1	76.4872	0.0934465	0.205265	0.580845	0.794726
Opn3	1.51866	-0.0352273	0.329246	0.800041	0.913522
Chml	3.22298	-0.26369	0.353072	0.194669	0.458105
Exo1	6.95559	-0.407438	0.384197	0.0790295	0.268738
Rbm8a2	6.7643	0.0296788	0.267865	0.867973	0.944122
Cep170	16.2123	-0.0414087	0.198054	0.802393	0.914456
Gm38104	1.02913	0.0704284	0.341423	0.550486	0.775003
Sdccag8	13.0426	0.102405	0.19269	0.530446	0.761761
Gm37490	1.32751	0.0816998	0.330737	0.587246	0.798686
Gm37519	1.68853	0.599847	0.755867	0.0345158	0.159164
Akt3	3.97416	-0.430999	0.445524	0.0700667	0.248531
Zbtb18	5.34391	-0.238817	0.305936	0.228571	0.501775
Adss	62.7168	0.279378	0.149719	0.0402313	0.174013
Gm16585	4.84772	0.207715	0.315556	0.279925	0.557467
Catspere2	0.694852	-0.209152	0.418576	0.122882	0.349035
Desi2	31.7972	-0.0887586	0.15406	0.523064	0.756693
Gm37486	3.4182	-0.0234365	0.315179	0.87237	0.946026
Cox20	58.648	0.131129	0.148404	0.329704	0.604463
Hnrnpu	150.261	-0.00766557	0.106259	0.938936	0.97518
Gm38300	1.31484	-0.0545276	0.335545	0.66904	0.847654
Efcab2	2.38374	0.0108969	0.304417	0.946532	0.978904
Kif26b	0.661153	-0.128464	0.369643	0.316563	0.592554
Smyd3	6.66437	-0.24748	0.30334	0.219043	0.490607
Gm5561	4.62558	-0.207924	0.352657	0.249834	0.525732
Tfb2m	12.4656	-0.0805679	0.22026	0.643621	0.833889
Cnst	6.70549	-0.258448	0.291873	0.198658	0.463225
Sccpdh	18.2764	-0.0585065	0.194679	0.71777	0.870949
Ahctf1	24.4415	-0.487243	0.182863	0.00259274	0.025769
Cdc42bpa	29.6831	-0.259645	0.169964	0.0844068	0.279638
Coq8a	1.60659	0.139637	0.342153	0.390196	0.656604
Psen2	15.3461	0.0146205	0.187048	0.928943	0.970406
Itpkb	10.7792	0.497433	0.390028	0.0425285	0.180387
Gm37033	2.89303	1.53268	0.737304	0.00204771	0.021757
Gm37390	0.779585	0.0784147	0.343423	0.539547	0.768156
Gm36933	0.71402	0.102653	0.352024	0.434204	0.69156
Stum	1.15839	0.0584542	0.337142	0.648991	0.836579
Parp1	36.9956	0.154706	0.185242	0.330867	0.605427
Lin9	4.95188	-0.0669823	0.267055	0.712695	0.868742
Gm8101	13.6833	-0.149733	0.257621	0.414659	0.675705
Acbd3	27.9426	0.035457	0.166433	0.811337	0.918236
H3f3a	414.745	0.66604	0.141727	5.54414e-07	3.31194e-05
Sde2	29.6041	-0.129258	0.183551	0.41037	0.672148
Pycr2	26.9039	0.199111	0.197746	0.234634	0.508973
Lefty1	0.840131	-0.33074	0.537591	0.0550279	0.212772
Tmem63a	13.2257	-0.265174	0.256123	0.16624	0.417923
Ephx1	2.02966	-0.0887984	0.32189	0.57072	0.787367
Nvl	38.2429	0.2017	0.165114	0.168107	0.420156
Cnih4	190.278	0.728393	0.167623	2.2955e-06	0.000106572
Wdr26	137.387	0.320625	0.184517	0.0437541	0.183941
A430110L20Rik	0.768924	-0.029457	0.343109	0.771768	0.901029
Rpl35a-ps2	7.63831	-0.0288192	0.236007	0.87084	0.945216
Gm8146	0.764611	-0.080698	0.351328	0.513426	0.750825
Lbr	18.6964	0.035071	0.23057	0.845305	0.933898
E0h	49.6508	0.447752	0.144837	0.00077277	0.0105034
Gm38359	2.08272	-0.0323356	0.299215	0.846387	0.934354
Gm37018	1.12918	-0.0142492	0.318976	0.920384	0.966487
Srp9	183.437	0.47147	0.237613	0.0142581	0.086236
Degs1	170.832	0.300329	0.25827	0.120579	0.345537
Fbxo28	16.8945	0.260157	0.194701	0.116989	0.339546
Trp53bp2	8.78435	0.157756	0.26588	0.400969	0.663749
Capn2	61.149	-0.0347231	0.248924	0.845595	0.933992
Gm37885	0.981744	0.0810803	0.337615	0.565794	0.784354
Susd4	2.67498	-0.0533965	0.29866	0.752212	0.889235
Tlr5	7.06309	0.252522	0.274511	0.198845	0.463225
Gm38079	0.724552	-0.0401076	0.343729	0.722881	0.873527
Disp1	5.29761	0.0153806	0.261022	0.932977	0.972836
BC085271	3.12628	-0.135859	0.343051	0.391854	0.657322
Brox	24.5358	0.0013062	0.160934	0.998051	0.999104
Aida	18.9716	-0.0648694	0.194858	0.691223	0.858081
Mia3	70.8728	0.309338	0.176755	0.0443633	0.185374
Taf1a	6.10578	-0.255354	0.286738	0.20309	0.468827
Dusp10	8.30649	0.656319	0.608494	0.0225183	0.118764
1700056E22Rik	0.985876	0.160037	0.390761	0.178758	0.435781
Rpl21-ps1	0.843598	-0.0646727	0.344734	0.601683	0.807713
Gm38358	1.82471	0.0960716	0.318122	0.55818	0.779317
Hlx	6.09022	0.0348734	0.249226	0.848168	0.934887
02-Mar	59.8812	0.0520907	0.155609	0.712923	0.868742
C130074G19Rik	10.7069	0.749062	0.421526	0.00898376	0.0628018
Mark1	2.49472	0.0356423	0.296712	0.835287	0.928791
Rab3gap2	89.2194	0.613799	0.314378	0.00862429	0.0610634
Iars2	51.4889	0.303413	0.185102	0.0578184	0.220104
Bpnt1	28.8362	0.0878981	0.222256	0.616073	0.817254
4930532G15Rik	0.71416	0.0339678	0.342257	0.784724	0.907657
Eprs	111.246	0.312851	0.0949137	0.000635939	0.00913795
Lyplal1	15.0126	0.387805	0.308429	0.0708227	0.25026
Tgfb2	86.5614	0.145614	0.273402	0.435641	0.692897
Gm29491	0.717248	0.0709549	0.341104	0.598117	0.805711
Rrp15	27.513	-0.298295	0.274328	0.138676	0.376495
Gm3809	1.27987	0.0129394	0.335318	0.911411	0.963103
Gpatch2	13.2095	-0.116113	0.216559	0.500923	0.74368
Gm37254	4.77341	0.0382756	0.277569	0.830439	0.927384
Kctd3	13.9631	-0.477643	0.236152	0.0140388	0.0852962
Kcnk2	14.1914	2.3343	0.58637	3.13078e-06	0.000137152
Pdcd5-ps	11.1461	-0.220207	0.248457	0.24447	0.520274
Cenpf	17.9797	0.0521476	0.30428	0.756407	0.891942
Ptpn14	19.1042	0.776015	0.286137	0.000911868	0.0118654
Smyd2	45.9986	-0.0742067	0.168805	0.617932	0.818338
Rps6kc1	8.90402	-0.0129927	0.227786	0.938841	0.97518
Angel2	21.8055	0.0825846	0.192957	0.611632	0.814395
Vash2	10.3204	0.211589	0.414572	0.130431	0.362992
Flvcr1	10.9773	-0.260939	0.278355	0.184859	0.444458
Tatdn3	4.71373	0.0822583	0.287565	0.644033	0.833916
Nsl1	4.67495	0.024957	0.287583	0.887225	0.95227
Batf3	8.30364	-3.17451	0.708305	4.52025e-07	2.778e-05
Atf3	9.98683	-0.898319	0.368069	0.00160071	0.018232
D730003I15Rik	3.90354	-0.413908	0.386119	0.0748608	0.259168
Gm37168	1.72073	-1.04198	1.0025	0.0128111	0.0800868
Nenf	65.7774	0.617763	0.352445	0.0124507	0.0784656
Tmem206	15.0302	0.986027	0.556807	0.0044677	0.0381272
Ppp2r5a	32.9223	0.143705	0.192719	0.375868	0.644303
Dtl	7.84594	-0.588682	0.45176	0.0304549	0.14574
Ints7	16.6174	-0.00795251	0.191646	0.960645	0.98388
Gm37349	0.668317	-0.0735776	0.349502	0.517879	0.753191
Lpgat1	155.284	0.584423	0.267495	0.0059074	0.0467692
Nek2	9.3448	-0.155358	0.265225	0.41388	0.675107
Slc30a1	35.5774	-0.404366	0.196091	0.0159527	0.0931803
Gm26670	0.765432	-0.0964831	0.354985	0.409143	0.670943
Traf5	3.27621	-0.0661847	0.303383	0.693263	0.858912
Gstp-ps	7.53245	0.0986298	0.276066	0.58305	0.79574
Rcor3	11.841	0.222882	0.231408	0.223513	0.49626
Gm10516	0.953443	-0.151749	0.372069	0.273642	0.551448
Kcnh1	1.01544	-1.38915	2.10714	0.00988218	0.0665761
Hhat	2.98542	1.20022	0.670202	0.00468891	0.039541
Sertad4	5.14457	0.373727	0.590196	0.0414025	0.176931
Gm2367	1.95982	0.0251026	0.311389	0.872816	0.94613
Diexf	9.87272	-0.042648	0.23709	0.809885	0.917768
A130010J15Rik	3.4733	-0.0381579	0.276561	0.830545	0.927442
Traf3ip3	2.56908	-0.0323358	0.326917	0.815246	0.920051
Lamb3	1.89987	-0.188137	0.381793	0.231123	0.504286
Hsd11b1	193.81	0.0859803	0.238447	0.633171	0.827486
G0s2	13.2999	-0.612953	0.598329	0.0304617	0.14574
Plx02	5.74714	0.219393	0.281706	0.260531	0.538101
Cd34	109.434	0.18592	0.287866	0.329528	0.60427
Gm16897	1.09796	0.0631511	0.338459	0.635853	0.829406
A330023F24Rik	1.97309	-1.34379	0.694148	0.00327729	0.0304472
9630010A21Rik	1.75226	-0.00978777	0.307751	0.950542	0.980243
Cd46	1.19386	0.113921	0.345985	0.437105	0.69424
Cr1l	99.4881	0.0189422	0.137609	0.882622	0.950128
Fam171a1	25.214	-0.213652	0.228651	0.237002	0.511777
Nmt2	35.5874	-1.08051	0.313838	5.57467e-05	0.00137635
Rpp38	20.4197	0.195613	0.210154	0.257545	0.535234
Dclre1c	5.28385	-0.250259	0.302956	0.214838	0.484999
Suv39h2	5.43673	-1.69746	0.517924	7.59933e-05	0.00176646
Hspa14	34.7871	-0.350774	0.190183	0.0328159	0.153334
Gm45902	3.58063	-0.444894	0.463488	0.0601312	0.225717
Cdnf	1.88547	-0.0588132	0.322918	0.690102	0.857584
Gm13186	0.931854	0.0311141	0.342641	0.707295	0.86575
Gm13182	1.70736	0.0513031	0.33275	0.700934	0.862747
Fam107b	45.1071	-0.133179	0.25134	0.469619	0.72069
Gm13181	2.27795	-0.178862	0.339542	0.321699	0.597545
Frmd4a	25.0039	-0.439986	0.18983	0.00784431	0.0572002
Prpf18	23.8993	-0.0427273	0.213459	0.803342	0.914519
Gm13196	3.14778	-0.100253	0.300524	0.569073	0.786087
Bend7	1.8341	-0.0144445	0.316532	0.924016	0.967999
Sephs1	19.0941	-0.168324	0.20354	0.321689	0.597545
Phyh	76.1665	0.793304	0.219928	4.31926e-05	0.00111641
Gm13194	3.51218	-0.0945049	0.289919	0.596751	0.804759
Gm13192	35.0562	0.122304	0.175429	0.42618	0.685747
Mcm10	9.9186	-0.477564	0.41383	0.0530722	0.208071
Optn	45.8809	0.0488979	0.209257	0.77472	0.901887
Ccdc3	1.71892	0.152166	0.38852	0.145732	0.388193
Camk1d	2.7511	0.544432	0.50767	0.0427151	0.180933
Gm13216	8.50205	0.109502	0.255443	0.548975	0.774327
Cdc123	106.521	0.0717014	0.127613	0.548949	0.774327
Nudt5	80.7929	0.313095	0.245423	0.100226	0.309872
Sec61a2	39.6113	0.172644	0.237008	0.34491	0.620008
Dhtkd1	1.60285	0.0628547	0.325641	0.675813	0.85118
Upf2	23.435	0.048526	0.159565	0.734604	0.879394
Proser2	6.95595	-1.99717	0.616114	6.33312e-05	0.00152204
Echdc3	0.97076	0.0611913	0.341722	0.638847	0.831442
Usp6nl	16.0881	-0.0703961	0.226167	0.690959	0.858081
Celf2	13.8103	0.00197972	0.296814	0.993079	0.997854
Gm26315	2.99458	0.20592	0.368162	0.232024	0.5055
Gm13217	0.755598	-0.00584901	0.331515	0.960865	0.98388
Gm13219	4.21791	0.361922	0.652474	0.009672	0.0655478
Gata3	72.1451	-0.173381	0.261479	0.358104	0.62951
Gm13256	20.7397	0.00781595	0.269224	0.966555	0.986727
Taf3	12.062	-0.135276	0.213595	0.432903	0.690369
Atp5c1	300.09	0.215964	0.16376	0.137963	0.375651
Kin	34.8359	0.221253	0.158783	0.11902	0.343141
Itih5	15.2628	-1.062	0.247295	2.20333e-06	0.000103168
Gm13261	1.36277	-2.79586	1.13396	0.000291728	0.00509109
Sfmbt2	69.5541	-0.45932	0.618325	0.0483045	0.196219
Prkcq	1.22024	0.0369632	0.341721	0.706563	0.86535
Gm13292	1.75869	0.0260866	0.313226	0.866624	0.943716
Pfkfb3	4.41382	-0.0675683	0.283118	0.700413	0.862454
Rbm17	41.1932	-0.137061	0.139837	0.287317	0.564594
Il2ra	5.41542	-0.0816226	0.341501	0.540644	0.768973
Il15ra	18.0462	0.412383	0.599476	0.044831	0.186415
Fbxo18	31.5767	0.81528	0.2782	0.000428489	0.00681508
Ankrd16	10.2375	0.0412409	0.217359	0.814196	0.919948
Itga8	0.723005	0.0976238	0.352364	0.443235	0.698393
Mindy3	20.5488	0.140974	0.169227	0.347379	0.621792
Gm37255	1.64922	-0.015123	0.314045	0.920628	0.966487
Gm38014	1.20804	-0.594102	0.860839	0.0280262	0.13792
Pter	5.11121	-0.123609	0.268098	0.504636	0.745452
Rsu1	80.9678	0.115861	0.147176	0.388279	0.654732
Gm37780	1.12391	1.72885	1.93139	0.00844255	0.0602162
Cubn	7.5774	-3.37983	1.05333	6.0948e-05	0.00147702
Trdmt1	4.67786	0.0918045	0.272546	0.616971	0.817777
Vim	240.197	0.234099	0.289208	0.232135	0.50559
St8sia6	4.48228	-0.12182	0.311395	0.485087	0.731817
Hacd1	27.7014	0.577558	0.236024	0.00360793	0.0325284
Stamos	1.19511	0.0608	0.332824	0.661816	0.844019
Stam	19.454	0.214446	0.23595	0.239411	0.514184
Mrc1	2.9478	0.0317393	0.313378	0.840403	0.931328
Cacnb2	3.36994	0.184638	0.32136	0.323193	0.599019
Gm13268	6.89299	-0.01751	0.240927	0.920909	0.966495
2900092N22Rik	2.05824	0.861991	0.951998	0.0160987	0.0937447
Gm13315	1.4175	0.377903	0.587447	0.0352068	0.161003
Gm13269	1.62301	-3.4197	1.48934	0.000606015	0.00884937
Nsun6	5.64832	0.445193	0.377219	0.0578748	0.22027
Arl5b	13.692	-0.156983	0.200306	0.347078	0.621641
Gm13365	0.940291	-0.39448	0.619521	0.0396471	0.172755
Plxdc2	19.3561	-0.024713	0.27271	0.887482	0.952412
Nebl	10.0929	0.00444186	0.289785	0.981099	0.993191
A930004D18Rik	1.3333	0.00996479	0.327168	0.942318	0.977445
Skida1	1.66473	0.336488	0.476968	0.0931478	0.296908
Mllt10	26.0161	-0.566744	0.191861	0.000894899	0.011698
D0jc1	68.3882	0.191378	0.136591	0.128736	0.359976
Gm13349	0.860248	0.0888944	0.34118	0.529782	0.761496
Commd3	68.4503	0.287594	0.164403	0.0493972	0.199374
Bmi1	13.501	0.179902	0.210211	0.297867	0.573983
Pip4k2a	16.7236	0.296227	0.308399	0.149797	0.393554
Msrb2	8.88971	0.267721	0.405691	0.145786	0.388193
Otud1	6.93038	0.504455	0.489846	0.0460312	0.18987
Etl4	38.3838	-0.353199	0.267956	0.0796181	0.26967
Gm13363	0.975394	-0.00784609	0.326096	0.951598	0.980596
Arhgap21	18.9106	-0.254344	0.208452	0.139569	0.377851
Thnsl1	1.53405	-0.151546	0.356555	0.325911	0.601372
Gm13378	1.81401	0.119934	0.341596	0.428314	0.687112
Gm13337	0.706768	0.191051	0.407547	0.152183	0.397196
Gm13342	2.25787	-0.0859215	0.312376	0.603497	0.809194
Gm13341	178.283	-0.0266969	0.259287	0.878674	0.948395
Gm13340	254.213	-0.0790538	0.246233	0.659987	0.842931
Gm13339	12.4983	-0.0297751	0.281965	0.862432	0.941933
Apbb1ip	14.2945	-0.883155	0.276475	0.000162612	0.00321555
Pdss1	9.80235	-0.355999	0.317263	0.101374	0.311956
Abi1	59.2959	-0.0432512	0.139673	0.736425	0.880771
Acbd5	25.0748	0.240829	0.234867	0.188269	0.449682
Mastl	4.24829	0.0892902	0.284465	0.62385	0.821526
Yme1l1	53.2226	-0.303941	0.137984	0.0168599	0.0970992
Gm13422	1.60017	-0.222479	0.392375	0.189109	0.450555
Spopl	11.9692	0.477522	0.270666	0.022905	0.120007
Gm13331	1.51981	0.175398	0.364258	0.27746	0.555157
Gm13392	0.810963	-0.038741	0.344483	0.715754	0.870058
Il1f6	2.98922	-0.0067925	0.294776	0.96726	0.986929
Il1rn	4.45215	-0.368053	0.507298	0.0680918	0.243786
Psd4	20.7595	-1.32989	0.285231	2.82158e-07	1.86848e-05
Pax8	2.3086	-0.0745769	0.311529	0.649901	0.837052
Gm13415	3.84191	0.408589	0.468709	0.0729819	0.255173
Cac01b	2.28814	-0.327789	0.414765	0.118495	0.34213
Ehmt1	26.3355	0.148444	0.165258	0.313631	0.589335
Arrdc1	14.9768	-0.266729	0.200869	0.114399	0.334732
Zmynd19	14.3914	-0.127543	0.221706	0.466283	0.718345
Dph7	6.06882	0.150824	0.275159	0.423381	0.683628
Mrpl41	52.1352	0.0140816	0.175266	0.92804	0.969882
Pnpla7	12.8145	0.335779	0.340482	0.1171	0.339555
Gm13370	29.377	0.00876953	0.247744	0.961395	0.98388
Gm13369	1.51662	0.100791	0.337019	0.495912	0.740293
Nsmf	11.2646	0.00742824	0.214415	0.966853	0.986727
Nrarp	7.99866	-0.044314	0.247629	0.803929	0.914882
Tor4a	18.2639	0.654723	0.260897	0.00224622	0.0232727
Nelfb	31.6839	-0.03659	0.156723	0.794299	0.911776
Tubb4b	237.242	-0.355197	0.121645	0.00190583	0.0205562
Ndor1	3.20215	0.0127709	0.280269	0.943031	0.97777
Tmem203	13.8811	0.219811	0.287346	0.261842	0.539114
Tprn	3.54788	-0.147239	0.298177	0.428359	0.68712
Ss01	66.6229	0.0284724	0.163862	0.846307	0.934354
A0pc2	46.711	0.00705851	0.146184	0.95844	0.983244
Man1b1	34.3236	-0.0625186	0.175707	0.680682	0.853639
Dpp7	51.5714	-0.135454	0.238416	0.453119	0.70686
Uap1l1	37.6789	0.364808	0.217842	0.0418024	0.178247
Sapcd2	1.58958	0.0133698	0.316891	0.93107	0.971618
Entpd2	2.42954	-0.019684	0.334053	0.872851	0.94613
Npdc1	74.0463	0.687833	0.357403	0.00703088	0.0526392
Abca2	12.3752	0.346377	0.285611	0.0900857	0.290948
Paxx	25.5139	0.393781	0.33269	0.0725229	0.254079
Clic3	9.60154	-0.00593567	0.302059	0.968699	0.987424
Ptgds	109.525	0.116934	0.379379	0.145968	0.388199
C8g	0.721851	0.103926	0.36173	0.366182	0.636467
Fbxw5	37.6504	0.710123	0.202896	7.74643e-05	0.00179095
Traf2	11.9349	0.238326	0.269519	0.221061	0.49293
Edf1	274.763	0.157341	0.159963	0.270251	0.548103
Mamdc4	1.23449	0.108318	0.347705	0.424734	0.684777
Phpt1	1.39902	-0.108746	0.333516	0.482773	0.729799
Rabl6	27.6356	0.380064	0.218464	0.0340836	0.157596
Tmem141	4.40126	0.0757583	0.286654	0.670051	0.848238
Fc0	0.839981	0.0711619	0.346265	0.581219	0.794948
Bmyc	10.1161	0.251652	0.264272	0.197616	0.46244
Camsap1	14.3864	-0.293708	0.231483	0.111952	0.330232
Ubac1	19.0114	-0.164043	0.223582	0.358506	0.629831
0cc2	4.52734	0.267688	0.361622	0.186205	0.446396
Tmem250-ps	9.55871	0.566839	0.373577	0.022448	0.118582
Qsox2	6.62682	0.12975	0.270743	0.485437	0.732142
Gpsm1	4.38583	-0.135517	0.287473	0.462066	0.714919
Dnlz	33.3155	0.150794	0.189867	0.34935	0.623487
S0pc4	5.50072	0.0500706	0.27304	0.781548	0.905455
Sdccag3	25.3653	-0.0756247	0.168987	0.610451	0.813792
Pmpca	74.8075	-0.346149	0.139885	0.00742216	0.0547765
Inpp5e	8.03182	0.16202	0.236918	0.375536	0.644234
Sec16a	36.8134	0.234775	0.183103	0.137544	0.374792
0610009E02Rik	1.15486	0.147673	0.356734	0.339171	0.613567
Notch1	8.4121	-0.125953	0.247476	0.493117	0.737861
Egfl7	123.931	0.200294	0.211263	0.244973	0.520766
Agpat2	20.3187	-0.138463	0.201938	0.409816	0.671626
Fam69b	0.878756	-0.166283	0.382151	0.224507	0.497276
Lcn4	2.06915	-0.149993	0.353588	0.332448	0.606881
Surf6	17.5825	-0.0759607	0.201019	0.648107	0.83588
Med22	16.5203	-0.194331	0.197961	0.243313	0.518918
Rpl7a	519.887	-0.0236033	0.102945	0.808177	0.916785
Surf1	48.4312	-0.38795	0.150393	0.00456301	0.0387663
Surf2	33.59	-0.191305	0.14368	0.147337	0.389789
Surf4	290.036	0.321831	0.217087	0.0694378	0.24695
Rexo4	18.8825	0.156151	0.187394	0.334787	0.609487
Adamts13	1.60429	-2.51176	1.04924	0.000737522	0.0101454
Cacfd1	40.3795	0.222985	0.233335	0.219004	0.490584
Slc2a6	1.35118	-0.0983815	0.345072	0.468606	0.719847
Sardh	4.59989	2.07272	0.614725	5.82417e-05	0.00142355
Vav2	21.051	-0.0759605	0.228936	0.669541	0.848032
Gm24049	1.09675	-0.0211093	0.332646	0.869718	0.944696
Brd3os	1.12772	0.19521	0.400588	0.176842	0.432982
Brd3	72.1676	-0.772411	0.187828	6.4282e-06	0.000244057
Wdr5	25.016	-0.177656	0.185665	0.266272	0.54371
Gm13421	1.05362	0.00879522	0.328615	0.958701	0.983272
Rxra	21.6241	-1.06843	0.343098	0.000177011	0.00340471
Col5a1	14.274	-0.170126	0.263876	0.367685	0.637921
Olfm1	4.70151	0.42734	0.454825	0.0691953	0.246343
Mrps2	18.0775	0.0676553	0.211615	0.695124	0.859846
Rpsa-ps9	60.8669	-0.261437	0.186238	0.103265	0.316122
Ralgds	21.2966	-0.832277	0.362923	0.0025318	0.0253254
Gtf3c5	14.213	0.0787034	0.206219	0.642651	0.833384
Tsc1	15.8846	0.280034	0.209569	0.106544	0.321212
Gtf3c4	9.84113	-0.259136	0.264472	0.180892	0.438935
Ddx31	7.29491	-0.326425	0.285556	0.111553	0.329452
Gm13394	155.263	-0.252328	0.142363	0.0531568	0.208339
Ttf1	22.5697	-0.0669673	0.187385	0.676276	0.851387
Setx	26.7327	0.175002	0.156814	0.215695	0.486039
6530402F18Rik	0.966835	-0.0187698	0.335206	0.902378	0.958359
Med27	30.4846	0.0817551	0.162382	0.572861	0.78843
Rapgef1	98.5864	0.0596929	0.204581	0.723436	0.873815
Trub2	12.228	-0.218186	0.218865	0.218472	0.489943
Coq4	12.5661	0.00949749	0.21448	0.956946	0.982951
Slc27a4	15.6727	-0.0844822	0.204884	0.614571	0.815764
Urm1	45.1543	0.0111766	0.158897	0.93803	0.974887
Cercam	1.11288	-1.81862	1.12089	0.00311158	0.0291935
Odf2	17.3098	0.0121766	0.185019	0.939835	0.975758
Gle1	30.7784	0.0753002	0.146293	0.573396	0.788602
Sptan1	111.938	0.132643	0.179042	0.393226	0.658164
Wdr34	10.7433	0.0618773	0.221947	0.725238	0.874345
Set	189.493	-0.246284	0.190468	0.131297	0.364162
Pkn3	9.82468	0.275201	0.289845	0.169236	0.42183
Zdhhc12	43.9447	-0.188602	0.17867	0.225437	0.498201
Zer1	7.42098	0.630643	0.327471	0.00972842	0.0656853
Tbc1d13	13.5775	0.148495	0.206698	0.381353	0.649741
Endog	6.8105	0.0209486	0.263884	0.908533	0.961966
Spout1	15.569	-0.146889	0.260676	0.433085	0.690419
Kyat1	6.07041	0.19669	0.293965	0.305966	0.58212
Lrrc8a	25.7669	0.343359	0.330245	0.105228	0.319101
Phyhd1	0.964149	0.0434736	0.334559	0.743587	0.884457
Dolk	19.4097	-0.0434262	0.180334	0.780288	0.904793
Nup188	15.1067	0.142678	0.211101	0.411936	0.673641
Gm14471	0.778716	-0.163884	0.381233	0.216353	0.487071
Sh3glb2	18.7264	0.0409627	0.171191	0.786273	0.908281
Miga2	10.4402	0.250096	0.26331	0.194851	0.458229
Dolpp1	15.4466	0.0197337	0.204661	0.907467	0.961338
Crat	14.502	0.262963	0.220356	0.141507	0.381271
Ptpa	58.3022	0.0845427	0.136698	0.503548	0.744751
Ier5l	1.52456	1.88655	0.998612	0.00345629	0.0316287
Gm14488	1.33319	0.0642169	0.332943	0.643862	0.833916
Ntmt1	48.2648	0.215203	0.156527	0.125941	0.354891
Asb6	18.9464	0.0512126	0.196017	0.756963	0.892157
Prrx2	4.66449	1.58332	0.528449	0.000170483	0.00332881
Ptges	117.947	1.53932	0.311172	3.89703e-08	3.56047e-06
Tor1b	27.6868	-0.14528	0.150913	0.287634	0.56466
Tor1a	31.6036	-0.0264194	0.159502	0.853329	0.93699
BC005624	42.299	0.181327	0.159408	0.204742	0.470536
Usp20	15.3489	-0.693321	0.296001	0.00315967	0.0295635
Fnbp1	19.1202	-0.222961	0.21183	0.198778	0.463225
D330023K18Rik	6.98702	0.0282682	0.246012	0.876432	0.947531
Gpr107	57.9169	-0.127836	0.155447	0.356764	0.628642
Ncs1	0.734011	0.000317247	0.338583	0.976572	0.990918
Hmcn2	1.84452	-0.0783016	0.317764	0.623366	0.821471
Ass1	225.288	1.13404	0.165882	7.20345e-13	3.84596e-10
Fubp3	18.7837	-0.224321	0.217469	0.206254	0.472619
Exosc2	27.5406	-0.178093	0.219374	0.31507	0.591015
Abl1	22.1255	0.0283313	0.178726	0.856312	0.938368
Aif1l	290.959	0.00843417	0.285113	0.96454	0.985478
Nup214	28.648	-0.234208	0.164897	0.111711	0.329692
Fam78a	1.28454	-0.219165	0.395106	0.190764	0.453171
Plpp7	0.952743	0.122027	0.360559	0.365063	0.635731
Prrc2b	41.3908	-0.296296	0.150035	0.0297578	0.143457
Pomt1	9.68147	0.337353	0.262911	0.0918711	0.294432
Uck1	22.0106	0.23591	0.180084	0.131592	0.364503
Gm13611	4.8743	-0.0373009	0.284806	0.829902	0.927384
Swi5	331.004	0.216488	0.125586	0.0652649	0.237126
Golga2	43.4395	0.0753307	0.164412	0.605402	0.810223
Ciz1	25.605	-0.196754	0.182629	0.209263	0.476823
1110008P14Rik	64.5872	-0.145315	0.173793	0.339408	0.61376
Lcn2	19.8683	0.341816	0.437244	0.0993284	0.308163
Ptges2	11.7708	0.134721	0.22784	0.452192	0.705801
Gm13413	1.22239	-0.0553181	0.334076	0.684168	0.855161
Slc25a25	19.7646	0.0931131	0.205853	0.581714	0.795113
0if1	4.5607	0.0978821	0.29516	0.576727	0.791627
Fam102a	30.733	0.318902	0.349479	0.127869	0.358313
Dpm2	87.3993	0.17073	0.172778	0.258217	0.536002
St6gal0c4	39.1226	0.248365	0.207928	0.146393	0.388687
St6gal0c6	12.2922	0.0697379	0.230813	0.694323	0.859564
Ak1	19.5226	0.151375	0.347839	0.34977	0.62365
Eng	85.0811	0.153724	0.232272	0.393253	0.658164
Fpgs	9.9069	-0.0498672	0.212613	0.771305	0.9009
Cdk9	24.2404	0.0454873	0.157948	0.749764	0.887776
Sh2d3c	16.2872	-0.244697	0.207713	0.153816	0.399464
Tor2a	48.2372	-0.25467	0.189218	0.114443	0.334804
Ptrh1	90.1722	0.187408	0.267252	0.321845	0.597652
Cfap157	4.84355	0.414409	0.40131	0.0765831	0.263211
Stxbp1	9.6205	0.0659197	0.239584	0.71343	0.868917
Gm13523	0.956641	0.0495364	0.332078	0.722178	0.873527
Fam129b	267.724	0.777963	0.32565	0.00196125	0.0210345
Lrsam1	6.39231	-0.168035	0.264092	0.374041	0.643178
Rpl12	598.314	0.0657215	0.126551	0.579323	0.793596
Slc2a8	7.58393	0.119843	0.282326	0.515002	0.751544
Garnl3	1.90264	-0.0947774	0.318263	0.564028	0.783066
Gm38299	0.866892	0.090163	0.354532	0.399861	0.662564
Ralgps1	5.03949	0.118154	0.281513	0.523225	0.756862
Gm13528	0.962919	-0.121416	0.350351	0.393942	0.658483
Angptl2	86.3893	-0.229394	0.261252	0.230725	0.503856
Gm13537	0.725836	-0.123599	0.363179	0.33487	0.609487
Zbtb34	3.82475	0.0188449	0.278122	0.91565	0.965119
Zbtb43	7.3905	-0.0651684	0.241971	0.716844	0.870666
Mvb12b	5.77338	-0.573631	0.499227	0.0334251	0.155563
Pbx3	7.56423	0.513563	0.340777	0.0291402	0.141357
Mapkap1	25.595	0.28273	0.176476	0.0669683	0.241186
Gm13408	27.9095	-0.0922774	0.162836	0.523821	0.757061
Gm13414	1.33537	0.131931	0.355091	0.350879	0.624172
Gapvd1	39.874	-0.074826	0.134853	0.549274	0.774605
Hspa5	798.235	0.487933	0.186496	0.00284481	0.0274287
Rabepk	19.4801	0.0284726	0.198187	0.864935	0.942865
Fbxw2	35.5361	0.194471	0.168234	0.190751	0.453171
Psmd5	35.0408	-0.0196652	0.142438	0.880022	0.94925
Phf19	3.39141	-0.936822	0.681222	0.00918062	0.0633851
Traf1	12.5245	-0.329956	0.432806	0.112301	0.330746
Hc	1.00769	-1.43776	1.10239	0.00608035	0.0477402
Cntrl	16.5657	-0.011156	0.207112	0.946665	0.978918
Rab14	151.399	0.105953	0.094337	0.244713	0.520598
Gsn	661.56	0.0836704	0.145392	0.530267	0.761746
Gm43128	1.50068	0.616197	0.833708	0.0297994	0.143576
Stom	36.9092	0.298632	0.271895	0.131444	0.364211
Gm13443	2.83647	-0.033556	0.285198	0.847832	0.934887
Ggta1	134.217	0.546015	0.392112	0.0272206	0.135404
Gm43761	2.54624	0.141485	0.31649	0.427623	0.686708
Dab2ip	17.1508	-0.240783	0.225422	0.179674	0.437159
Ttll11	0.915857	-0.147705	0.370123	0.274623	0.552488
Ndufa8	149.399	0.314535	0.134949	0.0116214	0.0749647
Lhx6	3.3013	-0.544169	0.506859	0.0405337	0.174746
Rbm18	26.1141	0.0714358	0.162253	0.622787	0.821139
Mrrf	20.3582	0.229951	0.199527	0.171661	0.425417
Ptgs1	25.257	-0.182141	0.240456	0.320139	0.596308
Gm13430	1.63907	-0.303919	0.440158	0.115375	0.336436
Gm13436	30.3072	0.0483094	0.214767	0.780781	0.905242
Pdcl	20.4049	0.249369	0.194832	0.130741	0.363559
Rc3h2	42.6235	-0.0826873	0.158335	0.55924	0.780199
Zbtb6	9.16436	0.251021	0.268859	0.19951	0.464133
Zbtb26	2.94424	0.104169	0.306039	0.549541	0.774726
Rabgap1	27.0295	-0.00224916	0.156187	0.986494	0.995232
Strbp	10.5589	-1.31588	0.313845	2.60716e-06	0.000118152
Mir5128	1.79992	-0.143385	0.3703	0.233261	0.506966
Dennd1a	14.3134	-0.0643866	0.210242	0.705934	0.864756
Gm44283	0.777517	0.014615	0.33766	0.883943	0.950719
Gm44291	1.48936	-0.118653	0.343178	0.424032	0.684072
Lhx2	3.22077	-2.07123	0.730835	0.000216599	0.00402239
Nek6	42.61	-1.32656	0.267066	6.2546e-08	5.21267e-06
Psmb7	207.4	-0.163866	0.140305	0.204282	0.4703
Gm13586	0.937443	0.277126	0.490367	0.0574479	0.21928
Nr6a1	9.70725	-2.03398	0.475948	1.3672e-06	6.77062e-05
Olfml2a	10.6448	0.429748	0.296627	0.0467123	0.191616
Wdr38	2.01858	-0.205772	0.37321	0.22776	0.50068
Rpl35	1293.29	0.131324	0.128489	0.276499	0.554624
Arpc5l	65.1765	-0.124319	0.122186	0.2795	0.557215
Golga1	17.2587	0.396618	0.258227	0.0464202	0.190952
Scai	13.3123	0.173919	0.310663	0.354174	0.626369
Gm16523	1.75494	0.0620763	0.328773	0.672264	0.849341
Gm44027	1.04208	0.261904	0.469675	0.0631532	0.23191
Ppp6c	35.9924	0.186949	0.143606	0.156358	0.402862
Gm13453	2.09976	-0.0577954	0.307512	0.72591	0.874624
Gm13456	116.007	0.0720263	0.148999	0.595286	0.803834
Gm13461	5.56698	0.0426129	0.270203	0.811443	0.918295
Arhgap15	1.7778	-0.0671849	0.320067	0.66882	0.847622
Gtdc1	2.40679	0.0314029	0.296252	0.853966	0.937232
Zeb2	57.7118	0.137622	0.237142	0.447961	0.702035
Zeb2os	4.28626	0.574078	0.449047	0.0328231	0.153334
Gm13470	2.40475	0.20775	0.353385	0.258338	0.536023
Acvr2a	6.58104	0.0388039	0.250523	0.833701	0.928507
Orc4	23.647	-0.127533	0.169267	0.395076	0.659292
Mbd5	8.71009	0.220638	0.250754	0.243554	0.518918
Gm13509	19.0445	-0.0276627	0.181973	0.859038	0.940028
Epc2	15.4033	-0.337707	0.212897	0.0545783	0.211763
Kif5c	1.70023	-0.0904868	0.332458	0.538026	0.767233
Mmadhc	68.259	0.335833	0.127219	0.00483071	0.0404374
Gm13498	9.99018	-0.540297	0.322939	0.0200831	0.109728
Rnd3	7.6381	0.536439	0.494945	0.040875	0.175553
Gm13493	12.689	0.120027	0.283516	0.515667	0.751849
Rbm43	8.41094	0.396587	0.308413	0.0651818	0.236993
Nmi	15.7768	0.0748969	0.234862	0.677916	0.852349
Rif1	17.484	-0.126235	0.199389	0.449991	0.703845
Neb	2.0244	0.151831	0.341171	0.368155	0.638376
Arl5a	31.1751	0.357401	0.277848	0.0790264	0.268738
Bloc1s2-ps	6.42055	0.229686	0.278922	0.239838	0.514678
Stam2	29.0156	0.163264	0.177946	0.294387	0.571303
Fmnl2	7.59929	0.221322	0.319829	0.253088	0.529832
Prpf40a	63.7157	-0.135305	0.178783	0.383773	0.651486
Arl6ip6	23.0248	-0.139252	0.174137	0.363336	0.634724
Gm13502	3.47975	0.0781522	0.298878	0.657289	0.841324
Rprm	16.1528	2.45784	0.794264	5.89837e-05	0.0014361
Nr4a2	4.02676	-0.424743	0.473707	0.0703139	0.249196
A930012O16Rik	0.84896	-0.0512355	0.336919	0.693108	0.858845
Gpd2	28.5961	-0.513227	0.266543	0.0145648	0.087343
Gm13532	4.64279	-0.152324	0.30365	0.405613	0.66843
Cytip	4.69546	-0.0516808	0.277926	0.766597	0.898245
Acvr1c	0.704968	-0.51461	1.00695	0.0180561	0.101912
Acvr1	6.91576	0.101084	0.258459	0.581919	0.795113
Upp2	1.05028	0.0444533	0.332323	0.733754	0.878869
Gm13559	3.733	-0.050944	0.317737	0.730604	0.876903
Pkp4	13.9164	-0.0181677	0.247159	0.918953	0.966487
Gm13549	0.994181	-0.250317	0.428458	0.130245	0.362888
Gm13552	6.63621	0.0467819	0.275534	0.793404	0.911688
Tanc1	27.0389	0.232358	0.172871	0.126648	0.356003
Wdsub1	6.8495	0.325807	0.283651	0.111927	0.330214
Baz2b	30.7211	0.581837	0.196849	0.000783728	0.0106243
Ldha-ps	2.92032	-0.561941	0.587961	0.0363766	0.164286
07-Mar	49.0444	-0.0778999	0.133133	0.528294	0.760653
Cd302	18.9071	0.739942	0.578999	0.0154353	0.09081
Gm13573	14.5876	0.114199	0.220401	0.513353	0.750825
Ly75	4.47017	-0.114268	0.332929	0.472187	0.723007
Pla2r1	37.2951	-0.632259	0.523248	0.0271002	0.135027
Itgb6	1.91071	-0.192718	0.345205	0.290432	0.56735
Rbms1	285.875	-0.111982	0.142836	0.390962	0.657052
Tank	21.0713	0.160586	0.198748	0.335278	0.609969
Psmd14	78.2975	0.0417598	0.178517	0.789259	0.910007
Dpp4	9.32909	3.22048	0.649417	7.25444e-08	5.86272e-06
Fap	0.671268	-0.0829748	0.354094	0.482179	0.729512
Ifih1	17.4741	-0.196551	0.250552	0.295139	0.572095
Gca	3.89935	-0.651335	0.600984	0.0282181	0.138536
Gm13577	0.788273	0.0799195	0.348866	0.464965	0.71735
Cobll1	31.1806	0.299537	0.254494	0.121863	0.347817
Galnt3	1.9251	-0.202608	0.372528	0.240195	0.514962
Ttc21b	8.51442	0.349413	0.323432	0.104873	0.318762
Gm13604	0.990306	-0.0189658	0.335919	0.860887	0.941027
Stk39	26.7744	-0.588041	0.23954	0.00320895	0.0299426
Gm13597	2.80643	0.0370745	0.288549	0.831815	0.927768
Gm13612	1.1704	-0.109279	0.342689	0.451225	0.70513
Cers6	54.505	0.14824	0.197362	0.369737	0.639757
Gm37747	1.52377	0.305831	0.443955	0.113867	0.333545
Gm37666	7.19197	0.0293788	0.245373	0.869899	0.944742
Gm38377	1.39285	-0.0211367	0.31564	0.888587	0.952466
Nostrin	38.2022	-0.572647	0.273201	0.00845171	0.0602162
Spc25	16.2961	-0.368988	0.336369	0.0962888	0.303168
Dhrs9	7.08071	-1.80116	0.638712	0.000213957	0.00398632
Lrp2	1.73925	-0.253518	0.437112	0.120148	0.344824
Bbs5	10.6678	0.133897	0.215116	0.441398	0.697234
Fastkd1	11.4067	0.168116	0.232063	0.355221	0.627197
Ppig	83.2461	-0.137374	0.110585	0.191602	0.454237
Gm13622	4.35426	-0.24037	0.307201	0.224566	0.497304
Ccdc173	1.77903	0.552193	0.747358	0.0347404	0.159597
Gm13623	7.66546	0.0892986	0.290737	0.61235	0.814645
Phospho2	9.9964	0.643323	0.332861	0.00881309	0.0619571
Klhl23	1.61909	0.396337	0.516475	0.0739965	0.257324
Ssb	116.322	-0.0866681	0.14253	0.508493	0.748222
Mettl5	12.6393	0.0247016	0.225951	0.890553	0.952969
Mettl5os	0.798494	1.09599e-05	0.331906	0.991991	0.997854
Ubr3	31.0218	-0.144216	0.153516	0.297849	0.573983
Rpl9-ps7	123.823	-0.0971267	0.161675	0.499523	0.743021
Erich2	5.97868	0.699561	0.86483	0.0194811	0.107679
Gad1	3.82901	0.427578	0.558404	0.0537258	0.209663
Gorasp2	127.059	0.298526	0.200623	0.0758774	0.261575
Tlk1	17.6231	-0.0149689	0.189649	0.925309	0.968698
Mettl8	5.10444	0.195678	0.283759	0.313364	0.589044
Dcaf17	19.7993	-0.205518	0.172847	0.175753	0.43149
Dync1i2	122.795	-0.00215927	0.102516	0.982823	0.993817
Slc25a12	41.4378	0.090525	0.163388	0.535248	0.765274
Gm13641	2.69691	-0.403334	0.433738	0.0770311	0.264058
Hat1	60.5732	-0.89283	0.296432	0.000339263	0.00570502
Metap1d	17.87	0.30633	0.238012	0.103839	0.317028
Itga6	41.2954	-0.32484	0.194466	0.0506606	0.202987
Pdk1	13.6679	-0.352733	0.215295	0.0475553	0.194188
Rapgef4	7.53973	1.32327	0.418481	0.000113474	0.00242035
Map3k20	10.0677	0.781344	0.280606	0.00085101	0.0112274
Cdca7	10.076	-0.251978	0.328214	0.213992	0.483989
Eif1-ps3	0.708386	-0.0894105	0.357294	0.392187	0.657525
Sp3	48.7428	-0.0668934	0.172191	0.656203	0.8409
Hspe1-ps5	1.01071	-0.0851125	0.346399	0.495861	0.740293
Sp3os	14.5273	-0.279285	0.230711	0.125028	0.353016
Ola1	56.5189	-0.250008	0.193757	0.131303	0.364162
Gm13665	0.811731	0.0525782	0.338144	0.6897	0.85743
Gm13666	0.906861	-0.0917284	0.347512	0.475807	0.725041
Cir1	29.2619	0.286355	0.173932	0.0608877	0.22758
Scrn3	15.6747	0.0582146	0.20466	0.726559	0.874849
Gpr155	4.15117	0.627674	0.603656	0.0269538	0.134621
D230022J07Rik	0.946429	0.0794504	0.338751	0.562532	0.78188
Wipf1	15.3381	-0.378914	0.234932	0.0449561	0.186789
Chr01os	2.48698	1.17078	0.685375	0.00616058	0.0482151
Chn1os3	0.781505	0.0553049	0.349666	0.539707	0.768279
Chn1	11.369	0.631018	0.899878	0.0195814	0.107988
Atf2	31.7671	-0.0559143	0.165512	0.702686	0.862766
Atp5g3	461.725	0.161077	0.168152	0.27711	0.554968
Lnpk	11.4225	-0.375962	0.265335	0.0621845	0.23009
Mrpl23-ps1	18.4779	-0.353854	0.241516	0.0617954	0.229716
Hoxd11	12.764	0.229408	0.415184	0.140547	0.379687
Hoxd10	56.0325	0.288283	0.326169	0.159366	0.407721
Gm14396	2.17507	0.134131	0.347368	0.386391	0.653469
Hoxd9	19.1633	0.270427	0.285686	0.172195	0.42618
Hoxd3os1	2.94243	0.331863	0.415678	0.118509	0.34213
Hoxd8	13.2377	0.589055	0.348918	0.0164995	0.0955252
Hoxd3	0.660312	-0.0277877	0.343316	0.810949	0.918088
Mtx2	37.2947	0.0235508	0.156886	0.868998	0.944541
2600014E21Rik	0.826537	0.268667	0.472128	0.0794024	0.269379
Rps6-ps4	70.2645	0.0478314	0.189888	0.767362	0.898656
Gm13653	2.25197	-0.274556	0.395629	0.157574	0.404774
Hnrnpa3	379.473	0.00631788	0.16229	0.968115	0.987065
Nfe2l2	36.6076	-0.0766563	0.20265	0.648102	0.83588
Gm13669	3.05421	0.108987	0.30973	0.533101	0.764032
Agps	36.6624	-0.668458	0.246581	0.00124065	0.0150224
Ttc30b	4.27057	-0.211293	0.304042	0.276669	0.554624
Ttc30a1	2.20847	0.0736116	0.307658	0.658151	0.84197
Rbm45	5.71333	-0.084407	0.250942	0.642167	0.832994
Osbpl6	2.01266	-0.00816454	0.307175	0.960031	0.983577
Prkra	11.7504	0.311688	0.269045	0.116251	0.337952
Fkbp7	18.9435	0.449632	0.216113	0.0130391	0.0810675
Plekha3	44.7638	0.668879	0.493977	0.0175292	0.0997625
Ttn	0.740915	-0.078007	0.349503	0.497366	0.741363
Ccdc141	20.9446	0.460115	0.340932	0.0446706	0.186191
Sestd1	32.3647	0.877558	0.259965	8.41025e-05	0.00190507
Gm13651	0.921086	-0.0254196	0.336064	0.846536	0.934427
Cwc22	19.5161	-0.0724439	0.200512	0.661792	0.844019
Ube2e3	45.1667	-0.777436	0.188004	6.14993e-06	0.00023609
Itga4	6.7066	-0.13642	0.323505	0.433887	0.691249
Ssfa2	35.0929	0.175197	0.238906	0.339252	0.613605
Pde1a	1.73695	0.958031	1.45544	0.0124072	0.0782489
Prdx6b	1.16102	-0.173978	0.366373	0.276087	0.554543
D0jc10	47.2203	0.0761199	0.127583	0.526119	0.759056
Gm13687	1.06289	0.111407	0.355995	0.370119	0.640157
Nckap1	98.918	-0.00682759	0.134845	0.955174	0.982253
Gm13689	0.93001	-0.210918	0.392113	0.19325	0.456096
Dusp19	7.62454	-0.47156	0.301913	0.0333913	0.155563
Nup35	19.5103	-0.299629	0.200657	0.0778323	0.265726
Gm4735	25.4292	-0.160298	0.248497	0.385321	0.652578
Gm13680	101.638	0.0633832	0.18084	0.685868	0.855574
Zc3h15	88.5517	-0.113825	0.125603	0.331325	0.605992
Itgav	117.374	0.0394185	0.224964	0.824448	0.924516
Gm13684	1.28629	-0.589774	0.824988	0.0283162	0.138819
Dnmt3l-ps1	1.14199	-0.0642394	0.332911	0.644584	0.834044
Calcrl	54.1958	-0.147554	0.284601	0.431016	0.688769
Tfpi	1543.27	-1.11637	0.5113	0.00207669	0.0219692
Ctnnd1	37.4945	-0.107499	0.19062	0.505947	0.746394
Selenoh	118.771	-0.269074	0.22994	0.142928	0.38385
Tmx2	26.2391	-0.0581459	0.19334	0.721818	0.873275
Med19	16.3121	-0.610133	0.241594	0.00246755	0.0248867
Zdhhc5	35.4122	-0.0112283	0.146261	0.93213	0.97225
Clp1	12.2422	-0.415635	0.293051	0.0514838	0.204796
Gm19426	1.14379	0.121909	0.352135	0.395969	0.659497
Serping1	379.977	-0.303168	0.214683	0.0866919	0.284286
Ube2l6	39.5889	-0.199068	0.239218	0.279896	0.557467
Timm10	61.4904	-0.0378754	0.16086	0.791893	0.911105
Slc43a1	2.33508	0.32861	0.452585	0.108343	0.323834
Slc43a3	138.029	0.377741	0.173575	0.0135458	0.0833384
Ssrp1	69.0104	0.0352537	0.178828	0.822585	0.923768
Tnks1bp1	42.8891	0.0313357	0.228402	0.860654	0.940893
Aplnr	14.7888	1.04427	0.441168	0.00144602	0.016933
Gm13713	1.34981	-0.0326071	0.313422	0.835218	0.928791
Olfr1033	6.67158	0.193357	0.394265	0.184831	0.444452
Gm13736	6.27121	0.248754	0.30686	0.215319	0.48558
Olfr1259	2.44094	0.259683	0.417842	0.144241	0.38578
Ptprj	7.54551	0.400732	0.307193	0.0654964	0.23753
Nup160	11.8889	-0.0877712	0.22257	0.616346	0.817377
Fnbp4	36.1076	0.0765319	0.144752	0.567091	0.784922
Mtch2	149.002	0.132583	0.126811	0.262614	0.539924
Ndufs3	102.221	0.356146	0.168033	0.0172259	0.0984074
Kbtbd4	12.838	-0.0377632	0.20443	0.821451	0.923184
Ptpmt1	19.5439	0.228053	0.183003	0.151704	0.39678
Celf1	72.2787	-0.0848376	0.113161	0.428242	0.687112
Rapsn	0.766775	-0.0362024	0.342463	0.727976	0.875663
Psmc3	176.701	0.141049	0.116094	0.197186	0.461812
Slc39a13	32.0944	0.181385	0.220801	0.302849	0.578406
Spi1	2.15221	0.0497538	0.30084	0.769944	0.900315
Madd	10.7133	0.502922	0.264141	0.0158422	0.0926933
Nr1h3	6.21137	0.0133458	0.284059	0.940041	0.975913
Acp2	26.0703	0.0886824	0.169656	0.552747	0.775678
Ddb2	5.25022	0.109706	0.263216	0.550763	0.775017
A330069E16Rik	7.93177	0.170373	0.31085	0.348239	0.622479
Pacsin3	12.946	-0.0443088	0.232094	0.800571	0.9138
Arfgap2	45.4536	0.347219	0.153589	0.0125981	0.0792485
1110051M20Rik	9.36658	0.261326	0.257281	0.175013	0.430617
Lrp4	4.44126	0.807297	1.28268	0.0142923	0.0863144
Ckap5	27.0966	0.21161	0.216239	0.227278	0.500198
F2	0.952925	-0.172013	0.38481	0.223649	0.496433
Zfp408	9.63114	0.0986883	0.237361	0.590958	0.800898
Arhgap1	49.3319	-0.151438	0.139559	0.23924	0.51401
Atg13	43.5699	0.356581	0.299317	0.0863893	0.283512
Harbi1	6.55229	0.130138	0.247724	0.480013	0.728269
Ambra1	13.3651	-0.0279604	0.213048	0.870104	0.944756
Mdk	51.7818	-2.03065	0.533803	1.00206e-05	0.000343778
Dgkz	21.1321	-0.164838	0.18586	0.299327	0.575252
Creb3l1	2.16997	-0.159321	0.335586	0.358398	0.629831
Phf21a	15.102	0.1911	0.208857	0.267532	0.544984
Pex16	19.8109	0.0862898	0.170782	0.566569	0.784745
1700029I15Rik	0.737359	-0.0104932	0.342396	0.914421	0.964263
Mapk8ip1	1.27234	0.375881	0.536232	0.0685607	0.2449
Cry2	9.03179	0.131225	0.230756	0.465171	0.717474
Slc35c1	22.0207	0.619758	0.395037	0.0159953	0.0933335
Gm13815	2.49895	-0.139614	0.31769	0.428492	0.68714
Chst1	2.73068	-0.0478429	0.292995	0.781349	0.905409
Syt13	8.27512	0.298181	0.517839	0.0398277	0.173144
Prdm11	3.7303	0.116237	0.307705	0.512099	0.750825
Trp53i11	53.0615	-0.415898	0.151446	0.00251981	0.025251
Tspan18	13.5527	0.153607	0.220846	0.384948	0.652328
Cd82	115.903	-0.654788	0.221428	0.000642911	0.00919421
Ext2	72.6378	0.75074	0.265895	0.000643083	0.00919421
Accs	3.72342	0.356596	0.387096	0.106682	0.321304
Gm13889	2.23852	-0.0233736	0.305526	0.881894	0.95001
Alkbh3	21.5925	0.129967	0.163782	0.37185	0.641335
Hsd17b12	69.012	-0.0943369	0.106393	0.352238	0.625022
Ttc17	18.2004	0.334393	0.221138	0.065075	0.236706
Itpa-ps1	2.93449	-0.150536	0.31623	0.405576	0.66843
2810002D19Rik	6.61056	0.19885	0.287903	0.307835	0.584018
Api5	51.4599	-0.0814202	0.144732	0.540623	0.768973
Gm13803	1.49788	0.0349919	0.314475	0.824512	0.924516
Gm10800	3.20608	-1.3458	1.03186	0.00830164	0.0595806
Gm13809	0.769152	-0.0925585	0.348786	0.476874	0.725826
Gm13812	1.03715	0.0502069	0.334288	0.701909	0.862747
B230118H07Rik	17.0918	0.0176346	0.214316	0.919651	0.966487
Traf6	11.3617	-0.111755	0.244652	0.535904	0.765513
Prr5l	5.98308	-0.123259	0.306925	0.491738	0.736637
Commd9	55.9304	0.545047	0.261829	0.00872222	0.0615025
Ldlrad3	1.1046	-0.0897728	0.341527	0.527149	0.759955
Gm13921	0.686113	-0.0161697	0.335408	0.889852	0.95277
Trim44	21.2872	0.377218	0.246513	0.0494796	0.19966
Pamr1	2.26252	-0.147834	0.353361	0.335417	0.610027
Cd44	7.65194	1.00269	0.510038	0.00406954	0.0355825
Pdhx	16.1194	-0.0418594	0.19201	0.794085	0.911688
Apip	26.865	0.158381	0.206401	0.352189	0.625022
Elf5	2.57243	-4.57621	1.34096	4.65451e-07	2.85026e-05
Cat	54.9395	-0.551426	0.152102	7.96239e-05	0.00182601
Abtb2	3.07442	-0.64536	0.673036	0.0258098	0.130385
0t10	15.3839	-0.207737	0.228962	0.248999	0.524945
Caprin1	109.214	-0.157361	0.129697	0.193523	0.456424
Lmo2	3.37967	0.244459	0.361691	0.204535	0.470372
Fbxo3	27.9776	0.0429339	0.146906	0.749613	0.887702
Cd59b	3.50559	-0.475037	0.473462	0.0518276	0.205447
Cd59a	64.5645	-0.588609	0.216656	0.00160296	0.0182456
D430041D05Rik	1.55291	-3.10664	1.12453	8.21494e-05	0.00187372
Gm13882	13.0032	-0.182976	0.24983	0.317922	0.593824
Hipk3	37.3116	0.0700957	0.161993	0.62847	0.82399
Platr14	4.56436	-0.329144	0.368486	0.124759	0.352525
Cstf3	26.1706	0.0632475	0.196056	0.702363	0.862747
Tcp11l1	7.31741	0.859294	0.450087	0.00546656	0.0443476
Depdc7	6.81282	0.364278	0.47639	0.0793519	0.269261
Qser1	12.0872	0.121333	0.227184	0.495379	0.740064
Prrg4	7.55134	-1.64654	0.420139	5.47264e-06	0.000215438
Ccdc73	3.51021	-0.166942	0.328341	0.35724	0.629037
Eif3m	139.915	0.0772166	0.167624	0.604683	0.809936
Wt1os	18.704	1.60098	0.410884	5.18687e-06	0.000207535
Gm27538	0.812626	0.108896	0.353233	0.424248	0.684187
Gm27308	2.51404	0.161986	0.31866	0.379671	0.64789
Wt1	157.765	0.994119	0.343776	0.000306963	0.00530325
Them7	10.5085	2.75882	0.568943	5.40645e-08	4.66511e-06
Rcn1	273.303	0.726941	0.556456	0.0148983	0.0886584
Rpl10-ps1	33.4854	0.0302176	0.183851	0.849713	0.935617
Elp4	6.80544	-0.0516511	0.266835	0.776128	0.902526
Immp1l	45.4793	0.320472	0.153871	0.0212953	0.114233
D0jc24	19.4523	-0.135995	0.200453	0.4155	0.676464
Arl14ep	14.4872	-0.210042	0.229459	0.246635	0.52254
Gm13904	1.68226	-0.125739	0.359323	0.316592	0.592554
Rpl35a-ps4	0.684883	-0.0467305	0.343897	0.688389	0.856601
Gm13910	10.9688	0.423543	0.367162	0.06316	0.23191
Mettl15	3.628	0.0379587	0.27225	0.832304	0.927768
Kif18a	3.35365	0.052838	0.297085	0.759619	0.89424
Bdnf	23.6979	0.3509	0.469696	0.0847676	0.280169
Lin7c	52.4536	0.129507	0.155901	0.358459	0.629831
Lgr4	5.58246	-0.0787614	0.267904	0.664159	0.845226
Ccdc34	16.2821	0.101579	0.260871	0.581794	0.795113
Gm13935	1.1683	-0.0310177	0.33326	0.816168	0.920473
Gm13961	0.677836	-0.0177153	0.344831	0.848626	0.935026
Lpcat4	3.95352	-0.490424	0.483285	0.0520844	0.206082
Nop10	170.167	0.569191	0.152085	4.77892e-05	0.00122045
Slc12a6	17.0915	0.325322	0.242307	0.0831164	0.277136
Emc4	106.495	0.352469	0.1274	0.00306253	0.028852
Katnbl1	12.0688	-0.14665	0.217392	0.401749	0.664718
Emc7	182.484	0.353634	0.193433	0.0323641	0.151865
Aven	7.61515	0.350306	0.304857	0.0984608	0.306838
Fmn1	4.55047	-0.0453502	0.268465	0.800728	0.91381
Arhgap11a	11.2636	0.00196471	0.250835	0.992361	0.997854
Gm21596	31.0663	0.259622	0.230514	0.157159	0.404133
Actc1	1.25884	0.09829	0.350246	0.46031	0.713418
Aqr	25.9054	-0.0696659	0.16684	0.637799	0.830802
Zfp770	3.9715	-0.109379	0.280924	0.55112	0.775034
Dph6	16.7543	0.091047	0.200162	0.586157	0.798064
BC052040	6.67013	-0.878196	0.381191	0.00238267	0.0243032
Meis2	32.4914	0.4329	0.208333	0.0137831	0.0844032
2700033N17Rik	3.46732	0.575128	0.713189	0.0317873	0.149955
Gm13981	1.59244	-0.266016	0.410606	0.146339	0.388687
Spred1	8.099	0.284736	0.286193	0.160685	0.40938
Fam98b	30.6113	0.232341	0.163885	0.110879	0.328198
Rasgrp1	4.34946	-0.396296	0.389588	0.0835497	0.277947
Thbs1	14.2959	0.080689	0.277365	0.657351	0.841324
Eif2ak4	11.6475	-0.310633	0.23617	0.0972316	0.30464
Srp14	207.045	0.163089	0.124785	0.161878	0.41116
Bmf	4.84295	0.143999	0.28797	0.440885	0.696746
Gm14016	0.958449	-0.0123246	0.334484	0.919331	0.966487
Bub1b	9.95846	0.103923	0.294044	0.567127	0.784922
Pak6	3.54921	-1.76573	0.52299	5.54975e-05	0.00137218
Plcb2	0.920067	0.0823355	0.346302	0.52774	0.760175
I0fm2	9.75621	0.0373494	0.224468	0.831872	0.927768
A430105I19Rik	11.0545	-0.0167527	0.244251	0.924426	0.968174
Disp2	12.1735	0.604277	0.59389	0.0283401	0.138844
Knstrn	16.6938	-0.0376709	0.249354	0.834461	0.928609
Ivd	34.3588	1.17916	0.286527	3.37466e-06	0.00014523
Bahd1	20.4799	-0.291912	0.211898	0.0957142	0.302072
Chst14	8.15465	-0.334931	0.320577	0.113441	0.332784
Uqcrh-ps2	1.10554	0.0100651	0.330076	0.938	0.974887
Ccdc32	19.2804	-0.067023	0.19008	0.678677	0.852427
Rpusd2	1.41403	0.0549416	0.327758	0.705035	0.864512
Knl1	10.0353	0.120652	0.300967	0.506541	0.74672
Rad51	20.2156	-0.482068	0.318465	0.036209	0.163832
Rmdn3	31.1809	-0.772983	0.198434	1.63821e-05	0.000518311
Gchfr	19.9748	-0.0477174	0.215694	0.782016	0.90587
D0jc17	10.6009	-0.200936	0.248033	0.286884	0.56429
Gm14137	2.76175	0.426401	0.53855	0.0616901	0.229524
Gm14138	6.48467	-0.203706	0.284607	0.29177	0.568726
Zfyve19	16.2491	-0.0357626	0.196257	0.827496	0.926124
Spint1	6.1494	-1.41082	0.435366	9.25477e-05	0.00204816
Rhov	12.0498	0.667645	0.919932	0.0194568	0.107579
Vps18	19.3993	-0.114715	0.180292	0.456896	0.710245
Gm14207	2.50853	0.275868	0.409552	0.146613	0.38902
Dll4	9.80791	0.294501	0.292146	0.142695	0.383686
Chac1	13.528	0.397031	0.353708	0.0736965	0.256803
Ino80	10.471	0.0785541	0.221381	0.659347	0.842643
Exd1	0.877361	-0.0224589	0.338866	0.882388	0.950128
Chp1	123.481	0.188468	0.183516	0.232239	0.505711
1700020I14Rik	99.8304	0.153545	0.140671	0.235125	0.509656
Oip5	7.51693	0.0292458	0.266289	0.873671	0.946562
Nusap1	11.0796	0.198936	0.306634	0.303328	0.57897
Ndufaf1	20.9082	0.193832	0.202964	0.252444	0.529212
H3f3c	0.743833	0.190295	0.41379	0.10889	0.324787
Rtf1	61.0462	0.00415429	0.138674	0.974948	0.990308
Rpap1	11.1616	-0.11456	0.230979	0.52377	0.757061
Tyro3	10.8944	-0.056533	0.203458	0.736137	0.880657
Mga	40.3041	-0.0344955	0.141354	0.790076	0.910326
Mapkbp1	7.33901	-0.208751	0.291092	0.282977	0.560476
Ehd4	55.2877	-0.185694	0.164099	0.204319	0.4703
Pla2g4e	3.29204	-0.660386	0.630793	0.0242916	0.125074
Pla2g4d	1.27479	-1.13399	2.32067	0.0102901	0.0684842
Pla2g4f	6.14633	-1.14271	0.792551	0.00748887	0.0551497
Vps39	23.0605	0.0587647	0.166111	0.695377	0.860034
Tmem87a	7.62406	-0.393971	0.319328	0.0712976	0.251573
Ganc	10.8412	-0.104334	0.217356	0.549961	0.774826
Capn3	2.88088	-0.835576	0.578898	0.0130706	0.0812042
Zfp106	43.5561	0.28741	0.182186	0.0681629	0.243873
Gm26899	0.946609	-0.0678769	0.335336	0.617562	0.818227
S0p23	57.6898	-0.117679	0.118937	0.292497	0.569174
Lrrc57	15.0206	-0.237077	0.265807	0.220551	0.492563
Haus2	15.3107	-0.175916	0.211396	0.310049	0.586214
Stard9	12.9245	-0.358068	0.260299	0.0706958	0.25007
Cdan1	4.26101	0.183017	0.3079	0.334847	0.609487
Ttbk2	12.6498	0.301004	0.250958	0.117027	0.339546
Ubr1	28.3572	-0.21167	0.15264	0.124362	0.351774
Tmem62	7.72444	0.372414	0.314078	0.0835316	0.277947
Ccndbp1	28.3549	0.216309	0.184895	0.174932	0.430527
Lcmt2	6.97342	0.316011	0.282957	0.122233	0.348522
Adal	4.18265	-0.00381161	0.272315	0.981775	0.993286
Zscan29	7.93522	0.265335	0.25385	0.168193	0.420166
Tubgcp4	15.268	0.0656082	0.189125	0.683879	0.855161
Trp53bp1	16.0168	0.161872	0.206094	0.343464	0.618859
Map1a	1.50635	1.69019	0.969332	0.00415999	0.0360962
Ppip5k1	13.1944	0.0392073	0.246511	0.827155	0.926078
Ckmt1	1.01993	-0.142001	0.374087	0.25156	0.528388
Catsper2	3.64767	0.94928	0.592665	0.0078839	0.0573664
Pdia3	606.663	0.325552	0.189116	0.0446323	0.186122
Serinc4	0.689504	0.217154	0.422719	0.135542	0.371647
Serf2	236.157	0.500755	0.217812	0.00603471	0.047491
Hypk	7.94519	-0.146516	0.242927	0.42159	0.68196
Mfap1b	35.7614	-0.0015285	0.148901	0.990195	0.996797
Gm14017	2.34961	-0.0248934	0.300402	0.880787	0.949536
Mfap1a	32.2939	0.00156581	0.150433	0.991661	0.997734
Wdr76	4.34222	-0.722279	0.438462	0.0120279	0.0765353
Casc4	6.97143	0.288904	0.287298	0.15567	0.402062
Ctdspl2	14.3084	-0.0430641	0.218598	0.804636	0.915199
Eif3j1	70.5591	-0.0780939	0.140599	0.545945	0.77227
Spg11	10.0178	-0.00120516	0.224501	0.99375	0.997854
Patl2	0.682626	-0.275619	0.500676	0.0663279	0.239529
B2m	1025.39	-0.506905	0.21369	0.00556584	0.0448337
Rps12-ps10	11.2597	-0.111472	0.244124	0.536054	0.765513
Sord	7.11861	-0.119074	0.268651	0.51738	0.752946
Shf	1.51244	0.13626	0.345127	0.390896	0.657005
Slc28a2	8.78572	0.0585832	0.300171	0.73355	0.87881
Bambi-ps1	1.20391	3.21888	1.38886	0.000385759	0.00627087
Gm14085	3.90071	0.202582	0.39424	0.187892	0.449033
Gatm	1511.71	-0.0217551	0.246	0.901214	0.957743
Spata5l1	3.62238	0.468395	0.462089	0.0578946	0.220296
AA467197	145.374	0.215859	0.225404	0.227747	0.50068
Slc30a4	22.4357	-0.135201	0.216617	0.439025	0.695541
Bloc1s6	18.4323	0.0701665	0.182725	0.656353	0.8409
Sqor	99.4804	0.841881	0.305315	0.000632656	0.00911264
Sema6d	63.1548	-0.501033	0.245292	0.0119338	0.0762489
Slc24a5	3.16838	0.0631703	0.281675	0.724736	0.874267
Myef2	6.80115	-0.0172064	0.251087	0.923173	0.967515
Gm14002	4.71874	0.305362	0.360797	0.143383	0.384446
Dut	162.256	-0.0388813	0.147709	0.771763	0.901029
Fbn1	179.241	0.187939	0.364722	0.260141	0.537946
Cep152	5.39883	-0.0892189	0.266862	0.625467	0.822135
Eid1	21.3821	0.021538	0.218456	0.902804	0.958513
Secisbp2l	41.3551	0.008363	0.16152	0.954958	0.982177
Cops2	50.6936	-0.130112	0.151152	0.343017	0.618452
Galk2	47.4994	0.310322	0.153099	0.0248864	0.12711
Dtwd1	8.25539	-0.000359008	0.238696	0.997475	0.998761
Atp8b4	12.0498	-0.114167	0.341494	0.445588	0.700343
Hdc	0.9936	-0.0459731	0.334117	0.724726	0.874267
Gabpb1	12.7573	-0.415685	0.306369	0.0597786	0.225059
Gm27003	1.51787	0.0913928	0.333459	0.53845	0.767705
Usp8	35.3429	0.311902	0.166289	0.0349179	0.160025
Usp50	8.60801	-0.0305099	0.235	0.861987	0.941687
Trpm7	47.8707	0.225095	0.15993	0.115906	0.337419
Sppl2a	45.626	0.0172734	0.155248	0.902713	0.958513
Ap4e1	11.5682	0.0676748	0.224569	0.701758	0.862747
Blvra	34.6181	-0.165571	0.164375	0.255846	0.533389
Ncaph	9.44285	0.324848	0.331815	0.12725	0.357225
Itpripl1	1.44172	-0.145006	0.341918	0.373018	0.642437
1810024B03Rik	2.9674	0.135527	0.312524	0.445774	0.700391
Snrnp200	44.755	-0.048956	0.158087	0.728801	0.875945
Ciao1	35.4168	-0.0328337	0.159411	0.817426	0.921156
Tmem127	49.3872	-0.0861618	0.1605	0.546485	0.772604
Stard7	35.2831	-0.182749	0.180928	0.241439	0.516138
Dusp2	12.9335	0.0577973	0.255654	0.747785	0.886846
Adra2b	35.0374	-0.147755	0.314071	0.41672	0.677414
Gpat2	1.04608	-0.657897	1.18261	0.0180399	0.101888
Fahd2a	7.46117	0.0906303	0.265911	0.622112	0.820887
Kcnip3	8.58275	1.12097	0.581053	0.00306718	0.0288562
Gm22613	0.726765	0.0793008	0.353649	0.439662	0.696022
Prom2	17.3692	-0.921206	0.767755	0.0120135	0.0765292
Zfp661	1.28623	0.0834817	0.325869	0.589221	0.800226
Mrps5	33.7669	-0.233607	0.197867	0.162218	0.411359
Mal	19.9931	0.133022	0.284291	0.472544	0.7231
Mall	14.5324	-1.50688	0.294772	2.49291e-08	2.479e-06
Nphp1	5.70772	0.457781	0.408231	0.0537124	0.209663
1500011K16Rik	33.0988	0.206433	0.204831	0.218908	0.490458
Bub1	7.59998	-0.0742976	0.27872	0.684041	0.855161
Bcl2l11	6.73632	0.0596778	0.27298	0.74098	0.883005
Gm14005	6.25377	-0.00555306	0.269766	0.972661	0.988945
A0pc1	42.317	-0.0622395	0.154331	0.653932	0.839149
Mertk	16.2723	0.0234984	0.229439	0.895063	0.955163
Tmem87b	40.4259	0.0496427	0.150578	0.717581	0.870949
Fbln7	9.53627	1.52413	0.916299	0.00260914	0.025917
Zc3h8	4.43746	-0.0615711	0.285527	0.726842	0.875007
Gm10762	0.781544	0.0208748	0.344582	0.803303	0.914519
Zc3h6	2.34936	0.22938	0.371699	0.219344	0.49083
Ttl	5.68746	-0.417294	0.325773	0.0609328	0.227651
Polr1b	8.61655	-0.0910816	0.266081	0.616959	0.817777
Chchd5	25.6104	-0.496705	0.180054	0.00185466	0.0201318
Gm14026	1.5284	0.121154	0.340753	0.430663	0.688489
Gm14029	1.1473	-0.000294943	0.335673	0.996942	0.998761
Slc20a1	19.6843	-0.345255	0.245789	0.0748505	0.259168
Ckap2l	10.0352	0.265753	0.365646	0.182096	0.440738
Gm14023	0.791641	0.00968074	0.33233	0.945617	0.97851
Il1a	0.950997	0.0648124	0.345798	0.583641	0.79606
Il1b	1.60275	0.0645751	0.320102	0.677937	0.852349
Spcs2-ps	2.11507	0.174737	0.368454	0.254093	0.531161
Sirpa	24.5627	0.97596	0.399005	0.00110818	0.0138199
Gm14046	1.72273	-0.146871	0.371444	0.247616	0.523191
Stk35	7.58461	0.0617194	0.231783	0.729766	0.876449
Tgm6	0.940044	-0.0791283	0.339186	0.567196	0.784922
Snrpb	220.054	0.0769896	0.113511	0.47451	0.724234
Nop56	64.0567	-0.183671	0.217338	0.298223	0.574182
Idh3b	114.531	0.220101	0.169528	0.140818	0.380136
Gm14044	8.27301	-0.21783	0.302172	0.260449	0.538062
Cpxm1	1.92602	-0.852459	1.0698	0.0187071	0.104653
Pced1a	6.16359	0.122659	0.259126	0.507603	0.747555
Vps16	19.2054	0.24539	0.185233	0.123787	0.350655
Ptpra	77.9233	0.505772	0.224559	0.00666755	0.0507709
AL731707,1	1.51778	0.192276	0.377545	0.229117	0.502508
Mrps26	55.5226	0.273728	0.160131	0.0573861	0.219191
Ubox5	4.63578	0.0889578	0.281922	0.617803	0.818338
Fastkd5	5.04786	0.0437963	0.278335	0.807834	0.916761
Lzts3	0.860621	-0.0923467	0.340894	0.514829	0.751544
Ddrgk1	71.1774	-0.0202117	0.132509	0.868714	0.944541
Itpa	64.9943	0.0200783	0.137815	0.875297	0.947324
Slc4a11	7.83773	0.0642273	0.275874	0.723064	0.873598
4930402H24Rik	31.5865	-0.600548	0.18792	0.000321768	0.0054755
A730017L22Rik	1.34273	0.242063	0.400518	0.17695	0.433123
Gm14048	3.43524	-0.926688	0.539921	0.00690896	0.0521431
Atrn	19.7862	-0.240143	0.188371	0.137327	0.374441
Gfra4	5.5268	0.241162	0.391752	0.169519	0.422252
Adam33	1.22521	-0.424126	0.656697	0.0357814	0.162478
Siglec1	1.75502	0.179387	0.369171	0.256369	0.533959
Hspa12b	8.8699	-0.0895237	0.241651	0.619079	0.819285
1700037H04Rik	21.316	0.0509137	0.209911	0.76701	0.898544
Spef1	4.84029	0.0586116	0.288833	0.73935	0.881924
Cenpb	41.7269	0.228946	0.189972	0.155306	0.401665
Cdc25b	5.65603	0.419811	0.379755	0.0707185	0.250099
Ap5s1	6.46244	0.122736	0.284002	0.505021	0.745652
Mavs	16.4986	0.0781278	0.184557	0.624671	0.821717
Pank2	17.945	0.165378	0.19453	0.316993	0.592606
Rnf24	3.83091	-0.128862	0.299471	0.473767	0.723642
Snrpert	10.8681	-0.404616	0.290228	0.0552782	0.213526
Smox	13.2608	0.0735398	0.21759	0.669764	0.848139
Erv3	2840.41	0.212053	0.428081	0.0898501	0.290574
Prnp	615.653	0.801102	0.751199	0.0138281	0.0845572
Rassf2	2.84609	-0.0507887	0.296371	0.764231	0.896518
Slc23a2	106.001	0.805327	0.486968	0.00758183	0.0556664
Gm14052	4.85906	0.234718	0.307426	0.234303	0.508503
Gm14051	0.828794	-0.00665907	0.343273	0.920645	0.966487
Tmem230	34.9958	0.146449	0.213778	0.397363	0.660726
Pc0	95.716	0.0223707	0.119781	0.843366	0.933437
AV099323	0.671791	-0.0424833	0.345707	0.727962	0.875663
Cds2	76.1788	-0.184158	0.149153	0.175673	0.431479
Gpcpd1	59.9872	1.12741	0.493973	0.00122292	0.0148993
1110034G24Rik	15.7521	0.355271	0.383272	0.100636	0.310631
Trmt6	23.1658	-0.203511	0.18636	0.204983	0.47081
Mcm8	5.47421	0.0380843	0.263055	0.834564	0.928609
Crls1	9.70658	-0.0905452	0.223427	0.603081	0.809097
Lrrn4	1.96828	-4.16897	1.51697	0.000105176	0.00227748
Fermt1	1.48917	-0.00879845	0.32979	0.944929	0.978363
Gm14094	12.2097	-0.220586	0.254721	0.240411	0.515296
Bmp2	105.412	1.28506	0.435839	0.000177051	0.00340471
Tmx4	10.7608	0.0895743	0.241237	0.624111	0.821703
Gm14038	1.63594	-0.0225358	0.313859	0.884125	0.950735
Plcb1	1.40566	1.17612	1.21822	0.0128624	0.0803486
Gm14036	3.2796	-0.115949	0.293	0.521806	0.755897
Plcb4	12.6247	-0.355493	0.280246	0.0851274	0.280943
Pak7	0.774063	-0.0185264	0.338612	0.87245	0.946026
Mkks	3.52146	-0.0426525	0.283756	0.808317	0.916823
Slx4ip	6.79577	0.226121	0.28947	0.251704	0.5285
Jag1	1.87274	-0.0314999	0.30238	0.848308	0.934887
Btbd3	202.72	0.469787	0.318858	0.0350668	0.160406
Tasp1	7.23107	0.131046	0.247325	0.476477	0.725609
Esf1	43.144	-0.50703	0.206399	0.00454274	0.0386325
Ndufaf5	8.71686	0.394091	0.309667	0.0712485	0.251452
Macrod2	1.61415	0.121325	0.344191	0.428044	0.687112
Flrt3	1.74568	-2.13878	0.992579	0.00157435	0.0179679
Calr-ps	1.94047	-0.122959	0.356531	0.354029	0.626369
Rpl26-ps5	0.7706	-0.0939228	0.351276	0.464847	0.71727
Kif16b	5.64062	-0.0969577	0.26471	0.597163	0.804997
Snrpb2	70.4624	-0.19577	0.180423	0.212752	0.482142
Bfsp1	1.77918	-0.132252	0.333068	0.422691	0.682771
Gm11686	4.71359	-0.217766	0.307952	0.262181	0.539399
Dstn	277.257	-0.17246	0.128233	0.148812	0.391869
Rrbp1	266.837	0.337423	0.125807	0.0040347	0.0354047
Banf2os	1.37091	2.27734	1.31305	0.00239452	0.0243732
Gm5535	5.13814	1.89336	1.08939	0.00230602	0.0236534
Gm11687	25.3899	-0.110817	0.214018	0.515535	0.751849
Snx5	87.2492	-0.0668023	0.174061	0.660994	0.843645
Gm11688	0.669274	-0.0642473	0.351042	0.550896	0.775027
Snord17	1.41955	-0.00401977	0.323702	0.977087	0.99113
Mgme1	9.35258	0.0791746	0.223447	0.655717	0.840808
Ovol2	1.93581	-4.53982	1.34536	6.05749e-07	3.58105e-05
Kat14	18.018	-0.395463	0.206345	0.0229563	0.120162
Zfp133-ps	0.751306	0.339856	0.61986	0.0145033	0.0871576
Polr3f	10.1626	-0.0455173	0.220971	0.794582	0.911776
Rbbp9	12.6421	-0.276164	0.288257	0.175875	0.431665
Sec23b	61.7544	0.264618	0.117606	0.0167718	0.0967353
Smim26	18.6014	0.17875	0.202379	0.289805	0.566901
Dtd1	13.2589	-0.261724	0.249485	0.170225	0.423295
Gm11759	2.2571	-0.0205337	0.308037	0.896802	0.955466
Rin2	34.5129	0.699252	0.234271	0.000472065	0.00732536
0a20	121.375	0.327963	0.165527	0.0261026	0.131514
Crnkl1	21.6624	-0.0156393	0.175082	0.918043	0.966335
Cfap61	0.701362	0.135333	0.378308	0.201878	0.467355
[truncated: 15,087 more rows]

## Sheet: Sheet2 - DHT+FLU vs DHT
Supplementary Table 4 sheet 2 E10,5 placenta DHT+FLU vs DHT DEGs
	baseMean	log2FoldChange	lfcSE	pvalue	padj
Sox17	18.8019	0.051819	0.222335	0.766975	0.893221
Gm6085	2.7692	0.00566163	0.304341	0.970575	0.987744
Gm6123	4.55306	-0.163966	0.324631	0.360207	0.614628
Mrpl15	56.2123	0.580681	0.204894	0.00120211	0.0156133
Lypla1	26.9042	-0.0616269	0.192815	0.707307	0.862178
Tcea1	58.4085	-0.255528	0.134108	0.0390869	0.163472
Atp6v1h	127.47	0.0103142	0.121214	0.926914	0.971057
Rb1cc1	46.6661	-0.469007	0.188464	0.00422234	0.0369421
4732440D04Rik	2.84735	-0.0804383	0.312126	0.620933	0.814009
Gm37108	8.05719	0.0554817	0.268279	0.755263	0.887183
Pcmtd1	27.6538	-0.389702	0.240603	0.0409408	0.16849
Gm9826	1.79215	0.0839101	0.326902	0.57912	0.78476
Rps2-ps2	2.21053	0.128714	0.3362	0.416459	0.663706
Gm36964	15.1304	-0.188974	0.326498	0.302968	0.556828
Gm24276	10.1187	-0.245727	0.309496	0.214318	0.457427
Rrs1	16.6456	0.174887	0.217905	0.319923	0.57422
2610203C22Rik	2.12142	-0.137212	0.323934	0.426002	0.671286
Gm6161	11.9383	0.215585	0.261769	0.258843	0.50875
Vcpip1	20.844	-0.101945	0.190164	0.527333	0.748711
Sgk3	38.1551	-0.416275	0.236931	0.0283353	0.134196
Mcmdc2	1.31857	-0.140723	0.360903	0.311456	0.566165
Snhg6	100.668	-0.0947061	0.20129	0.570841	0.779327
Cops5	90.0349	0.242187	0.125963	0.0396347	0.164811
Cspp1	42.7959	-0.270494	0.22752	0.134774	0.348377
Arfgef1	99.0381	-0.329341	0.16658	0.0252159	0.125171
Gm37569	0.886687	-0.0609662	0.339344	0.616659	0.811065
Cpa6	5.80693	-1.6691	0.912749	0.00187674	0.0213244
Gm15604	1.18504	0.0215964	0.328773	0.863803	0.939783
Gm28659	20.122	0.204415	0.269397	0.286162	0.539114
Prex2	12.9394	0.356352	0.224236	0.0508929	0.192693
Gm2383	1.01074	0.048491	0.329079	0.723148	0.869263
Sulf1	22.2533	-1.51452	0.713364	0.000998302	0.0135715
Slco5a1	126.046	-0.222355	0.246422	0.230957	0.478247
Prdm14	0.913974	2.42766	1.65469	0.00672879	0.0516286
Ncoa2	15.1015	-0.312095	0.238762	0.0974228	0.289269
Gm38376	1.77462	-0.209572	0.389521	0.194539	0.433084
Gm38380	2.22029	-0.234661	0.387281	0.194833	0.433444
Tram1	89.7997	-0.5674	0.312919	0.0127809	0.0797873
Lactb2	16.0487	0.129661	0.208831	0.447503	0.689025
Gm5523	0.901104	-0.0714903	0.345441	0.537624	0.756253
Smt3h2-ps4	1.76484	-0.536214	0.663304	0.0432787	0.17422
Rpl5-ps1	16.0635	-0.00592477	0.217541	0.97375	0.989134
Gm10566	4.8407	0.0519711	0.268187	0.770126	0.894896
Terf1	20.3738	0.366995	0.21715	0.0408916	0.168372
Rpl7	804.845	0.113746	0.132889	0.35465	0.608947
Rdh10	19.6327	-0.773201	0.355284	0.00339081	0.0319332
Stau2	5.89307	-0.00139744	0.252796	0.994732	0.997521
Ube2w	30.9196	-0.387711	0.204392	0.0243421	0.122329
Eloc	152.653	0.191473	0.148189	0.155054	0.379839
Tmem70	35.1612	-0.303584	0.192383	0.0641273	0.223259
Ly96	33.2288	-0.263205	0.215344	0.132527	0.344604
Jph1	1.77256	-0.272048	0.420969	0.13821	0.353414
Pi15	60.6509	-0.564013	0.643299	0.0282461	0.133967
Crispld1	1.8163	-1.27642	0.927652	0.010271	0.0687611
Gm10075	1.74599	-0.376995	0.59998	0.0419887	0.171128
Gm4849	0.925195	0.0414156	0.337236	0.74618	0.881757
Gm15795	1.07963	0.0486825	0.347329	0.674189	0.844882
Mcm3	35.6055	0.635915	0.300832	0.00677973	0.0519077
Paqr8	3.35197	0.80414	0.586739	0.0144843	0.0866731
Tram2	18.3705	0.581973	0.311514	0.0123086	0.0779795
Tmem14a	2.55052	0.012142	0.311823	0.935263	0.974552
Kcnq5	1.75568	-0.244284	0.409413	0.152898	0.376302
Gm7658	3.29734	0.0413481	0.291702	0.808486	0.913969
Gm29107	1.15611	0.228297	0.422539	0.117976	0.321691
Ogfrl1	3.02344	0.249376	0.352906	0.204748	0.445389
Smap1	63.4301	-0.279017	0.177044	0.0694852	0.235194
Sdhaf4	36.2166	-0.0707299	0.162321	0.625275	0.816177
Fam135a	12.8219	0.257728	0.224685	0.152339	0.375319
Tubb4b-ps2	3.28205	0.19608	0.350955	0.270425	0.521451
Gm28439	4.0381	-0.461175	0.709615	0.0312947	0.14209
Gm10222	9.38109	-0.294839	0.381448	0.14547	0.365256
Gm28438	184.984	-0.266131	0.23982	0.149548	0.37174
Gm28437	5472.89	-0.317135	0.125836	0.00681369	0.0520827
Gm10925	4053.66	-0.225557	0.133463	0.0740807	0.244048
Gm28661	2642.57	-0.305947	0.130175	0.0114469	0.073845
Gm29216	1832.33	-0.261827	0.2207	0.142768	0.360951
Lmbrd1	41.9104	-0.0537733	0.162058	0.710548	0.863462
Gm7846	5.38542	0.0773266	0.281454	0.663377	0.838477
Gm5525	35.483	-0.0611396	0.20157	0.713965	0.865201
Phf3	41.5421	-0.583236	0.208862	0.00119524	0.015578
Gm37906	0.869434	-0.0448249	0.344835	0.664893	0.839165
Ptp4a1	22.954	-0.335988	0.29042	0.0993821	0.292177
Prim2	22.3507	0.12774	0.20619	0.4506	0.691767
Gm29228	1.18388	0.0430066	0.337595	0.698483	0.858046
Rab23	9.48808	0.187571	0.230312	0.296825	0.550381
Bag2	50.7881	0.218617	0.264572	0.254553	0.504277
Zfp451	20.1473	-0.077885	0.185532	0.624266	0.815445
Dst	166.846	-0.227723	0.235422	0.210747	0.452795
Gm38157	2.60858	0.514146	0.556347	0.04545	0.179434
Gm26788	2.19124	-0.0125406	0.318572	0.931011	0.972593
Gm37233	0.866745	0.198028	0.410022	0.14798	0.369353
Ccdc115	25.2219	0.398865	0.1826	0.012454	0.0786613
Imp4	56.541	0.505458	0.170367	0.000994213	0.0135279
Ptpn18	28.3632	-0.192476	0.309506	0.307877	0.562007
Arhgef4	1.9688	-0.203377	0.381994	0.208116	0.449504
Fam168b	41.5825	0.0281597	0.142212	0.828997	0.9237
Gm37127	0.971027	-0.221097	0.421638	0.124867	0.333385
Plekhb2	41.2958	0.277053	0.218153	0.120086	0.325551
Hs6st1	12.801	0.304082	0.238982	0.104433	0.299994
Uggt1	112.419	-0.331704	0.217714	0.0608168	0.216021
Neurl3	3.12735	-0.0169552	0.291147	0.921016	0.969036
Arid5a	5.23257	-0.0807792	0.276636	0.654185	0.833542
Kansl3	28.7798	-0.065749	0.154378	0.636931	0.823266
Lman2l	17.2279	0.688394	0.317414	0.00482333	0.0407856
Cnnm4	3.57908	0.0781657	0.282242	0.659923	0.836562
Cnnm3	11.6261	0.0283453	0.215314	0.868358	0.942388
Ankrd39	22.9949	-0.140634	0.236099	0.436874	0.679923
Sema4c	38.0334	0.0821127	0.25687	0.650929	0.83159
Fam178b	9.59295	0.281536	0.431757	0.131282	0.342797
Gm6428	1.05657	0.107665	0.346851	0.436009	0.679286
Cox5b	550.571	-0.121905	0.162951	0.40167	0.651231
Actr1b	82.1628	-0.0456976	0.147375	0.734743	0.875136
Zap70	8.82358	0.0792013	0.289402	0.653621	0.833147
Tmem131	17.6182	-0.106339	0.199344	0.523321	0.74607
Gm38115	2.06384	-0.0121295	0.307543	0.939442	0.976239
Rpl12-ps1	2.60865	0.00945704	0.309078	0.950712	0.980801
Inpp4a	11.7678	-0.448878	0.537749	0.0494195	0.188965
Coa5	39.4753	-0.0393582	0.163024	0.787022	0.9032
Unc50	75.743	-0.108467	0.180626	0.48597	0.719847
Mgat4a	45.3446	-0.191993	0.369038	0.237797	0.486574
2010300C02Rik	1.81776	0.217116	0.37313	0.215956	0.459084
Tsga10	3.21565	-0.102261	0.307408	0.551407	0.765886
Lipt1	1.66202	0.00634549	0.327218	0.963751	0.98516
Mitd1	38.2907	0.482615	0.178964	0.00242415	0.0254884
Mrpl30	98.7495	0.300979	0.156217	0.0326182	0.14603
Txndc9	98.2875	0.390356	0.13959	0.00248766	0.0259959
Eif5b	160.524	0.0793257	0.129212	0.508965	0.73536
Rev1	11.1751	-0.06001	0.211095	0.726376	0.870786
Aff3	2.93341	-0.731261	0.818692	0.0216117	0.113091
Pdcl3	83.8913	0.402733	0.143732	0.00233111	0.0247705
Npas2	1.88883	-0.48188	0.663872	0.047095	0.183022
Rpl31	1112.48	0.027685	0.162777	0.844408	0.931311
Tbc1d8	7.24927	0.107433	0.294229	0.548198	0.763269
Cnot11	12.226	-0.0127188	0.200785	0.94044	0.976556
Rnf149	12.6645	-0.6805	0.382553	0.00979416	0.066867
Map4k4	66.1032	0.0443403	0.178313	0.772626	0.896213
Il1r2	534.533	0.154382	0.196076	0.35382	0.608297
Gm16894	9.83076	-0.129533	0.276145	0.484439	0.718676
Il1r1	6.44048	-0.360111	0.425221	0.0956111	0.28595
Il1rl2	13.503	-0.538203	0.431532	0.0333359	0.147963
Mfsd9	1.83085	0.0757904	0.320011	0.624736	0.815731
Mrps9	39.0691	0.165571	0.184754	0.296987	0.5504
Tgfbrap1	9.63586	-0.21431	0.246112	0.252337	0.50259
AI597479	12.7564	0.0403237	0.217225	0.813796	0.91635
Fhl2	24.5014	1.70295	0.463373	1.71593e-05	0.000698123
Gm8210	4.60265	0.0740826	0.293536	0.662993	0.838062
Nck2	7.67531	0.0873135	0.274933	0.62736	0.817337
1500015O10Rik	15.3412	-0.370333	0.693625	0.00581359	0.0465883
Uxs1	60.3647	0.102422	0.15237	0.456814	0.696478
Gm19587	2.3543	0.0446272	0.318807	0.764052	0.891503
Tpp2	72.2752	-0.107786	0.112914	0.31415	0.568978
Mettl21c	1.82662	-0.00668483	0.31422	0.965014	0.98539
Tex30	21.2095	0.349743	0.286088	0.0915164	0.279284
Kdelc1	18.8628	-0.316818	0.231512	0.0867092	0.269258
Bivm	6.9747	0.193123	0.262302	0.305631	0.559402
Ercc5	13.5581	-0.115433	0.200872	0.489539	0.721834
Txn-ps1	5.68979	-0.173825	0.3443	0.31156	0.566248
Gulp1	2.46515	-0.248469	0.449648	0.0815729	0.25935
Col3a1	108.828	-0.334494	0.499202	0.0680557	0.231839
Col5a2	162.946	-0.266607	0.245406	0.153301	0.37701
Gm38211	6.39241	-0.442461	0.480865	0.0600896	0.214342
Wdr75	26.2304	0.43896	0.194133	0.00904583	0.0633599
Gm5526	26.3528	0.200273	0.274287	0.297344	0.550751
Slc40a1	8.19147	2.64657	0.553161	1.25186e-07	1.41556e-05
Gm8326	25.3693	0.00577423	0.263603	0.972275	0.988488
Slc39a10	57.6203	-0.0262116	0.242574	0.885583	0.951575
Gm28151	1.61323	-0.129826	0.339787	0.407548	0.656464
Gm8337	10.5387	0.166214	0.249868	0.367835	0.622075
Cavin2	7.53591	-1.04509	0.5936	0.00422752	0.0369677
0bp1	55.6186	0.626942	0.221748	0.00103567	0.0139645
Myo1b	42.7424	0.993286	0.239524	3.88561e-06	0.000220475
Gm8420	1.59823	0.305739	0.469476	0.0914275	0.279251
Gm3940	0.932685	0.0673653	0.348672	0.580208	0.785326
Stat1	53.1211	0.219428	0.21439	0.210621	0.452795
Gls	24.6853	0.161858	0.16571	0.268899	0.519729
0b1	26.6529	-0.220579	0.193367	0.177212	0.409293
Gm5527	0.918679	-0.116875	0.360641	0.334519	0.588706
Nemp2	2.17796	0.0477492	0.321459	0.744387	0.880589
Mfsd6	1.93723	0.151627	0.34324	0.34988	0.60496
Inpp1	4.65017	-0.132377	0.297588	0.465943	0.704673
Hibch	11.456	0.215101	0.25445	0.255228	0.505097
Pms1	2.42877	0.127784	0.326832	0.43749	0.680544
Ormdl1	13.7396	0.203792	0.232514	0.259893	0.509713
Osgepl1	5.16461	0.253312	0.29374	0.203407	0.443609
Asnsd1	4.24124	0.189619	0.287086	0.319586	0.574052
Stk17b	23.3288	-0.00565019	0.242067	0.976446	0.990276
Hecw2	5.26089	-0.107575	0.291895	0.54963	0.764614
Gtf3c3	16.0265	0.0768997	0.205292	0.645881	0.829083
Pgap1	6.18531	0.775986	0.528565	0.0141698	0.0854968
Ankrd44	46.4111	-0.966439	0.317572	0.000195804	0.00415029
Gm37370	0.907725	-0.119704	0.359875	0.337713	0.591511
A130048G24Rik	1.20996	-0.0821057	0.338122	0.543466	0.760007
Sf3b1	199.744	-0.179397	0.106921	0.0776235	0.251674
Coq10b	37.0159	-0.00477112	0.186726	0.977475	0.990892
Gm17971	3.83206	0.202946	0.325829	0.283035	0.53581
Hspd1	362.073	0.409575	0.231044	0.0303024	0.139712
Hspe1	499.203	0.648245	0.241772	0.0016546	0.0196443
Mob4	70.3927	0.284759	0.117881	0.0102073	0.0684704
Gm6822	1.66253	-0.076643	0.345955	0.513623	0.7393
Rftn2	1.38938	0.220434	0.399713	0.165859	0.394246
Mars2	5.02842	-0.0874233	0.286816	0.62425	0.815445
Gm8292	18.3779	-0.2315	0.302375	0.235852	0.484778
Plcl1	4.1816	-0.0773474	0.302179	0.648731	0.831147
Gm38056	1.03714	-0.175352	0.378131	0.23265	0.480238
Gm6644	9.63386	-0.577519	0.674405	0.0272494	0.13134
Gm28900	0.884192	0.153906	0.377424	0.234831	0.48328
Satb2	2.97361	0.588349	0.591647	0.0336737	0.148778
1700066M21Rik	2.16851	-0.654503	0.730639	0.0305679	0.140311
Tyw5	11.5567	0.394538	0.313421	0.0689187	0.233783
Maip1	26.9396	0.166593	0.176636	0.278034	0.529935
Spats2l	3.46506	0.397862	0.411378	0.0833052	0.263073
Kctd18	6.63763	-0.0983767	0.29283	0.57995	0.785208
Sgo2a	6.9607	0.0720528	0.294756	0.677378	0.846516
Aox1	2.60427	-0.166291	0.34126	0.335989	0.589674
Gm37607	1.23314	-0.0220237	0.331239	0.859849	0.938017
Bzw1	197.674	-0.262252	0.0986661	0.00548266	0.0447455
Clk1	68.6299	0.302373	0.167292	0.0421179	0.171499
Ppil3	28.5026	0.504715	0.246864	0.0115587	0.0743009
Nif3l1	19.4316	0.525567	0.252048	0.010131	0.0681887
Orc2	21.1844	0.586808	0.230634	0.00260269	0.0266878
Gm15834	1.67942	-0.0183854	0.320655	0.896998	0.957312
Fam126b	12.5747	0.100548	0.268472	0.580229	0.785326
Ndufb3	140.32	-0.00718114	0.142365	0.967668	0.9865
Cbx3-ps7	3.52511	0.123964	0.30727	0.482738	0.717373
Gm20257	2.01991	-0.53678	0.615094	0.0421567	0.171599
Cflar	89.3393	-0.211393	0.167107	0.151276	0.37371
Casp8	32.8919	-0.286723	0.210559	0.0983093	0.290586
Gm37760	4.02384	-0.158051	0.31945	0.378851	0.632156
Trak2	31.6759	-0.358115	0.25225	0.0639377	0.223109
Stradb	19.456	-1.11495	0.61542	0.00288623	0.028663
Tmem237	7.46802	-0.125357	0.296353	0.488031	0.720749
Als2	10.3133	0.450073	0.257999	0.0258442	0.127322
Fzd7	7.91358	-0.0131904	0.247308	0.941984	0.977189
Sumo1	101.328	-0.0416396	0.161905	0.77472	0.896929
Nop58	75.7595	0.262595	0.199545	0.118892	0.323331
Bmpr2	49.1448	-0.185747	0.171428	0.215027	0.458284
Gm38125	0.902834	-0.128686	0.361359	0.323635	0.577654
Fam117b	24.9741	-0.478223	0.239451	0.0136811	0.0836998
Gm37531	1.56166	-0.23263	0.425068	0.120115	0.325576
Ica1l	1.0166	0.0114695	0.328566	0.933662	0.97375
Wdr12	23.7637	0.502885	0.284168	0.0212272	0.111838
Carf	3.9134	-0.267547	0.346449	0.185767	0.422432
Gm15464	3.75631	0.173926	0.326608	0.333396	0.587409
Nbeal1	37.6456	-0.510401	0.225038	0.00649196	0.0503273
Cyp20a1	29.4698	-0.125986	0.173785	0.406917	0.655965
6030460B20Rik	1.49541	-0.0672559	0.337129	0.601308	0.80013
Abi2	15.1615	-0.159145	0.218753	0.36266	0.617336
Raph1	38.7183	-0.164874	0.212009	0.335953	0.589674
Gm11575	2.57491	-0.0781331	0.321544	0.612212	0.807972
Eif4a-ps4	186.263	0.177119	0.193663	0.278957	0.530966
Cd28	2.87306	0.098664	0.315732	0.552313	0.766531
Ctla4	4.1866	0.243123	0.42378	0.132417	0.344401
Rpl18-ps1	25.2359	-0.0560203	0.260141	0.755704	0.887256
Gm11582	1.15727	0.0912112	0.345576	0.485748	0.71977
Icos	2.69325	0.0450107	0.335949	0.716979	0.866804
Pard3b	8.59026	-0.0657578	0.277621	0.714091	0.865271
Gm11599	27.3287	-0.0252113	0.242522	0.889141	0.95309
Nrp2	13.1029	0.114704	0.245535	0.524075	0.746437
Ino80d	26.3621	0.203764	0.174729	0.181649	0.41649
Ino80dos	1.03134	-0.0623665	0.33774	0.613975	0.809306
Gm20342	2.89795	0.17175	0.32832	0.339692	0.593836
Ndufs1	60.6116	-0.276496	0.155243	0.0478892	0.185099
Eef1b2	587.017	-0.0402116	0.108198	0.697578	0.857558
Gpr1	23.1017	0.982594	0.719174	0.0108617	0.0711216
Fastkd2	12.3293	0.846036	0.344735	0.00172773	0.0202312
Klf7	61.6219	0.0208671	0.160268	0.883341	0.950657
Gm26649	1.10135	0.0716106	0.32907	0.618919	0.812734
Creb1	24.6667	-0.014303	0.164224	0.923069	0.969824
Mettl21a	23.3257	-0.26203	0.26936	0.17655	0.40865
2810408I11Rik	4.54765	0.124315	0.296509	0.488199	0.720868
Ccnyl1	13.8108	0.0401941	0.219142	0.815571	0.916862
Fzd5	6.98064	0.866618	0.385421	0.00264616	0.0270152
Plekhm3	8.11826	-0.133286	0.249889	0.465541	0.704246
Rpl10a-ps1	127.938	-0.141731	0.187089	0.373901	0.626966
Gm7329	2.35278	-0.0249317	0.314732	0.869361	0.943102
Idh1	50.5099	0.0681008	0.209765	0.687825	0.852039
Pikfyve	18.6979	-0.206537	0.201462	0.218828	0.462598
Gm28927	8.16457	0.0699148	0.283992	0.692419	0.85437
Gm8805	1.24096	-0.0341139	0.325235	0.805529	0.912661
Map2	2.27556	-0.242632	0.473105	0.0224192	0.115811
Rpe	22.7327	-0.00305736	0.174265	0.984952	0.99374
Kansl1l	3.99576	-0.323074	0.380384	0.130219	0.341158
Gm38162	1.05664	-0.130514	0.356227	0.345434	0.600481
Acadl	63.7329	-0.34536	0.190287	0.0341424	0.15012
Gm15793	6.04519	-0.0511452	0.279347	0.771356	0.89569
Rpl31-ps14	10.6988	0.192045	0.282845	0.31434	0.569243
Lancl1	19.4842	-0.162605	0.191316	0.316338	0.570789
Ikzf2	1.07584	-0.185558	0.390859	0.190525	0.42817
Bard1	2.00753	0.189046	0.360228	0.267454	0.517914
Atic	43.9628	0.521635	0.225545	0.00609389	0.0481056
Fn1	138.648	0.230085	0.337102	0.239659	0.488385
Gm5528	1.68047	0.110058	0.336274	0.465263	0.703927
Gm8885	4.33432	0.156631	0.289823	0.399981	0.650645
Mreg	2.55307	-0.0829613	0.317373	0.60353	0.801772
Gm25939	1.03681	-0.0164679	0.341971	0.894734	0.955829
Pecr	8.72053	0.133345	0.229825	0.45446	0.69485
Xrcc5	13.5785	0.399917	0.258947	0.0460423	0.18086
Gm15843	5.85726	-0.00623545	0.281492	0.972061	0.988459
Smarcal1	12.3207	-0.103833	0.214226	0.548051	0.763194
Rpl37a	682.382	-0.0616564	0.143468	0.640026	0.825266
Igfbp2	15.0369	-0.853191	0.421406	0.00363759	0.0334879
Igfbp5	26.7966	0.605029	0.374794	0.0190916	0.104307
Tns1	208.983	-0.337766	0.208378	0.0508998	0.192693
Rufy4	6.74507	0.442147	0.389707	0.0618045	0.218676
Cxcr2	20.5473	2.26472	0.6011	9.78153e-06	0.000451769
Arpc2	336.347	-0.144362	0.110198	0.168503	0.397615
Aamp	138.958	0.33374	0.123379	0.00395736	0.0354245
Pnkd	57.187	0.453513	0.260278	0.027031	0.130566
Tmbim1	70.2536	0.380303	0.156968	0.00744909	0.0554871
Gm29358	1.23004	-0.248749	0.426482	0.134374	0.347837
Slc11a1	2.19829	0.00371856	0.316094	0.979347	0.991257
Ctdsp1	36.2697	-0.384766	0.203427	0.0252269	0.125188
Vil1	4.54134	0.870694	0.432959	0.00450133	0.0386408
Usp37	13.3952	0.0209049	0.234675	0.905448	0.961299
Gm37733	0.951755	0.0516012	0.337663	0.685747	0.850685
Cnot9	21.8728	0.153862	0.23444	0.395952	0.646454
Zfp142	12.0511	0.00126314	0.234515	0.992912	0.997521
Bcs1l	14.2319	0.0135635	0.20149	0.934549	0.974303
Rnf25	24.8278	0.146287	0.164662	0.316239	0.570789
Stk36	1.32376	-0.0827457	0.3412	0.530593	0.750224
Ttll4	9.81945	-0.112326	0.219633	0.52024	0.743926
Cyp27a1	17.6555	-0.215142	0.302258	0.265606	0.51592
Wnt6	20.0426	-2.27269	0.796077	0.000102693	0.00261452
Wnt10a	12.4911	-1.75677	0.492272	1.75715e-05	0.000707867
Nhej1	1.83786	-0.127293	0.332769	0.428795	0.673486
Slc23a3	0.997421	0.449129	0.748537	0.0270454	0.130566
Cnppd1	82.237	-0.315807	0.344017	0.127235	0.336472
Retreg2	33.33	-0.203617	0.202893	0.225997	0.47197
Zfand2b	22.9609	-0.254774	0.216851	0.146337	0.36659
Atg9a	5.16322	-0.285383	0.334387	0.165056	0.393237
Ankzf1	12.8341	-0.171697	0.24276	0.350034	0.605077
Glb1l	3.7149	-0.244778	0.349732	0.211774	0.4545
Stk16	39.541	-0.268375	0.175319	0.0805835	0.257905
Tuba4a	41.2237	0.17371	0.183255	0.270151	0.521334
D0jb2	39.9068	-0.289863	0.299751	0.149316	0.371445
Ptprn	6.73833	0.81291	0.524486	0.0110738	0.0721935
Dnpep	106.372	0.284128	0.161144	0.0488216	0.187115
Des	1292.13	-0.173469	0.289765	0.355846	0.610107
Speg	15.1952	-0.156877	0.24687	0.392714	0.644453
Gmppa	68.1688	-0.559664	0.239501	0.00429801	0.0372559
Chpf	26.7721	0.166036	0.231038	0.356023	0.610321
Obsl1	31.0717	1.93929	0.407915	1.46406e-07	1.56025e-05
Tmem198	1.57353	0.0542827	0.338567	0.662842	0.838062
Stk11ip	18.0368	0.214341	0.212853	0.216575	0.459781
Slc4a3	3.74959	-0.120711	0.322477	0.470178	0.707316
Gm5257	0.911708	0.0506114	0.333704	0.704655	0.861409
Epha4	2.54796	0.345636	0.452805	0.0986339	0.29123
Sgpp2	1.17635	1.90873	1.37618	0.00550247	0.0448848
Farsb	48.6226	0.639516	0.188413	0.00015636	0.00350708
4833412K13Rik	1.07394	-0.0982984	0.341276	0.48195	0.716544
Acsl3	27.4893	-0.317233	0.38194	0.122673	0.329782
Utp14b	6.52234	-0.191252	0.340359	0.287063	0.54013
Kcne4	1.06188	-0.0057269	0.33978	0.935743	0.974638
Ap1s3	4.89983	1.1986	0.506667	0.00130682	0.0166744
Wdfy1	26.8493	-0.0713229	0.201678	0.669447	0.842289
Mrpl44	36.3208	0.359449	0.155505	0.0104897	0.0695004
Serpine2	73.9771	0.416146	0.17536	0.00752461	0.0557494
Gm5529	2.09197	-0.0608959	0.318457	0.689366	0.852852
Cul3	54.9836	-0.124301	0.162795	0.390175	0.642043
Gm37902	0.926056	-0.178369	0.394549	0.166574	0.395157
Dock10	6.76721	0.0113349	0.294944	0.944772	0.978425
A630081D01Rik	1.22553	-0.03192	0.3383	0.77759	0.898655
Gm7516	2.76321	-0.0512263	0.307816	0.750063	0.883974
Irs1	2.89392	-0.373662	0.529372	0.0661752	0.227656
Rhbdd1	23.9635	-0.419423	0.236849	0.0268219	0.129956
Col4a4	1.32412	-0.158945	0.361909	0.296094	0.549515
Col4a3	1.20762	-0.152397	0.372067	0.253166	0.502974
C430014B12Rik	1.50512	-0.115844	0.342857	0.423779	0.669126
Mff	89.7349	-0.294985	0.155352	0.0344983	0.151158
Agfg1	36.7301	0.0292687	0.16969	0.844462	0.931311
Pid1	2.80938	-0.190077	0.339657	0.291826	0.544964
Trip12	98.1386	0.253078	0.125299	0.0306597	0.140454
Gm38374	1.11369	0.0168285	0.329117	0.903275	0.960506
Gm37738	1.09983	-0.0542326	0.333017	0.678596	0.847263
Fbxo36	15.7336	0.0633039	0.257602	0.722982	0.869249
Rpl19-ps1	40.262	0.124392	0.183546	0.42872	0.673432
Sp110	7.78284	0.118704	0.268488	0.518677	0.742922
Sp140	5.48996	-0.173606	0.326101	0.337144	0.591019
Sp100	16.3818	-0.0800762	0.240415	0.65648	0.834785
A630001G21Rik	2.02761	0.210617	0.370415	0.22791	0.474455
Cab39	46.738	0.0472429	0.152824	0.731628	0.873954
Itm2c	144.771	-0.28051	0.192086	0.0848082	0.266023
Gm18180	1.03848	-0.0468867	0.330109	0.724642	0.86991
Psmd1	172.596	0.0236313	0.169717	0.872672	0.944658
Htr2b	17.014	-0.136405	0.303574	0.445844	0.688285
Gm37914	0.920649	0.0845741	0.352536	0.461418	0.700354
Armc9	5.20283	-0.20798	0.283307	0.284819	0.537759
B3gnt7	13.2798	2.72307	0.477626	7.03465e-10	1.98862e-07
Ncl	428.924	0.302724	0.162751	0.0374478	0.158974
Snord82	2.98492	-1.43484	1.17634	0.00716775	0.0539837
C130036L24Rik	1.92139	0.138624	0.342016	0.387496	0.639367
Rpl30-ps6	1.00036	-0.00877897	0.339162	0.935527	0.974638
Ptma	634.033	0.103845	0.172622	0.490799	0.722885
Pde6d	21.0633	-0.212216	0.229792	0.238682	0.487473
Cops7b	16.2446	-0.0343147	0.185365	0.830064	0.924549
Nppc	13.2721	0.187537	0.36668	0.255981	0.50561
Dis3l2	8.43273	-0.149054	0.232292	0.408872	0.6575
Gm6136	451.594	0.197186	0.189258	0.22094	0.4654
Gm37447	0.887845	-0.0568969	0.341222	0.622822	0.815247
Eif4e2	118.929	0.251948	0.133837	0.0417142	0.170603
Efhd1	6.09988	-0.238129	0.323023	0.225859	0.471885
Gigyf2	88.8104	-0.0659773	0.18474	0.677015	0.846332
Kcnj13	1.74401	3.3494	1.33872	0.000355779	0.00636829
Ngef	3.56265	0.181268	0.340881	0.307679	0.561835
Inpp5d	7.33035	0.0664884	0.246309	0.711607	0.863822
Atg16l1	17.7261	-0.0413038	0.212645	0.811377	0.915325
Gm25395	0.959988	0.0813776	0.340098	0.526159	0.748164
Sag	2.58892	0.0608556	0.301683	0.714627	0.865508
Dgkd	52.8165	0.0802179	0.185462	0.612312	0.807972
Gm38365	2.35865	0.00696946	0.305288	0.965137	0.98539
Usp40	14.2419	-0.370504	0.284412	0.0727573	0.241728
Gm5832	1.73315	-0.0938302	0.340309	0.494012	0.724427
Ugt1a7c	2.64236	-0.0358476	0.306678	0.825231	0.921445
Ugt1a6a	1.90236	-0.239894	0.446976	0.0784376	0.253561
D0jb3	1.49056	0.076929	0.323406	0.613673	0.80902
Hjurp	48.0366	-0.12118	0.177796	0.432834	0.676912
Spp2	8.41035	6.11942	1.91881	6.24396e-05	0.00179292
Glrp1	2.0648	0.369742	0.562299	0.0509747	0.192787
Arl4c	19.4389	0.145102	0.318437	0.411764	0.660014
Sh3bp4	4.29227	0.224848	0.305396	0.250591	0.500876
Agap1	11.6018	-0.333067	0.27428	0.0992603	0.291976
Gm37297	1.40687	0.0443772	0.316827	0.768506	0.893986
Ackr3	51.4815	-0.121912	0.284003	0.504605	0.732864
Gm35048	1.38707	0.252594	0.423141	0.13791	0.353031
Cops8	61.6408	0.195292	0.147076	0.145672	0.365596
Col6a3	22.3377	-1.40395	0.559707	0.00049863	0.00814297
Mlph	92.3709	-0.33781	0.287499	0.0953981	0.285585
Lrrfip1	52.4356	-0.704781	0.350411	0.00536536	0.0439632
Ramp1	230.701	0.0287975	0.257327	0.867102	0.941398
Ube2f	82.5394	0.0206105	0.124397	0.859988	0.938017
Gm7785	2.21745	-0.158497	0.3553	0.313354	0.568034
Scly	13.8183	0.214571	0.22066	0.227727	0.474194
Klhl30	1.35195	0.0874097	0.345023	0.504016	0.732711
Ilkap	33.5467	0.109516	0.183844	0.486681	0.720023
Hes6	13.2528	-0.134545	0.211039	0.433828	0.677978
Per2	3.35261	-0.230724	0.395463	0.170386	0.400122
Traf3ip1	5.3974	-0.121031	0.269729	0.514041	0.739771
Asb1	5.23525	0.212461	0.285976	0.273127	0.524657
Twist2	13.1481	-0.333659	0.516046	0.05838	0.210327
Gm29101	1.30369	-0.015504	0.329557	0.906637	0.961777
Hdac4	49.098	-0.81989	0.458017	0.00569364	0.0459188
Gm26720	2.99135	-1.09007	0.830038	0.00926748	0.0642974
Ndufa10	141.108	-0.130244	0.176573	0.396894	0.647381
Cops9	202.917	-0.252625	0.17805	0.101141	0.294969
Gpc1	16.2374	-0.340926	0.345197	0.108289	0.306226
Dusp28	2.49286	0.00670436	0.291527	0.967228	0.986235
Rnpepl1	28.5258	-0.527966	0.298337	0.0170135	0.0966239
9430060I03Rik	1.12732	-0.0304926	0.333692	0.80135	0.911173
Capn10	7.04853	0.111783	0.246621	0.538151	0.756455
Gpr35	1.10188	-0.0349909	0.334907	0.773184	0.896544
Kif1a	0.929188	0.00740939	0.337725	0.949261	0.980476
Agxt	1.20153	-0.0696823	0.347048	0.539382	0.757102
2310007B03Rik	5.5049	-0.321782	0.477866	0.0837898	0.264027
Sned1	83.0838	-0.479777	0.494264	0.0451788	0.178926
Mterf4	14.917	0.0711985	0.217798	0.681061	0.84867
Pask	1.89839	-0.0571118	0.320778	0.70137	0.859359
Ppp1r7	42.5684	-0.0561805	0.144033	0.671007	0.843376
Hdlbp	287.826	-0.408262	0.19513	0.0141207	0.0854328
Gm17415	8.19504	0.141628	0.265962	0.443305	0.686227
2024-09-02	2.53265	-0.035169	0.300499	0.832202	0.925394
Farp2	6.5685	-0.55372	0.408377	0.0298867	0.138738
Stk25	50.8123	-0.242848	0.205774	0.153663	0.377672
Bok	204.955	0.30758	0.243542	0.108824	0.307228
Thap4	23.8633	0.153812	0.187066	0.33484	0.588929
Gm10550	7.46015	1.2913	0.375685	5.05884e-05	0.00153317
Atg4b	52.9566	0.0173515	0.140247	0.892016	0.954508
Dtymk	75.9964	0.510906	0.241112	0.0101178	0.0681842
Ing5	16.0447	0.52087	0.259231	0.0115693	0.0743009
D2hgdh	5.66024	0.0877059	0.262721	0.627328	0.817337
Gal3st2	1.02825	0.0818788	0.349426	0.489983	0.722201
Fam174a	24.0403	-0.412834	0.220353	0.0232087	0.118619
BC055308	0.955037	-0.117615	0.367671	0.266363	0.516675
Gm15427	294.023	-0.208559	0.137369	0.0982364	0.290542
St8sia4	12.6117	-1.01756	0.40403	0.000895596	0.0125936
Gm1833	2.77315	0.299552	0.45535	0.101255	0.295246
Gm6430	33.7369	-0.174231	0.192379	0.285944	0.538965
D1Ertd622e	8.8334	-0.708817	0.412974	0.0100996	0.0681453
Ppip5k2	12.8667	-0.0608706	0.210573	0.722106	0.869119
Gin1	14.4793	-0.174383	0.201095	0.297707	0.551176
Pam	117.902	-0.634979	1.10072	0.0137804	0.0840252
Gm37140	3.07309	-0.490721	0.855789	0.0198689	0.10722
Gm3531	25.2411	-0.00544902	0.277976	0.977793	0.990969
B230216N24Rik	1.10698	-0.2406	0.428609	0.125229	0.333591
1810006J02Rik	3.83225	-0.10414	0.34804	0.429227	0.673972
Gm29462	1.36655	0.501859	0.790591	0.0307623	0.140574
Tdpx-ps1	1.22806	-0.00601621	0.322088	0.966052	0.985829
Gm29667	1.34217	-0.0232958	0.326919	0.862103	0.938719
Psmb6-ps2	1.13136	0.234741	0.410287	0.156768	0.382467
Gm28187	0.863758	-0.0900387	0.35334	0.414152	0.66203
Gm3608	15.6676	-0.0768622	0.195728	0.639954	0.825266
Pign	11.3355	0.102078	0.221385	0.558773	0.771117
Gm20302	3.72086	0.0149613	0.297308	0.927319	0.971057
2310035C23Rik	17.4253	-0.262968	0.220705	0.140303	0.357152
Gm37566	1.14146	-0.0221011	0.329274	0.86169	0.938616
Tnfrsf11a	2.78151	0.0606633	0.309441	0.706491	0.861877
Gm7160	7.15052	-0.418106	0.516615	0.0586064	0.210985
Zcchc2	44.8639	-0.519544	0.394257	0.0317439	0.143184
Phlpp1	6.29088	0.264242	0.310536	0.193405	0.431732
Bcl2	5.66512	-0.294246	0.402961	0.136872	0.351644
Kdsr	175.51	-0.31623	0.295737	0.118126	0.32198
Vps4b	84.8255	-0.381609	0.210939	0.0295055	0.137631
Serpinb11	3.28521	0.181011	0.336713	0.312239	0.566907
Serpinb8	2.15984	-0.184331	0.367214	0.255564	0.505455
Gm8141	8.75559	0.0658276	0.277113	0.711575	0.863822
Dsel	3.63685	-1.07943	0.643915	0.00616799	0.048527
Gm6028	9.82895	-0.199606	0.258958	0.29111	0.544597
Tsn	84.2955	0.150992	0.147499	0.261408	0.511583
Nifk	41.3481	0.224536	0.152736	0.102863	0.297975
Clasp1	25.9228	-0.120011	0.165991	0.414061	0.662014
Tfcp2l1	1.52509	0.0335705	0.327125	0.803346	0.911975
Gm3508	0.904962	0.0987553	0.344135	0.461431	0.700354
Inhbb	32.2545	0.366469	0.264699	0.069188	0.234575
Ralb	45.0783	0.333569	0.198597	0.0484374	0.186034
Tmem185b	21.9665	0.014467	0.208439	0.930873	0.972572
Epb41l5	4.80362	0.573841	0.483659	0.0320909	0.144312
Ptpn4	4.71305	0.0589023	0.281335	0.73927	0.877842
Tmem177	5.64304	0.112706	0.261537	0.538733	0.75696
Tmem37	136.445	1.80208	0.353559	3.04669e-08	4.50031e-06
Dbi	5144.91	-0.700194	1.46764	0.0102915	0.0687611
3110009E18Rik	5.52576	-0.0664099	0.273408	0.710041	0.863341
Steap3	15.8514	-0.122193	0.297382	0.49553	0.72581
Insig2	39.5287	-0.312963	0.261517	0.107109	0.303782
Ccdc93	34.8424	-0.0485253	0.214592	0.780052	0.899799
Ddx18	42.7467	0.607908	0.204801	0.000703178	0.0105541
Gm28911	5.36416	0.155574	0.34288	0.350877	0.606023
Actr3	155.547	0.349596	0.134891	0.00525886	0.0432529
Slc35f5	51.4219	0.0386113	0.164093	0.790276	0.905223
Lypd1	1.55948	0.750905	0.829464	0.0216843	0.113299
Nckap5	0.90768	-0.123488	0.364361	0.304688	0.55855
Mgat5	37.9969	-0.244604	0.261828	0.198417	0.43797
Gm37510	2.59668	-0.184796	0.375598	0.231734	0.479251
Gm8451	8.34116	0.394713	0.375884	0.0811832	0.258815
Tmem163	1.03269	0.049394	0.340626	0.682162	0.849124
Ccnt2	40.3211	0.0340931	0.140881	0.791971	0.906044
Rab3gap1	26.8838	-0.252252	0.186688	0.115126	0.317191
Zranb3	2.87468	0.178633	0.325816	0.329578	0.583433
Rpl28-ps1	113.909	0.0260597	0.179287	0.864265	0.939875
R3hdm1	39.3173	-0.223685	0.158286	0.113237	0.313809
Gm37407	1.71348	-0.0938371	0.33183	0.524196	0.746437
Ubxn4	133.037	-0.191439	0.144447	0.145992	0.366006
Mcm6	39.2438	0.53674	0.302289	0.0185964	0.102559
Dars	44.725	0.28373	0.200278	0.0933886	0.282595
Gm6170	8.01148	-0.0613291	0.261201	0.733329	0.874448
Cxcr4	3.54571	-0.0411793	0.321374	0.77484	0.896972
Rpl31-ps9	1.96568	0.114992	0.335567	0.451358	0.692444
Gm15675	7.21392	-0.00755855	0.304283	0.964836	0.98539
Cd55	111.673	0.000340956	0.297629	0.994412	0.997521
Pfkfb2	5.63948	-0.501787	0.428084	0.0444415	0.176989
Yod1	14.1568	-0.800507	0.572263	0.0105725	0.0698697
AA986860	8.06461	-0.313552	0.303159	0.128406	0.33803
Mapkapk2	62.3653	-0.268225	0.161922	0.0623989	0.220076
Gm37084	1.25675	-0.153738	0.359451	0.31173	0.56633
Eif2d	21.0375	0.714822	0.219725	0.000205505	0.00431982
Rassf5	4.60466	0.0430284	0.285454	0.802229	0.911409
Ikbke	5.87618	-0.622464	0.46205	0.0243161	0.122319
Srgap2	26.3898	0.0842041	0.195348	0.620538	0.813817
Gm37954	1.60894	-0.0838914	0.329029	0.572171	0.779568
Fam72a	3.44773	0.345069	0.385828	0.112077	0.312271
Rab7b	4.49343	-0.183312	0.303586	0.333631	0.587689
Slc41a1	10.0121	0.299562	0.256694	0.123793	0.331598
Rab29	15.4828	-0.0885208	0.223388	0.612627	0.808161
Nucks1	53.8748	-0.106997	0.191471	0.509584	0.735812
Gm37676	2.87616	-0.110381	0.328783	0.487285	0.720231
Slc45a3	2.93163	-0.103054	0.352348	0.405612	0.655214
Elk4	24.8968	-0.148737	0.205887	0.379693	0.632812
Mfsd4a	21.7721	-0.173187	0.212641	0.316531	0.570789
Cdk18	17.025	-1.53802	1.03594	0.00250377	0.0260646
Klhdc8a	3.28102	-0.672265	0.636038	0.025737	0.127027
Nuak2	3.10565	-0.248847	0.392996	0.17391	0.404975
F730311O21Rik	0.890385	-0.0137946	0.335682	0.906903	0.96193
Tmcc2	1.3769	-0.0829911	0.324111	0.590259	0.792489
Dstyk	34.5649	-0.298063	0.242748	0.112534	0.312783
6030442K20Rik	1.08801	-0.00573987	0.326734	0.966514	0.985879
Rbbp5	12.8085	0.29035	0.234931	0.117526	0.321269
Tmem81	1.42585	-0.215364	0.396401	0.182711	0.417992
Mdm4	28.274	0.0369821	0.185238	0.815452	0.916831
Gm29257	9.01389	0.140587	0.264445	0.446696	0.688775
Pik3c2b	3.40577	0.16434	0.309021	0.371114	0.624856
Ppp1r15b	67.5785	-0.353196	0.205649	0.0395805	0.164711
Plekha6	25.2912	1.13378	0.689508	0.00639693	0.049849
Ren1	52.0365	1.01027	0.630443	0.00820035	0.0590825
Etnk2	1.92515	-0.357005	0.517185	0.0734591	0.243419
Sox13	3.20886	-0.215795	0.34292	0.254556	0.504277
Snrpe	192.048	0.484705	0.195858	0.00455093	0.0389645
Zc3h11a	4.38438	0.0647389	0.273552	0.71662	0.866493
Gm38394	1.86024	-0.58664	0.755932	0.0369359	0.157585
Lax1	1.00945	-0.0453239	0.345942	0.650723	0.831561
Atp2b4	2.73612	-0.0911122	0.304837	0.598043	0.79778
Gm15851	4.96098	-0.425308	0.794445	0.0106447	0.0701041
Prelp	50.3261	-0.296326	0.508539	0.0429275	0.173402
Btg2	22.7944	0.871528	0.26129	0.000118095	0.00288139
Chil1	1.31175	-0.0572599	0.3299	0.673998	0.844872
Adora1	6.62268	-2.29114	0.772955	0.000106213	0.00269161
Ppfia4	0.907805	0.0528181	0.331528	0.694339	0.855231
Tmem183a	23.6741	0.15182	0.180838	0.330653	0.584347
Cyb5r1	24.8572	0.349571	0.194028	0.0348912	0.152067
Adipor1	82.9553	-0.317949	0.230858	0.081896	0.26009
Klhl12	15.0462	0.0172569	0.195475	0.910404	0.96369
Rabif	31.9724	0.0611048	0.169777	0.682094	0.849109
Gm15454	1.35467	-0.00300538	0.312919	0.98508	0.993808
Kdm5b	18.5922	-0.333793	0.204792	0.0522591	0.195804
Ppp1r12b	3.91934	0.101551	0.28431	0.571816	0.779407
Gm37677	1.24946	-0.148756	0.372233	0.251956	0.502257
Ube2t	6.8026	0.0319516	0.275127	0.855565	0.936775
Lgr6	1.94694	0.279534	0.452964	0.105651	0.301799
Ptpn7	5.31364	0.00158607	0.321766	0.989307	0.996136
Arl8a	31.0531	0.0595695	0.203947	0.721432	0.869119
Gm4204	29.912	0.500612	0.263691	0.015721	0.0910775
Elf3	18.5668	2.46155	0.540301	3.68947e-07	3.26986e-05
Rnpep	44.2196	0.0573766	0.155254	0.681578	0.848789
Timm17a	131.444	0.252412	0.166634	0.0873062	0.270499
Shisa4	10.0395	-0.0327136	0.263166	0.855718	0.936793
Ipo9	35.457	0.0269112	0.184575	0.864009	0.939783
0v1	47.8664	0.0115948	0.209542	0.94411	0.978237
Gm37333	1.34844	0.0371522	0.32047	0.794948	0.907848
Gm38399	2.43788	-0.188071	0.338219	0.30194	0.555855
Csrp1	153.015	0.219677	0.190429	0.177104	0.409101
Phlda3	46.6378	-1.32459	0.34195	6.34903e-06	0.000322287
Tnni1	3.44609	0.290704	0.356922	0.156393	0.38192
Lad1	27.6484	0.549989	0.677072	0.0396873	0.164904
Tnnt2	14.3711	-0.0164628	0.307006	0.920002	0.968622
Pkp1	1.54457	-0.0639699	0.349192	0.534092	0.753548
Tmem9	40.3918	-0.0744828	0.139285	0.562471	0.77368
Kif21b	12.4742	0.160326	0.241882	0.381521	0.634564
5730559C18Rik	0.859029	0.0759599	0.353283	0.50845	0.73536
Camsap2	20.4916	-0.147499	0.19702	0.370863	0.624684
Ddx59	5.7892	-0.159762	0.266431	0.395185	0.64583
Kif14	1.99245	-0.0483854	0.31619	0.753696	0.886231
Zfp281	9.56344	-0.180738	0.259824	0.335116	0.588929
Gm8762	0.898993	-3.96784e-05	0.337737	0.98835	0.995882
Gm29718	1.72564	0.1053	0.328452	0.503891	0.732711
Gm4258	4.73885	-0.380017	0.388748	0.0929613	0.281788
Gm37298	3.42321	-0.42867	0.507341	0.0665036	0.228211
Gm37124	2.63002	-0.24115	0.37225	0.199227	0.439049
A130050O07Rik	1.88343	-0.220729	0.386427	0.200023	0.439916
Gm26930	0.943748	-0.24116	0.446447	0.0871011	0.270117
D130019J16Rik	2.35472	-0.317745	0.518666	0.0572888	0.20766
Gm37534	2.85614	-0.349427	0.508754	0.0747374	0.245556
A430106G13Rik	7.57698	-0.727525	0.538415	0.0155082	0.0903626
Gm37632	1.01706	-0.114496	0.35549	0.369275	0.6233
Ptprc	21.2505	-0.108285	0.321038	0.508995	0.73536
A130071D04Rik	1.47408	-0.204759	0.413139	0.127033	0.336104
Nek7	100.455	-0.905747	0.310329	0.000317271	0.00588146
Gm37101	2.78007	-0.0675128	0.310278	0.677463	0.846557
2310009B15Rik	8.63519	0.538665	0.350206	0.0262738	0.128096
Dennd1b	11.8633	0.421489	0.304299	0.0529141	0.196979
Gm16305	0.892079	-0.234301	0.444719	0.0723361	0.241125
Zbtb41	7.86381	-0.199179	0.261459	0.29473	0.548014
Aspm	5.90573	-0.225056	0.365255	0.21903	0.462666
Gm5837	1.3562	0.124012	0.355821	0.36233	0.616965
Cfh	36.9577	-0.455415	0.382937	0.049958	0.190189
Gm37599	1.41041	0.275973	0.430335	0.127884	0.337321
Gm5835	5.74937	0.0625896	0.256006	0.728576	0.872269
Cdc73	26.8439	0.304799	0.228127	0.0955849	0.285935
Gm6397	13.1395	0.0467747	0.217639	0.786422	0.902872
Glrx2	58.9461	-0.0440958	0.206139	0.794724	0.907748
Trove2	19.9805	-0.279076	0.215992	0.11354	0.314179
Uchl5	44.3054	0.318869	0.214616	0.0717466	0.239731
Rgs2	225.92	-0.846486	0.624616	0.00884075	0.0622899
Rgs1	8.4801	-0.269516	0.372024	0.166633	0.395157
Gm5263	1.01136	0.0101052	0.325753	0.940162	0.976556
Gm15583	2.40181	-0.0950955	0.331543	0.523209	0.74607
Pla2g4a	19.6284	-0.800962	0.435907	0.00585781	0.0468194
Ptgs2	18.2651	-0.270075	0.44175	0.105825	0.302073
Rbm3-ps	4.90469	-0.123033	0.298274	0.489503	0.721834
BC003331	34.8011	0.096719	0.172364	0.520875	0.744185
Tpr	133.367	-0.0982994	0.100756	0.308647	0.562711
Prg4	11.9613	-2.87023	0.923497	3.82586e-05	0.00125961
Gm10138	1.818	0.0122955	0.314135	0.933992	0.97397
Ivns1abp	53.5815	0.0167403	0.138296	0.894476	0.95574
Swt1	26.0152	0.246605	0.22633	0.17159	0.401683
Trmt1l	25.8236	0.354823	0.164202	0.0154518	0.0902559
Gm37893	3.39268	0.0994485	0.292117	0.572959	0.779961
Rnf2	25.4706	0.543958	0.226371	0.00428947	0.0372229
Gm19503	1.25796	-0.0381707	0.32496	0.785184	0.902224
Fam129a	42.9526	0.607868	0.27807	0.00602082	0.0477126
Edem3	27.0287	-0.0462154	0.205676	0.784573	0.901967
1700025G04Rik	29.7871	1.23869	0.382695	0.000107665	0.00271
Tsen15	31.3575	0.437111	0.197237	0.0102287	0.0685652
Colgalt2	1.66967	-0.242931	0.413183	0.149683	0.371849
Rgl1	50.4307	-0.122283	0.304261	0.486396	0.720023
Arpc5	290.647	-0.016131	0.104171	0.872709	0.944658
Ncf2	36.7849	-0.50174	0.295626	0.0209955	0.111118
Smg7	25.0468	-0.0936326	0.167875	0.529177	0.749484
Gm28791	1.56634	-0.11494	0.349714	0.400993	0.650959
Gm8976	2.83388	0.101518	0.317781	0.536025	0.75504
Nm0t2	6.86329	-0.762904	0.484604	0.0112776	0.0731147
Lamc2	45.8348	0.35672	0.191423	0.0297757	0.138536
Lamc1	391.173	-0.25492	0.187234	0.110389	0.309673
Gm38009	7.23468	-0.677151	0.369145	0.0103746	0.0691563
Gm8818	1.64193	-0.23473	0.419904	0.136542	0.351175
Dhx9	73.281	-0.0424495	0.115234	0.697633	0.857558
Npl	3.27971	1.08737	0.734848	0.00738528	0.055191
Rgs16	14.7048	1.14084	0.48681	0.00156857	0.0188688
R0sel	9.04047	0.0696246	0.271433	0.697721	0.857558
Teddm2	2.13997	-1.9407	0.768694	0.00113707	0.0150472
Glul	254.385	-1.10929	0.261457	1.64612e-06	0.00010927
Ier5	72.5485	-0.240368	0.324953	0.216892	0.459987
Mr1	3.54669	-0.041083	0.299138	0.806361	0.913059
Stx6	21.4187	-0.26164	0.234781	0.154614	0.378988
BC034090	0.938885	-0.0185597	0.335484	0.865367	0.940512
Xpr1	18.0909	-0.39274	0.219654	0.0303979	0.139885
Gm5532	2.37176	-0.324669	0.496275	0.0745621	0.245191
Acbd6	21.0441	-0.108908	0.183248	0.487816	0.720626
Qsox1	74.6409	-0.0832997	0.246355	0.645222	0.828743
Cep350	26.6013	-0.329752	0.201485	0.0515705	0.194023
Tor1aip1	55.6724	0.214498	0.164978	0.142257	0.360111
9430034N14Rik	2.61469	-0.00148989	0.293995	0.994139	0.997521
Tor1aip2	345.888	-0.167102	0.240012	0.355765	0.61008
Axdnd1	2.0554	0.181093	0.368458	0.248198	0.497974
Gm2000	111.329	0.0997525	0.149294	0.460302	0.699455
Soat1	32.1277	-0.1202	0.210859	0.482392	0.716984
Gm10031	17.2252	0.480604	0.226868	0.0105251	0.0696407
Abl2	50.4034	-0.320559	0.262619	0.100307	0.293716
Gm38043	2.01439	-0.0156473	0.315886	0.911039	0.96393
Tor3a	22.363	0.273795	0.222471	0.128373	0.33803
Fam20b	20.5406	-0.101871	0.184798	0.522683	0.745659
Ralgps2	20.9882	-0.466819	0.19154	0.00517604	0.0428835
Rasal2	9.71127	-0.52859	0.312181	0.0202913	0.108831
Gm37060	1.20682	0.0224472	0.325836	0.870375	0.943827
2810025M15Rik	32.167	-0.00913063	0.246988	0.961498	0.984775
Cryzl2	11.6208	-0.0791543	0.22221	0.652866	0.832821
Sec16b	2.28365	-0.436701	0.545355	0.056775	0.206633
Pappa2	12.5255	7.36779	1.43963	2.55053e-13	2.61365e-10
1600012P17Rik	13.4198	6.45248	1.13317	2.46238e-13	2.61365e-10
Cop1	33.3041	-0.333484	0.187276	0.0383043	0.161262
4930523C07Rik	8.79648	0.0192108	0.246389	0.913313	0.964939
Mrps14	134.512	0.217103	0.131014	0.073984	0.243983
Cacybp	77.5293	0.693615	0.235823	0.000646269	0.00985695
Rabgap1l	11.0551	-0.1522	0.267336	0.415074	0.662776
Gm38329	1.26466	0.0807397	0.333233	0.5633	0.774321
Gm38126	1.10077	-0.0166332	0.333705	0.885081	0.951376
Gm6177	0.975502	-0.130188	0.368531	0.273826	0.52572
Rc3h1	23.0979	-0.0357626	0.179321	0.818315	0.918404
Gm37052	2.111	-0.192492	0.373831	0.238591	0.487408
Gm37653	1.53353	-0.0626672	0.324991	0.668193	0.841581
Zbtb37	9.94999	-0.0151973	0.221001	0.931843	0.972966
Gas5	404.276	-0.0792627	0.149728	0.563607	0.774399
Dars2	8.60235	0.127704	0.254964	0.486574	0.720023
Cenpl	6.38322	0.047008	0.260729	0.793377	0.906811
Klhl20	9.41089	0.0881889	0.23367	0.620122	0.813662
Prdx6	746.305	-0.0912003	0.19344	0.565016	0.77536
Tnfsf4	5.77694	-0.578045	0.687195	0.0281989	0.133793
Gm15429	13.5338	-0.260812	0.219033	0.141756	0.359398
Fasl	6.53187	0.166749	0.331851	0.348875	0.603837
Suco	36.108	-0.589898	0.369085	0.0169012	0.0961191
Gm7496	0.892261	-0.116449	0.350734	0.397382	0.647983
Pigc	20.8759	-0.30155	0.233619	0.101773	0.296232
Dnm3	4.24875	0.293297	0.355657	0.156491	0.381989
Dnm3os	1.10717	-0.101768	0.348535	0.435231	0.679106
Mettl13	18.7872	-0.595359	0.453899	0.0237071	0.120244
Vamp4	62.9843	-0.334872	0.342346	0.111793	0.311842
Prrc2c	188.342	-0.592648	0.196515	0.000551653	0.0087534
Fmo4	1.05384	-0.127937	0.347835	0.384981	0.637591
Fmo1	50.2687	-0.165927	0.395499	0.131046	0.342467
Fmo2	37.9083	0.584133	0.440232	0.0307	0.140454
Fmo3	0.906191	0.21767	0.412143	0.146919	0.367655
Prrx1	5.95102	-0.935331	0.586156	0.00785654	0.057277
Gorab	10.245	-0.243622	0.277421	0.211542	0.454223
Rpsa-ps1	11.0788	0.0857745	0.254127	0.634259	0.821895
Kifap3	29.1563	-0.103427	0.163496	0.477452	0.71309
Scyl3	11.7922	0.145007	0.230175	0.417284	0.664123
BC055324	4.22008	0.493145	0.453779	0.0499604	0.190189
Mettl18	3.67654	-0.0332906	0.281759	0.849111	0.933154
Sell	1.2152	-0.0661781	0.33273	0.628852	0.818371
Selp	7.98544	-0.456505	0.384664	0.0538468	0.199294
Slc19a2	9.1212	0.451031	0.323435	0.0443138	0.176652
Ccdc181	7.0324	-0.145055	0.27682	0.435652	0.679182
Blzf1	31.0725	-0.21789	0.226133	0.222758	0.467769
Nme7	13.8469	0.392982	0.276444	0.056896	0.20689
Atp1b1	54.7206	1.18956	0.260664	5.11948e-07	4.26086e-05
Xcl1	2.4166	-0.0764016	0.352078	0.466933	0.705607
Sft2d2	28.3986	0.0743231	0.171624	0.621201	0.814101
Tiprl	47.9396	-0.111123	0.142003	0.39477	0.645648
Gm38190	0.948848	-0.0754978	0.341315	0.55026	0.765035
Gpr161	4.75024	-1.23684	0.592484	0.00239316	0.0252713
Dcaf6	6.23751	0.0620776	0.252458	0.72881	0.872295
Mpc2	70.1186	0.126965	0.128585	0.28819	0.541442
Mpzl1	81.1474	0.458668	0.225746	0.0144194	0.0865373
Gm37559	0.885661	0.356277	0.567726	0.045459	0.179434
Rcsd1	5.05769	-0.0861921	0.306268	0.610976	0.806943
Creg1	89.1815	0.214947	0.300685	0.272593	0.524086
Cd247	1.72937	0.0157564	0.328112	0.905525	0.961299
Pou2f1	10.0309	0.101498	0.230354	0.568736	0.778208
Ildr2	3.52938	0.0487669	0.329316	0.718226	0.86716
Tada1	23.8372	-0.286909	0.200682	0.0882413	0.272393
Pogk	8.83008	-0.215133	0.275702	0.264474	0.514757
Gm16418	12.1886	-0.485713	0.290053	0.0251008	0.124779
Gm6286	2.18915	-0.0142782	0.331037	0.910829	0.96393
Fam78b	9.95764	1.56637	0.485784	8.77618e-05	0.00233395
Uck2	100.805	-0.577805	0.395337	0.0206425	0.110031
Tmco1	108.521	-0.208372	0.150152	0.124126	0.331948
Gm25911	2.19344	-0.175101	0.370377	0.247909	0.497761
Aldh9a1	119.96	-0.42617	0.142374	0.00113329	0.0150092
Mgst3	72.3736	1.78353	0.324412	3.38047e-09	7.39016e-07
Pbx1	182.998	-0.798642	0.265009	0.000308262	0.00578073
Gm37524	5.42975	-0.771453	0.440741	0.00941213	0.0649774
Gm38381	2.97107	-0.314418	0.39317	0.134581	0.348099
Gm5265	3.27653	-0.18136	0.363579	0.264789	0.515187
Nuf2	9.1839	-0.0717827	0.302586	0.671348	0.843683
Rgs5	113.951	-0.17714	0.251585	0.337024	0.591019
Rgs4	2.68909	-2.18275	0.907845	0.00115104	0.0151952
Hsd17b7	29.32	-0.102737	0.288858	0.564495	0.774949
3110045C21Rik	4.06205	0.0436965	0.285929	0.799616	0.909946
Ddr2	22.1215	-1.22067	0.28399	1.34581e-06	9.15599e-05
Uap1	38.0847	-0.319474	0.201423	0.0585768	0.210943
Uhmk1	37.2007	-0.13446	0.168768	0.366201	0.620336
Sh2d1b2	12.4995	0.252444	0.422966	0.140974	0.358192
Sh2d1b1	1.68466	0.0521139	0.328981	0.704547	0.861409
Gm7694	3.17621	0.162813	0.317656	0.369514	0.623564
Nos1ap	2.96501	0.294655	0.405913	0.135148	0.348937
Spata46	0.970823	0.129723	0.357362	0.34879	0.603772
Gm7299	2.16857	-0.17499	0.338156	0.323838	0.577815
Olfml2b	2.2802	-0.294625	0.438824	0.115261	0.317402
Atf6	33.8239	-0.310619	0.259234	0.10872	0.307075
Dusp12	12.6374	0.0449072	0.218114	0.79475	0.907748
Gm2962	14.684	-0.0715016	0.217697	0.680799	0.848463
Fcgr2b	4.18179	-0.0906424	0.300006	0.600844	0.799952
Fcgr4	3.0182	-0.081885	0.319715	0.603275	0.801563
Fcgr3	24.8876	0.110532	0.31747	0.510947	0.73697
Cfap126	1.76739	-0.141141	0.369029	0.272798	0.524361
Sdhc	94.1058	-0.760107	0.181831	4.53793e-06	0.000248013
Pcp4l1	2.47809	-1.17589	0.949787	0.00915479	0.0638731
Tomm40l	15.2113	-0.377768	0.277904	0.0653092	0.2261
Apoa2	21.6547	3.8786	1.1112	4.31601e-05	0.00136087
Fcer1g	154.453	0.0910145	0.27998	0.611307	0.807199
Ndufs2	146.015	-0.19353	0.103218	0.0499053	0.190104
Adamts4	8.63619	-0.0457171	0.251577	0.800802	0.910839
B4galt3	20.9494	0.595133	0.27233	0.00615516	0.0485193
Ppox	13.7154	0.141974	0.218948	0.416877	0.66382
Usp21	13.1332	0.131041	0.203739	0.436972	0.68001
Ufc1	101.02	-0.387267	0.180502	0.0137772	0.0840252
Rpl27-ps1	5.76278	0.0831328	0.277485	0.641536	0.825885
Gm20045	4.07489	0.141969	0.292468	0.441489	0.684377
Dedd	15.3866	-0.00972459	0.20228	0.954193	0.982528
Nit1	32.622	0.189222	0.162535	0.190248	0.427887
Pfdn2	64.4631	0.344031	0.152587	0.0129285	0.080233
Nectin4	1.19628	0.0778753	0.340754	0.550555	0.765315
Arhgap30	6.89522	0.251901	0.353159	0.202598	0.443024
Usf1	18.4469	0.323534	0.197524	0.0537326	0.199006
Tstd1	2.0276	-0.346251	0.493189	0.0865603	0.268898
F11r	113.185	0.094445	0.216712	0.58406	0.788039
B930036N10Rik	3.77659	0.259097	0.388203	0.169059	0.398605
Alyref2	4.53654	-0.0234526	0.266355	0.896325	0.95703
Cd244	36.1847	0.387384	0.398615	0.0916171	0.279419
Ly9	1.81378	0.113255	0.333361	0.467889	0.706352
Slamf7	15.107	0.0893267	0.316138	0.584004	0.788028
Cd48	14.0298	0.0538014	0.314654	0.728809	0.872295
Tma7-ps	32.9218	0.217274	0.171796	0.149883	0.372093
Cd84	3.74448	-0.122312	0.325788	0.456737	0.696478
Vangl2	1.13779	-0.158449	0.370481	0.269116	0.520022
Ncstn	55.8692	0.0753366	0.15202	0.582744	0.787126
Copa	142.738	-0.197613	0.138933	0.120893	0.326927
Pex19	46.3971	0.168869	0.13323	0.171866	0.4021
Dcaf8	53.8624	-0.0791205	0.163201	0.587454	0.790332
Pea15a	143.091	0.343273	0.163572	0.0190545	0.104194
Casq1	1.72904	0.184163	0.366324	0.253339	0.503068
Igsf8	51.8199	-0.363716	0.227372	0.0467558	0.182352
Atp1a2	8.84275	-1.68775	1.07873	0.0023115	0.0246419
Pigm	19.1575	-0.115138	0.214175	0.509213	0.735535
Slamf9	1.68592	-1.12599	1.63174	0.0140841	0.0852745
Igsf9	2.54868	-0.109114	0.323399	0.501358	0.730697
Tagln2	443.707	-0.194687	0.20944	0.254328	0.504168
Cfap45	2.71965	-0.0611525	0.319806	0.688781	0.852643
4933439K11Rik	3.23887	-0.207675	0.317499	0.281375	0.534333
Vsig8	1.38621	-0.0572899	0.321044	0.702182	0.860082
Slamf8	3.11175	-2.77171	1.6564	0.00242821	0.0254884
Fcrl6	49.828	0.379997	0.592555	0.051166	0.192988
Dusp23	20.7051	-1.24643	0.314259	4.99509e-06	0.000264192
Ackr1	1.63515	-0.113135	0.352579	0.391704	0.64346
Cadm3	6.19517	-0.303252	0.517243	0.0425571	0.172714
Aim2	3.86474	0.196048	0.34694	0.281593	0.534608
Ifi206	3.01	-0.179809	0.322312	0.33107	0.58482
Ifi213	6.43595	0.00796233	0.277965	0.961945	0.984775
Ifi209	4.43516	0.159207	0.311913	0.385434	0.638083
Ifi208	3.28512	-0.129007	0.299098	0.47565	0.711572
Ifi207	3.93172	0.0542854	0.293753	0.750398	0.88412
Ifi204	12.5733	0.0312753	0.261039	0.859809	0.938017
Ifi203-ps	0.871205	-3.27387	2.30834	0.00199614	0.0222644
Mndal	12.1495	-0.308061	0.31072	0.136422	0.351001
Ifi211	15.7097	-0.102915	0.317274	0.533231	0.752526
Ifi203	10.8103	-0.0518745	0.255328	0.773853	0.896651
Ifi205	8.2248	-0.04291	0.315182	0.78041	0.899958
Grem2	14.9687	0.834075	0.760227	0.0165913	0.0947891
Fh1	76.4872	-0.0982367	0.219293	0.57263	0.77974
Opn3	1.51866	0.690489	0.855714	0.0250288	0.124675
Chml	3.22298	-0.01069	0.296714	0.949024	0.980345
Exo1	6.95559	0.475901	0.428484	0.0533123	0.197868
Rbm8a2	6.7643	-0.060849	0.275682	0.732671	0.874366
Cep170	16.2123	-0.0958231	0.211186	0.575219	0.781836
Gm38104	1.02913	-0.0737382	0.342229	0.551473	0.765886
Sdccag8	13.0426	-0.24612	0.213838	0.159712	0.386286
Gm37490	1.32751	-0.0402907	0.323059	0.779706	0.899525
Gm37519	1.68853	-0.0767209	0.313696	0.63496	0.822338
Akt3	3.97416	0.45133	0.475157	0.0599218	0.214001
Zbtb18	5.34391	0.272063	0.321668	0.182887	0.418216
Adss	62.7168	-0.224689	0.156924	0.110388	0.309673
Gm16585	4.84772	-0.103386	0.288412	0.562954	0.774085
Desi2	31.7972	-0.00674872	0.160039	0.963205	0.98516
Gm37486	3.4182	0.0145974	0.314341	0.922524	0.969685
Cox20	58.648	0.0612348	0.152603	0.655543	0.834364
Hnrnpu	150.261	0.0558873	0.113539	0.600312	0.799376
Gm38300	1.31484	0.0668008	0.337326	0.599898	0.799291
Efcab2	2.38374	0.545929	0.528076	0.0400166	0.165871
Smyd3	6.66437	0.219123	0.304456	0.262539	0.512685
Gm5561	4.62558	-0.0289774	0.309891	0.852557	0.935206
Tfb2m	12.4656	-0.0583752	0.228443	0.741702	0.878923
Cnst	6.70549	0.336876	0.321157	0.111571	0.311532
Sccpdh	18.2764	0.0178227	0.199646	0.9133	0.964939
Ahctf1	24.4415	0.463266	0.190228	0.00525581	0.0432529
Cdc42bpa	29.6831	0.0333189	0.170948	0.823421	0.920606
Coq8a	1.60659	-0.185593	0.369632	0.252287	0.50259
Psen2	15.3461	-0.14053	0.200299	0.39927	0.649898
Itpkb	10.7792	-0.406386	0.392949	0.0731868	0.242758
Gm37033	2.89303	-0.351713	0.453088	0.0971948	0.288962
Stum	1.15839	-0.0596165	0.338174	0.636049	0.822763
Parp1	36.9956	-0.0127662	0.187146	0.937522	0.975232
Lin9	4.95188	0.0132999	0.270424	0.938844	0.975933
Gm8101	13.6833	0.104934	0.258208	0.564247	0.774853
Acbd3	27.9426	-0.256024	0.189402	0.113236	0.313809
H3f3a	414.745	-0.499574	0.155634	0.00040928	0.00702676
Sde2	29.6041	0.05317	0.18857	0.738464	0.877445
Pycr2	26.9039	-0.0087455	0.193388	0.958592	0.984211
Tmem63a	13.2257	-0.267153	0.281113	0.17933	0.412847
Ephx1	2.02966	0.119351	0.329241	0.458753	0.69775
Nvl	38.2429	-0.463781	0.191689	0.00526993	0.0433111
Cnih4	190.278	-0.67545	0.184503	4.54427e-05	0.00141381
Wdr26	137.387	-0.522653	0.214006	0.0038073	0.034696
Rpl35a-ps2	7.63831	0.327321	0.277298	0.104865	0.300641
Lbr	18.6964	0.173797	0.252946	0.353089	0.607638
E0h	49.6508	-0.624097	0.157282	1.72593e-05	0.000700456
Gm38359	2.08272	-0.0311386	0.303142	0.848029	0.932978
Gm37018	1.12918	-1.63828	1.75242	0.00643301	0.0499884
Srp9	183.437	-0.282845	0.241314	0.127791	0.337185
Degs1	170.832	-0.402014	0.305649	0.0580194	0.20947
Fbxo28	16.8945	-0.0746793	0.183564	0.636683	0.823163
Trp53bp2	8.78435	-0.0419196	0.254122	0.819483	0.918968
Capn2	61.149	-0.0788187	0.266937	0.664881	0.839165
Gm37885	0.981744	-0.137989	0.361842	0.31064	0.565153
Susd4	2.67498	0.00406284	0.299274	0.979173	0.991257
Tlr5	7.06309	-0.188472	0.264558	0.318695	0.573207
Disp1	5.29761	-0.0519068	0.269292	0.773351	0.896547
BC085271	3.12628	0.492439	0.641912	0.0441769	0.176371
Brox	24.5358	0.113024	0.165769	0.441575	0.684445
Aida	18.9716	-0.137695	0.210977	0.422428	0.668306
Mia3	70.8728	-0.51136	0.202233	0.00315984	0.0305296
Taf1a	6.10578	0.26205	0.29584	0.191796	0.429485
Dusp10	8.30649	-0.638854	0.696784	0.0223713	0.115637
1700056E22Rik	0.985876	-0.240067	0.473649	0.0155312	0.0903972
Rpl21-ps1	0.843598	0.0303262	0.339539	0.803358	0.911975
Gm38358	1.82471	-0.202167	0.366537	0.243723	0.493283
Hlx	6.09022	-0.230936	0.296359	0.242347	0.491833
2024-03-02	59.8812	0.0990327	0.164402	0.497975	0.7277
C130074G19Rik	10.7069	-0.541699	0.432046	0.0330363	0.147127
Mark1	2.49472	-0.121194	0.319855	0.474175	0.710072
Rab3gap2	89.2194	-0.679437	0.359502	0.00714698	0.0538775
Iars2	51.4889	-0.238215	0.193314	0.143897	0.362694
Bpnt1	28.8362	-0.0617186	0.231145	0.727439	0.871506
Eprs	111.246	-0.316283	0.100304	0.0009814	0.013398
Lyplal1	15.0126	-0.449857	0.347339	0.048095	0.185587
Tgfb2	86.5614	-0.11019	0.280752	0.543966	0.760139
Rrp15	27.513	0.917555	0.347426	0.000977368	0.0133541
Gm3809	1.27987	-0.13234	0.371309	0.243119	0.492424
Gpatch2	13.2095	-0.0175848	0.219454	0.91993	0.968622
Gm37254	4.77341	-0.0764201	0.286576	0.668538	0.841821
Kctd3	13.9631	0.47014	0.245376	0.0179043	0.0999859
Kcnk2	14.1914	-1.61708	0.671954	0.000526848	0.00845225
Pdcd5-ps	11.1461	0.397968	0.286111	0.0593841	0.212929
Cenpf	17.9797	-0.0327645	0.309658	0.837269	0.927167
Ptpn14	19.1042	-0.846074	0.310911	0.000703565	0.0105541
Smyd2	45.9986	0.302668	0.189287	0.0630422	0.221478
Rps6kc1	8.90402	-0.0552982	0.235542	0.756461	0.887636
Angel2	21.8055	-0.330369	0.228952	0.0732006	0.242758
Vash2	10.3204	-0.23289	0.45248	0.0476117	0.184287
Flvcr1	10.9773	-0.0270709	0.255139	0.879772	0.948497
Tatdn3	4.71373	0.152813	0.299736	0.406338	0.655676
Nsl1	4.67495	0.0463683	0.292276	0.785511	0.902224
Batf3	8.30364	3.74185	0.738204	2.82742e-08	4.25306e-06
Atf3	9.98683	0.697353	0.389874	0.010452	0.0694655
D730003I15Rik	3.90354	0.3023	0.354694	0.148163	0.369698
Gm37168	1.72073	0.745158	1.06083	0.0208082	0.110626
Nenf	65.7774	-0.487537	0.377894	0.038153	0.160934
Tmem206	15.0302	-0.489837	0.535915	0.0426275	0.172826
Ppp2r5a	32.9223	-0.483053	0.239348	0.0127307	0.0796081
Dtl	7.84594	0.454215	0.438804	0.063096	0.221525
Ints7	16.6174	0.0635407	0.19768	0.698718	0.858115
Lpgat1	155.284	-0.948792	0.307803	0.000169032	0.00373007
Nek2	9.3448	0.376234	0.329688	0.0870468	0.27
Slc30a1	35.5774	0.410493	0.208183	0.019496	0.105497
Traf5	3.27621	1.2966	0.516043	0.000801847	0.011614
Gstp-ps	7.53245	-0.201638	0.311653	0.290567	0.544223
Rcor3	11.841	-0.652437	0.302475	0.00547149	0.0446988
Gm10516	0.953443	-0.0200363	0.339885	0.836347	0.926975
Kcnh1	1.01544	1.22851	3.23578	0.0109885	0.0717337
Hhat	2.98542	-0.992163	0.720651	0.01014	0.0681932
Sertad4	5.14457	-0.1548	0.374164	0.241187	0.490451
Gm2367	1.95982	-0.0114768	0.311589	0.940391	0.976556
Diexf	9.87272	0.151375	0.252018	0.413092	0.661044
A130010J15Rik	3.4733	-0.102881	0.294197	0.564772	0.77522
Traf3ip3	2.56908	-0.0994209	0.349504	0.42696	0.672064
Lamb3	1.89987	-0.0420633	0.33735	0.721825	0.869119
Hsd11b1	193.81	-0.137306	0.261682	0.456524	0.696424
G0s2	13.2999	0.346768	0.451322	0.10255	0.297384
Plx02	5.74714	-0.290543	0.311042	0.157836	0.383584
Cd34	109.434	-0.116323	0.28619	0.524127	0.746437
Gm16897	1.09796	-0.0493592	0.336653	0.691975	0.854088
A330023F24Rik	1.97309	0.92111	0.780493	0.0141406	0.0854954
9630010A21Rik	1.75226	-0.114938	0.332672	0.462809	0.701444
Cd46	1.19386	-0.000484932	0.322271	0.998015	0.999018
Cr1l	99.4881	0.0212256	0.147001	0.873123	0.944995
Fam171a1	25.214	-0.00867618	0.223998	0.961754	0.984775
Nmt2	35.5874	1.42677	0.337239	1.94375e-06	0.000123526
Rpp38	20.4197	0.127576	0.206783	0.450079	0.691093
Dclre1c	5.28385	-0.125635	0.288796	0.49389	0.724402
Suv39h2	5.43673	1.53204	0.557285	0.000409917	0.00703034
Hspa14	34.7871	0.584234	0.208918	0.00130127	0.0166295
Gm45902	3.58063	0.724393	0.552788	0.0182381	0.101367
Cdnf	1.88547	0.0644096	0.324712	0.654789	0.833791
Gm13186	0.931854	0.0729385	0.344059	0.540638	0.758004
Gm13182	1.70736	-0.0247153	0.329156	0.852205	0.934893
Fam107b	45.1071	0.0164672	0.253291	0.924319	0.969888
Gm13181	2.27795	0.142076	0.330356	0.400063	0.650645
Frmd4a	25.0039	0.19848	0.187608	0.215204	0.458483
Prpf18	23.8993	-0.123394	0.232259	0.490761	0.722885
Gm13196	3.14778	-0.118767	0.317313	0.484283	0.718514
Bend7	1.8341	0.232587	0.385714	0.186737	0.423594
Sephs1	19.0941	0.316112	0.226158	0.0835812	0.263538
Phyh	76.1665	-0.8327	0.242469	7.10341e-05	0.00198425
Gm13194	3.51218	0.0775958	0.289977	0.657557	0.835436
Gm13192	35.0562	0.041018	0.179459	0.790003	0.905101
Mcm10	9.9186	0.560677	0.463763	0.0367157	0.157178
Optn	45.8809	-0.0600681	0.221686	0.732028	0.873954
Ccdc3	1.71892	-0.209275	0.444291	0.0171648	0.0972811
Camk1d	2.7511	-0.359508	0.413317	0.103979	0.299279
Gm13216	8.50205	-0.0766686	0.256039	0.672407	0.844165
Cdc123	106.521	0.0395089	0.135294	0.751307	0.884463
Nudt5	80.7929	-0.151453	0.238467	0.402867	0.652515
Sec61a2	39.6113	-0.185398	0.255279	0.320535	0.574629
Dhtkd1	1.60285	-1.09055	1.87789	0.0157729	0.0912858
Upf2	23.435	-0.238175	0.176792	0.121806	0.328422
Proser2	6.95595	1.26252	0.72249	0.00448357	0.0385691
Echdc3	0.97076	-0.023872	0.3366	0.838309	0.927824
Usp6nl	16.0881	-0.131371	0.246119	0.472773	0.709398
Celf2	13.8103	-0.0688097	0.312534	0.669555	0.842325
Gm26315	2.99458	-0.123441	0.333137	0.432368	0.676442
Gm13219	4.21791	-2.50844	1.64811	0.0021336	0.0232906
Gata3	72.1451	0.0518172	0.258131	0.773273	0.896547
Gm13256	20.7397	-0.0915357	0.288221	0.606977	0.804007
Taf3	12.062	0.0985887	0.215762	0.56905	0.778208
Atp5c1	300.09	0.0382617	0.169512	0.796057	0.908174
Kin	34.8359	-0.159097	0.161588	0.269103	0.520022
Itih5	15.2628	0.584352	0.264802	0.00629353	0.0492078
Gm13261	1.36277	2.9656	1.15023	0.000184252	0.00396457
Sfmbt2	69.5541	0.421358	0.598597	0.0553535	0.20331
Prkcq	1.22024	-0.00718103	0.337709	0.949956	0.980596
Gm13292	1.75869	-0.201858	0.381603	0.21435	0.457436
Pfkfb3	4.41382	-0.0839729	0.29426	0.627923	0.817614
Rbm17	41.1932	0.221082	0.147722	0.0995847	0.292458
Il2ra	5.41542	-0.100938	0.357746	0.365623	0.619677
Il15ra	18.0462	-0.346556	0.564105	0.0374432	0.158974
Fbxo18	31.5767	-0.505603	0.287032	0.0191674	0.10458
Ankrd16	10.2375	-0.0573905	0.223655	0.744966	0.880956
Mindy3	20.5488	-0.34474	0.193076	0.0368494	0.157324
Gm37255	1.64922	-0.110933	0.338222	0.456183	0.696129
Gm38014	1.20804	0.234245	0.418233	0.138634	0.353947
Pter	5.11121	-0.00645533	0.264595	0.975296	0.98954
Rsu1	80.9678	-0.0251128	0.154617	0.85612	0.93692
Gm37780	1.12391	-0.0429341	0.332033	0.740717	0.878447
Cubn	7.5774	3.76816	1.10656	4.02178e-05	0.00129836
Trdmt1	4.67786	-0.113825	0.282692	0.530264	0.750145
Vim	240.197	-0.231667	0.311277	0.233248	0.480987
St8sia6	4.48228	0.357667	0.423914	0.10201	0.29661
Hacd1	27.7014	-0.34873	0.234563	0.0617728	0.218659
Stamos	1.19511	-0.110966	0.350202	0.40672	0.655846
Stam	19.454	-0.441221	0.289543	0.0383274	0.161262
Mrc1	2.9478	-0.151044	0.353922	0.326747	0.581057
Cacnb2	3.36994	-1.21831	0.681029	0.0046468	0.0396611
Gm13268	6.89299	-0.169162	0.268939	0.370595	0.624432
2900092N22Rik	2.05824	-0.76813	1.01774	0.0202658	0.10873
Gm13315	1.4175	-0.292363	0.480308	0.0765208	0.249469
Gm13269	1.62301	4.40559	1.47867	2.67475e-05	0.00097456
Nsun6	5.64832	-0.368132	0.361704	0.0960218	0.28651
Arl5b	13.692	-0.247906	0.228156	0.170223	0.399853
Gm13365	0.940291	0.239657	0.43563	0.108366	0.306391
Plxdc2	19.3561	-0.0997139	0.29381	0.573398	0.780202
Nebl	10.0929	-0.0547863	0.301286	0.744092	0.880456
A930004D18Rik	1.3333	-0.00386439	0.328612	0.976497	0.990276
Skida1	1.66473	-0.295837	0.447741	0.112697	0.313131
Mllt10	26.0161	0.22507	0.189748	0.165537	0.39381
D0jc1	68.3882	-0.579069	0.158697	6.94222e-05	0.0019524
Gm13349	0.860248	-0.234136	0.434276	0.10699	0.303602
Commd3	68.4503	-0.267703	0.175529	0.0800624	0.257241
Bmi1	13.501	-0.344069	0.242982	0.0704992	0.237157
Pip4k2a	16.7236	-0.768524	0.444752	0.00762762	0.0563019
Msrb2	8.88971	-0.175948	0.360495	0.275117	0.526903
Otud1	6.93038	-1.15612	0.650347	0.00358064	0.033131
Etl4	38.3838	0.216015	0.260148	0.259362	0.50916
Gm13363	0.975394	-0.210135	0.414901	0.130474	0.341406
Arhgap21	18.9106	0.282192	0.219457	0.112275	0.312381
Thnsl1	1.53405	-0.0530507	0.333546	0.685524	0.850537
Gm13378	1.81401	-0.131833	0.349508	0.368481	0.622847
Gm13342	2.25787	0.369534	0.439463	0.0913177	0.279024
Gm13341	178.283	-0.160017	0.29733	0.38652	0.63884
Gm13340	254.213	-0.116671	0.268291	0.523605	0.74607
Gm13339	12.4983	-0.271347	0.376712	0.163902	0.391469
Apbb1ip	14.2945	0.421665	0.278541	0.0428275	0.173138
Pdss1	9.80235	1.00546	0.380572	0.000866892	0.0122848
Abi1	59.2959	-0.0567111	0.148565	0.675458	0.845691
Acbd5	25.0748	-0.350716	0.270019	0.0781117	0.252707
Mastl	4.24829	-0.060131	0.284295	0.735074	0.87532
Yme1l1	53.2226	0.202584	0.143127	0.121448	0.327941
Gm13422	1.60017	0.176048	0.368669	0.255686	0.505496
Spopl	11.9692	-0.395176	0.27228	0.0527298	0.196625
Gm13331	1.51981	-0.0348828	0.316594	0.816718	0.917437
Il1f6	2.98922	0.25325	0.354468	0.198391	0.43797
Il1rn	4.45215	0.0712096	0.328781	0.616031	0.810692
Psd4	20.7595	1.12008	0.309954	2.92395e-05	0.00103544
Pax8	2.3086	0.124203	0.324577	0.457032	0.69668
Gm13415	3.84191	-0.224201	0.359447	0.223329	0.46865
Cac01b	2.28814	0.24328	0.37139	0.19838	0.43797
Ehmt1	26.3355	-0.161333	0.172545	0.287569	0.540709
Arrdc1	14.9768	0.309857	0.209384	0.0750411	0.246173
Zmynd19	14.3914	0.176483	0.233533	0.328779	0.58277
Dph7	6.06882	0.0410048	0.258605	0.818874	0.918676
Mrpl41	52.1352	0.190432	0.192438	0.243992	0.49368
Pnpla7	12.8145	-0.24519	0.32527	0.213089	0.456073
Gm13370	29.377	0.294367	0.308676	0.15549	0.38051
Gm13369	1.51662	-0.201412	0.39443	0.174266	0.405458
Nsmf	11.2646	-0.286053	0.260045	0.14023	0.357019
Nrarp	7.99866	-0.0565421	0.256197	0.754416	0.886823
Tor4a	18.2639	-0.281329	0.236456	0.127624	0.336993
Nelfb	31.6839	0.0632192	0.162787	0.661748	0.837589
Tubb4b	237.242	0.524873	0.134356	3.08606e-05	0.00107887
Ndor1	3.20215	-0.277882	0.37201	0.167221	0.395889
Tmem203	13.8811	-0.265419	0.319993	0.184066	0.419741
Tprn	3.54788	0.00591703	0.285363	0.972509	0.988517
Ss01	66.6229	0.170922	0.178196	0.269449	0.520425
A0pc2	46.711	0.24138	0.156043	0.0854579	0.267012
Man1b1	34.3236	0.1593	0.187442	0.319845	0.574201
Dpp7	51.5714	0.0139332	0.241753	0.935558	0.974638
Uap1l1	37.6789	-0.258158	0.220524	0.14583	0.365768
Sapcd2	1.58958	-0.173805	0.372533	0.251535	0.501824
Entpd2	2.42954	-0.105738	0.360637	0.33227	0.5863
Npdc1	74.0463	-0.507578	0.382081	0.0336577	0.148778
Abca2	12.3752	-0.720014	0.359872	0.00589584	0.0469491
Paxx	25.5139	-0.661697	0.426197	0.0138327	0.0841999
Clic3	9.60154	-0.14483	0.341804	0.365431	0.619608
Ptgds	109.525	-0.0974492	0.372895	0.114245	0.3154
Fbxw5	37.6504	-0.777953	0.217692	5.31603e-05	0.00158764
Traf2	11.9349	-0.156639	0.261733	0.400571	0.650743
Edf1	274.763	-0.0865486	0.17026	0.56344	0.774353
Mamdc4	1.23449	-0.0965106	0.343603	0.478403	0.714052
Phpt1	1.39902	-0.0873213	0.33688	0.530746	0.750376
Rabl6	27.6356	-0.42868	0.23697	0.0241687	0.121929
Tmem141	4.40126	-0.106716	0.297847	0.547304	0.762629
Bmyc	10.1161	0.0917591	0.236822	0.609981	0.806376
Camsap1	14.3864	0.0246114	0.217874	0.884963	0.951341
Ubac1	19.0114	0.260037	0.244681	0.169501	0.399243
0cc2	4.52734	-0.0230611	0.289277	0.895167	0.956167
Tmem250-ps	9.55871	-0.308013	0.32113	0.137982	0.353137
Qsox2	6.62682	-0.406858	0.377723	0.0762195	0.248695
Gpsm1	4.38583	0.116104	0.286681	0.523567	0.74607
Dnlz	33.3155	-0.123225	0.197592	0.453553	0.694087
S0pc4	5.50072	-0.0359304	0.276032	0.84056	0.929008
Sdccag3	25.3653	-0.0173267	0.175519	0.91027	0.96369
Pmpca	74.8075	0.419307	0.150361	0.00235148	0.0249384
Inpp5e	8.03182	0.0441174	0.223365	0.798156	0.909042
Sec16a	36.8134	-0.357845	0.205658	0.037574	0.159347
0610009E02Rik	1.15486	-0.0712243	0.328776	0.62367	0.815445
Notch1	8.4121	-0.0500423	0.249931	0.788407	0.904156
Egfl7	123.931	-0.0588179	0.212869	0.732792	0.874389
Agpat2	20.3187	0.503611	0.23843	0.0101288	0.0681887
Fam69b	0.878756	0.0725508	0.345088	0.566549	0.776382
Lcn4	2.06915	0.152703	0.356548	0.314159	0.568978
Surf6	17.5825	0.0449333	0.206586	0.789935	0.905092
Med22	16.5203	0.154735	0.201879	0.355791	0.61008
Rpl7a	519.887	0.12488	0.113099	0.242934	0.492294
Surf1	48.4312	0.403419	0.158446	0.00479085	0.0405947
Surf2	33.59	0.322411	0.151288	0.0187559	0.10319
Surf4	290.036	-0.327492	0.240223	0.079755	0.256455
Rexo4	18.8825	-0.0336728	0.18496	0.832451	0.925394
Adamts13	1.60429	-0.0917056	0.364134	0.247496	0.497445
Cacfd1	40.3795	-0.30312	0.26428	0.119387	0.324351
Slc2a6	1.35118	0.0604606	0.337149	0.631824	0.820451
Sardh	4.59989	-0.894124	0.64125	0.0101885	0.0684072
Vav2	21.051	0.162409	0.248504	0.381054	0.634227
Gm24049	1.09675	0.154165	0.367037	0.274158	0.525895
Brd3os	1.12772	-0.129849	0.36399	0.306873	0.56081
Brd3	72.1676	0.527715	0.20155	0.00263374	0.0269219
Wdr5	25.016	0.376162	0.206925	0.0305524	0.140306
Gm13421	1.05362	-0.0646156	0.337761	0.615457	0.81059
Rxra	21.6241	1.31603	0.364702	2.74922e-05	0.00099726
Col5a1	14.274	-0.152142	0.278215	0.415409	0.662878
Olfm1	4.70151	-0.548366	0.563116	0.0385663	0.161846
Mrps2	18.0775	-0.00268903	0.217146	0.98889	0.995927
Rpsa-ps9	60.8669	0.139513	0.190909	0.392836	0.64448
Ralgds	21.2966	0.702594	0.391508	0.0101675	0.0683225
Gtf3c5	14.213	0.133836	0.210775	0.436541	0.679791
Tsc1	15.8846	-0.101751	0.195621	0.536216	0.755095
Gtf3c4	9.84113	0.180638	0.257952	0.335201	0.588929
Ddx31	7.29491	0.478236	0.316191	0.0343786	0.150835
Gm13394	155.263	0.0974163	0.149398	0.471598	0.708153
Ttf1	22.5697	-0.219751	0.213237	0.206937	0.44801
Setx	26.7327	-0.481276	0.183	0.0028439	0.0283285
6530402F18Rik	0.966835	-0.0179815	0.335807	0.86935	0.943102
Med27	30.4846	0.130355	0.167049	0.377703	0.630914
Rapgef1	98.5864	-0.103465	0.221744	0.553358	0.767002
Trub2	12.228	0.472458	0.245724	0.0173064	0.0977796
Coq4	12.5661	0.0495112	0.219822	0.775531	0.897461
Slc27a4	15.6727	-0.197747	0.229095	0.270183	0.521334
Urm1	45.1543	-0.033584	0.166861	0.82094	0.920003
Cercam	1.11288	0.512097	0.917519	0.0194293	0.105293
Odf2	17.3098	0.136698	0.19242	0.401494	0.651231
Gle1	30.7784	0.0673865	0.148336	0.617902	0.811853
Sptan1	111.938	-0.164476	0.195222	0.315488	0.570186
Wdr34	10.7433	0.0810763	0.225573	0.64221	0.826485
Set	189.493	0.555207	0.227002	0.00391875	0.0352257
Pkn3	9.82468	0.04169	0.246968	0.815277	0.916761
Zdhhc12	43.9447	0.241038	0.193324	0.141903	0.359604
Zer1	7.42098	-0.269241	0.266952	0.168472	0.397615
Tbc1d13	13.5775	-0.453498	0.256601	0.0243181	0.122319
Endog	6.8105	-0.00837476	0.269487	0.96346	0.98516
Spout1	15.569	0.170178	0.27556	0.368919	0.623157
Kyat1	6.07041	-0.0315295	0.264425	0.861399	0.93853
Lrrc8a	25.7669	-0.3756	0.370979	0.0850997	0.266506
Phyhd1	0.964149	-0.0445016	0.334846	0.722554	0.869119
Dolk	19.4097	0.110523	0.187294	0.488852	0.721377
Nup188	15.1067	0.289929	0.226405	0.111147	0.310931
Sh3glb2	18.7264	-0.221962	0.189792	0.169752	0.399357
Miga2	10.4402	-0.190311	0.257649	0.314963	0.569657
Dolpp1	15.4466	0.17089	0.216711	0.329033	0.58281
Crat	14.502	-0.158167	0.213215	0.361044	0.615415
Ptpa	58.3022	0.0251263	0.141708	0.846043	0.931996
Ier5l	1.52456	-0.429041	0.588792	0.0559478	0.204913
Gm14488	1.33319	0.00992455	0.323819	0.942118	0.977223
Ntmt1	48.2648	-0.165398	0.161992	0.252664	0.502801
Asb6	18.9464	0.076444	0.201981	0.646383	0.829467
Prrx2	4.66449	-2.00361	0.580618	3.95253e-05	0.00128906
Ptges	117.947	-1.61366	0.346964	1.46547e-07	1.56025e-05
Tor1b	27.6868	0.0973027	0.154656	0.484739	0.71893
Tor1a	31.6036	0.328937	0.175247	0.0330927	0.147242
BC005624	42.299	-0.105417	0.163716	0.469217	0.706658
Usp20	15.3489	0.60509	0.31197	0.0100316	0.0679546
Fnbp1	19.1202	0.225893	0.220319	0.204088	0.444505
D330023K18Rik	6.98702	0.0743749	0.251357	0.679865	0.848247
Gpr107	57.9169	0.045087	0.162036	0.753475	0.886098
Hmcn2	1.84452	-0.0360034	0.317238	0.808062	0.913772
Ass1	225.288	-0.716092	0.182023	1.35641e-05	0.00057616
Fubp3	18.7837	0.0711506	0.214698	0.679079	0.847625
Exosc2	27.5406	0.666086	0.274695	0.00294872	0.0290373
Abl1	22.1255	0.00330216	0.184548	0.982401	0.992554
Aif1l	290.959	-0.109304	0.311843	0.527237	0.748711
Nup214	28.648	0.3363	0.176052	0.0296629	0.138169
Fam78a	1.28454	0.337961	0.494319	0.0855627	0.267115
Plpp7	0.952743	0.0979076	0.341012	0.476357	0.712169
Prrc2b	41.3908	0.174966	0.153607	0.207867	0.449272
Pomt1	9.68147	-0.21717	0.247571	0.247454	0.497445
Uck1	22.0106	0.125116	0.171363	0.40614	0.655613
Gm13611	4.8743	0.360568	0.387442	0.103412	0.298629
Swi5	331.004	0.00424669	0.132769	0.96913	0.987132
Golga2	43.4395	-0.153891	0.177388	0.317394	0.571868
Ciz1	25.605	0.268063	0.19345	0.103183	0.298337
1110008P14Rik	64.5872	0.290059	0.195091	0.0794749	0.255705
Lcn2	19.8683	-0.00414143	0.30402	0.983271	0.9929
Ptges2	11.7708	0.00117089	0.22314	0.993494	0.997521
Gm13413	1.22239	0.0695094	0.336743	0.602649	0.800927
Slc25a25	19.7646	-0.128722	0.217566	0.460119	0.699436
0if1	4.5607	0.0629105	0.28757	0.714779	0.865548
Fam102a	30.733	-0.564695	0.494744	0.0290338	0.136354
Dpm2	87.3993	-0.079964	0.179636	0.606866	0.804007
St6gal0c4	39.1226	-0.121135	0.205807	0.473829	0.709943
St6gal0c6	12.2922	-0.413869	0.310547	0.0574242	0.208026
Ak1	19.5226	-0.14818	0.357499	0.315012	0.569657
Eng	85.0811	0.0465839	0.233386	0.790972	0.905451
Fpgs	9.9069	0.0568681	0.21729	0.742066	0.878945
Cdk9	24.2404	-0.0906615	0.164871	0.536092	0.75507
Sh2d3c	16.2872	0.33784	0.221765	0.0620608	0.21928
Tor2a	48.2372	0.186493	0.195935	0.257015	0.507041
Ptrh1	90.1722	-0.171815	0.281254	0.355552	0.609924
Cfap157	4.84355	-0.0718424	0.280361	0.68563	0.850604
Stxbp1	9.6205	-0.268383	0.289449	0.178402	0.411288
Gm13523	0.956641	-0.152361	0.372139	0.256712	0.506626
Fam129b	267.724	-0.845694	0.373193	0.00201045	0.0223936
Lrsam1	6.39231	0.159487	0.2682	0.394586	0.645461
Rpl12	598.314	-0.0383567	0.137945	0.765932	0.892426
Slc2a8	7.58393	0.029281	0.273701	0.866652	0.941389
Garnl3	1.90264	-0.0322227	0.313727	0.834012	0.925788
Gm38299	0.866892	-0.0705317	0.347511	0.530202	0.750145
Ralgps1	5.03949	-0.350334	0.38558	0.106387	0.302989
Gm13528	0.962919	0.0258829	0.331497	0.840311	0.928932
Angptl2	86.3893	0.189284	0.268672	0.321374	0.575371
Zbtb34	3.82475	-0.179706	0.318492	0.335196	0.588929
Zbtb43	7.3905	-0.0409129	0.247928	0.820536	0.919888
Mvb12b	5.77338	0.902894	0.568914	0.0080278	0.0582149
Pbx3	7.56423	-0.690441	0.382495	0.0100571	0.0680283
Mapkap1	25.595	-0.345403	0.189125	0.0336397	0.148778
Gm13408	27.9095	0.036983	0.168094	0.802451	0.911464
Gm13414	1.33537	0.0192849	0.321818	0.889471	0.953117
Gapvd1	39.874	-0.19589	0.147657	0.145223	0.365017
Hspa5	798.235	-0.59994	0.211823	0.00094695	0.0130802
Rabepk	19.4801	0.0564494	0.205356	0.73665	0.876432
Fbxw2	35.5361	-0.33889	0.188627	0.0362016	0.155627
Psmd5	35.0408	0.152155	0.1485	0.25919	0.509008
Phf19	3.39141	0.229814	0.380058	0.19767	0.43744
Traf1	12.5245	0.19555	0.359638	0.264854	0.51523
Hc	1.00769	0.179368	0.391547	0.188956	0.4264
Cntrl	16.5657	-0.117159	0.223086	0.507076	0.734559
Rab14	151.399	-0.225406	0.102566	0.0214509	0.112511
Gsn	661.56	-0.263436	0.167193	0.073985	0.243983
Gm43128	1.50068	-1.39351	1.07549	0.0108209	0.0709381
Stom	36.9092	-0.461742	0.332812	0.0398152	0.165352
Gm13443	2.83647	-0.0406212	0.290845	0.813918	0.91635
Ggta1	134.217	-0.495906	0.434775	0.0403949	0.16683
Gm43761	2.54624	-0.438434	0.520127	0.0640017	0.223153
Dab2ip	17.1508	0.293015	0.24033	0.118846	0.323274
Ttll11	0.915857	0.0668156	0.343538	0.575804	0.782178
Ndufa8	149.399	-0.0305755	0.137112	0.810775	0.915213
Lhx6	3.3013	1.12153	0.540093	0.00314331	0.0304237
Rbm18	26.1141	0.103155	0.165813	0.481567	0.716365
Mrrf	20.3582	-0.0934786	0.194427	0.569039	0.778208
Ptgs1	25.257	-0.009176	0.236825	0.960795	0.984775
Gm13430	1.63907	0.0562327	0.325168	0.696451	0.856961
Gm13436	30.3072	-0.0744191	0.227627	0.674083	0.844872
Pdcl	20.4049	-0.0983261	0.187561	0.538963	0.757032
Rc3h2	42.6235	-0.11472	0.170349	0.44337	0.686227
Zbtb6	9.16436	-0.137149	0.252855	0.455167	0.695455
Zbtb26	2.94424	-0.0888896	0.305166	0.60031	0.799376
Rabgap1	27.0295	0.0242059	0.161677	0.866044	0.941099
Strbp	10.5589	1.08553	0.336914	0.000125838	0.00301203
Mir5128	1.79992	0.390215	0.628241	0.0273479	0.131572
Dennd1a	14.3134	0.312616	0.240452	0.0971991	0.288962
Gm44291	1.48936	0.301865	0.448827	0.110445	0.309673
Lhx2	3.22077	2.26725	0.740286	0.000112195	0.0027704
Nek6	42.61	1.25151	0.291631	1.72577e-06	0.000112732
Psmb7	207.4	0.446808	0.161139	0.00221596	0.0239578
Gm13586	0.937443	-0.00282419	0.332547	0.983452	0.99296
Nr6a1	9.70725	1.86842	0.515856	1.97511e-05	0.00078222
Olfml2a	10.6448	-0.212275	0.259982	0.266138	0.516464
Wdr38	2.01858	0.0715074	0.326207	0.625365	0.81623
Rpl35	1293.29	-0.0676198	0.139564	0.605343	0.803269
Arpc5l	65.1765	0.186051	0.129245	0.121782	0.32841
Golga1	17.2587	-0.338532	0.263684	0.0859585	0.26779
Scai	13.3123	-0.272555	0.37373	0.164901	0.393072
Gm16523	1.75494	-0.217849	0.413539	0.137713	0.352872
Gm44027	1.04208	-0.148837	0.377325	0.220085	0.464296
Ppp6c	35.9924	-0.14213	0.146958	0.288232	0.541456
Gm13453	2.09976	-0.00916445	0.308127	0.953592	0.982227
Gm13456	116.007	-0.116787	0.161743	0.417745	0.664203
Gm13461	5.56698	0.0746374	0.273588	0.67522	0.845494
Arhgap15	1.7778	-0.11997	0.344603	0.416846	0.66382
Gtdc1	2.40679	0.0142142	0.29503	0.932131	0.97303
Zeb2	57.7118	-0.461252	0.325209	0.0386778	0.162176
Zeb2os	4.28626	-0.524681	0.459731	0.0418245	0.17078
Gm13470	2.40475	-0.624357	0.731741	0.0303708	0.139885
Acvr2a	6.58104	0.198532	0.272793	0.298648	0.552481
Orc4	23.647	0.317488	0.183508	0.0461402	0.181071
Mbd5	8.71009	-0.280518	0.271918	0.156485	0.381989
Gm13509	19.0445	-0.0488269	0.189464	0.762311	0.890985
Epc2	15.4033	0.411252	0.22339	0.0250475	0.124675
Kif5c	1.70023	-0.0366063	0.327287	0.786376	0.902872
Mmadhc	68.259	-0.143193	0.127915	0.230678	0.478048
Gm13498	9.99018	0.154237	0.264559	0.408649	0.657334
Rnd3	7.6381	-0.372234	0.444272	0.0866307	0.269065
Gm13493	12.689	-0.108261	0.291998	0.543974	0.760139
Rbm43	8.41094	-0.562216	0.35719	0.0216177	0.113091
Nmi	15.7768	0.00903973	0.239107	0.957761	0.984046
Rif1	17.484	0.0610139	0.203706	0.715833	0.866121
Neb	2.0244	-0.718774	1.01694	0.0229494	0.117808
Arl5a	31.1751	-0.374708	0.306013	0.0744402	0.244839
Bloc1s2-ps	6.42055	-0.0411823	0.246781	0.819305	0.918895
Stam2	29.0156	-0.171822	0.187344	0.283629	0.536425
Fmnl2	7.59929	-0.612251	0.523834	0.026201	0.127893
Prpf40a	63.7157	0.0130673	0.186762	0.929232	0.971726
Arl6ip6	23.0248	0.138046	0.181237	0.377089	0.630571
Gm13502	3.47975	-0.353726	0.459355	0.0898359	0.275678
Rprm	16.1528	-2.05201	0.9616	0.000647001	0.00985895
Nr4a2	4.02676	0.208082	0.355419	0.253356	0.503068
A930012O16Rik	0.84896	-0.0504184	0.341208	0.651509	0.832007
Gpd2	28.5961	0.389945	0.272733	0.058301	0.210104
Gm13532	4.64279	-0.00878193	0.288938	0.959626	0.984362
Cytip	4.69546	-0.185666	0.322271	0.318513	0.573007
Acvr1	6.91576	-0.163554	0.278044	0.385125	0.637764
Upp2	1.05028	-0.0345721	0.330936	0.784965	0.902154
Gm13559	3.733	0.100507	0.32736	0.517493	0.742308
Pkp4	13.9164	0.0403992	0.256384	0.821579	0.920312
Gm13549	0.994181	0.248165	0.428014	0.126444	0.335195
Gm13552	6.63621	0.0761485	0.281523	0.66688	0.840572
Tanc1	27.0389	-0.37551	0.19179	0.0233027	0.118959
Wdsub1	6.8495	-0.359502	0.30034	0.0882884	0.272393
Baz2b	30.7211	-0.600023	0.210243	0.000952437	0.0131228
Ldha-ps	2.92032	0.313519	0.428865	0.119052	0.323549
2024-03-07	49.0444	-0.0829254	0.141554	0.523468	0.74607
Cd302	18.9071	-0.730304	0.694025	0.0159382	0.0919177
Gm13573	14.5876	-0.184819	0.238418	0.310422	0.564905
Ly75	4.47017	0.0859702	0.328745	0.567275	0.776992
Pla2r1	37.2951	0.0527658	0.301702	0.753129	0.885898
Itgb6	1.91071	0.0988334	0.318021	0.543738	0.760139
Rbms1	285.875	-0.00609518	0.153586	0.966775	0.985879
Tank	21.0713	-0.21492	0.214189	0.21669	0.459872
Psmd14	78.2975	0.238088	0.201496	0.158742	0.385192
Dpp4	9.32909	-0.599916	0.659346	0.026635	0.129329
Ifih1	17.4741	0.0637378	0.24418	0.722243	0.869119
Gca	3.89935	1.03804	0.658185	0.00726345	0.0544792
Cobll1	31.1806	-0.294676	0.273326	0.134736	0.348334
Galnt3	1.9251	0.820796	0.784015	0.0184352	0.102047
Ttc21b	8.51442	-0.674488	0.425823	0.0145066	0.0866902
Gm13604	0.990306	0.0878098	0.345838	0.463629	0.702232
Stk39	26.7744	0.307862	0.23615	0.0988796	0.291515
Gm13597	2.80643	0.0662681	0.289623	0.703017	0.860524
Gm13612	1.1704	0.0662563	0.332015	0.633869	0.821639
Cers6	54.505	-0.329856	0.233054	0.0739678	0.243983
Gm37747	1.52377	-1.08804	1.08456	0.0164513	0.0942735
Gm37666	7.19197	-0.566812	0.388247	0.0263447	0.128326
Gm38377	1.39285	-0.10691	0.337273	0.474738	0.710785
Nostrin	38.2022	0.666175	0.300937	0.00488786	0.0411403
Spc25	16.2961	0.261821	0.320532	0.198194	0.437804
Dhrs9	7.08071	0.909716	0.786752	0.0127957	0.0797873
Lrp2	1.73925	0.14773	0.369051	0.270584	0.521634
Bbs5	10.6678	-0.688583	0.299173	0.0036448	0.0335166
Fastkd1	11.4067	0.0160767	0.221872	0.925479	0.970463
Ppig	83.2461	-0.039209	0.117099	0.723616	0.869306
Gm13622	4.35426	0.0867196	0.276748	0.629725	0.818869
Ccdc173	1.77903	-0.0863503	0.321169	0.584561	0.788335
Gm13623	7.66546	-0.0579843	0.291215	0.73709	0.876737
Phospho2	9.9964	-0.422279	0.31549	0.0535866	0.19869
Klhl23	1.61909	-0.352748	0.484497	0.0891919	0.274313
Ssb	116.322	0.228503	0.157873	0.107035	0.303675
Mettl5	12.6393	-0.0604585	0.236952	0.735444	0.87557
Ubr3	31.0218	-0.204332	0.168332	0.169741	0.399357
Rpl9-ps7	123.823	0.0935871	0.173104	0.535592	0.754819
Erich2	5.97868	-0.679653	1.10636	0.0149718	0.0883969
Gad1	3.82901	-0.34606	0.501708	0.0713381	0.239001
Gorasp2	127.059	-0.230556	0.211535	0.18044	0.414704
Tlk1	17.6231	0.0167838	0.195605	0.917375	0.967098
Mettl8	5.10444	0.247887	0.282109	0.20975	0.451736
Dcaf17	19.7993	0.26323	0.1802	0.091975	0.280041
Dync1i2	122.795	-0.0556057	0.10912	0.591441	0.793645
Slc25a12	41.4378	-0.0218654	0.16951	0.884787	0.951276
Gm13641	2.69691	-0.163653	0.34223	0.338735	0.592986
Hat1	60.5732	1.21198	0.323281	1.80952e-05	0.000723632
Metap1d	17.87	-0.0264315	0.21373	0.877754	0.947256
Itga6	41.2954	0.341207	0.208359	0.0500765	0.190544
Pdk1	13.6679	0.333771	0.220049	0.0637614	0.222764
Rapgef4	7.53973	-1.64344	0.457291	2.04939e-05	0.000804668
Map3k20	10.0677	-0.576804	0.277009	0.00838986	0.0599652
Cdca7	10.076	0.329498	0.375117	0.126032	0.33459
Sp3	48.7428	-0.225297	0.196408	0.171565	0.401683
Hspe1-ps5	1.01071	-0.119255	0.36644	0.286293	0.539124
Sp3os	14.5273	0.42052	0.252391	0.0329252	0.146792
Ola1	56.5189	0.461597	0.223462	0.0133605	0.0821676
Gm13666	0.906861	-0.00927527	0.336629	0.931586	0.972885
Cir1	29.2619	-0.364681	0.188454	0.0246585	0.123375
Scrn3	15.6747	0.191746	0.217661	0.272909	0.524431
Gpr155	4.15117	-0.80162	0.72379	0.0153304	0.0898348
D230022J07Rik	0.946429	-0.0676458	0.335673	0.609238	0.805634
Wipf1	15.3381	-0.00589657	0.215668	0.974505	0.989407
Chr01os	2.48698	-0.392183	0.465701	0.080284	0.25755
Chn1	11.369	-0.352481	0.56057	0.042277	0.171963
Atf2	31.7671	0.131113	0.174453	0.388213	0.639999
Atp5g3	461.725	-0.0128949	0.176763	0.935967	0.974665
Lnpk	11.4225	0.31742	0.266948	0.110242	0.30956
Mrpl23-ps1	18.4779	0.451008	0.260352	0.0265925	0.129226
Hoxd11	12.764	-0.175375	0.388211	0.182869	0.418216
Hoxd10	56.0325	-0.194578	0.313168	0.301105	0.554999
Gm14396	2.17507	-0.164832	0.368967	0.263835	0.514252
Hoxd9	19.1633	-0.372435	0.334238	0.0854027	0.267012
Hoxd3os1	2.94243	-0.0843211	0.3016	0.625005	0.815955
Hoxd8	13.2377	-0.202869	0.278081	0.289419	0.542518
Mtx2	37.2947	-0.1186	0.168365	0.426528	0.67159
Rps6-ps4	70.2645	-0.0420179	0.202221	0.803808	0.912057
Gm13653	2.25197	0.0578127	0.314884	0.712064	0.864234
Hnrnpa3	379.473	0.161552	0.180568	0.301762	0.555759
Nfe2l2	36.6076	0.0900809	0.213916	0.600951	0.799967
Gm13669	3.05421	-0.139023	0.324335	0.42155	0.667737
Agps	36.6624	0.453126	0.256932	0.0250439	0.124675
Ttc30b	4.27057	0.0370803	0.27723	0.832449	0.925394
Ttc30a1	2.20847	-0.105848	0.317252	0.525241	0.747362
Rbm45	5.71333	-0.237913	0.300174	0.231008	0.478287
Osbpl6	2.01266	0.111666	0.32024	0.500014	0.729896
Prkra	11.7504	-0.350769	0.289258	0.0907345	0.27776
Fkbp7	18.9435	-0.0248778	0.184267	0.875551	0.946062
Plekha3	44.7638	-0.582333	0.556095	0.0273025	0.131469
Ccdc141	20.9446	-0.993325	0.423145	0.00137266	0.0171803
Sestd1	32.3647	-0.687004	0.277483	0.00204455	0.0226657
Gm13651	0.921086	0.00216194	0.334991	0.993073	0.997521
Cwc22	19.5161	0.307855	0.226499	0.0917241	0.279668
Ube2e3	45.1667	0.695651	0.202208	0.000109331	0.00272845
Itga4	6.7066	-0.133241	0.338277	0.403002	0.652665
Ssfa2	35.0929	-0.20721	0.260633	0.27225	0.523737
Pde1a	1.73695	-1.38119	1.45948	0.0101056	0.0681577
Prdx6b	1.16102	0.0419624	0.328079	0.763864	0.891473
D0jc10	47.2203	-0.0483835	0.132005	0.6948	0.855637
Gm13687	1.06289	-0.147335	0.375511	0.238014	0.486715
Nckap1	98.918	-0.136044	0.147057	0.308771	0.562825
Gm13689	0.93001	-0.116763	0.360593	0.329224	0.582996
Dusp19	7.62454	0.4561	0.310629	0.039827	0.165359
Nup35	19.5103	0.374237	0.214111	0.0356013	0.153853
Gm4735	25.4292	-0.0714752	0.251161	0.692866	0.854538
Gm13680	101.638	0.00872684	0.191862	0.955576	0.98325
Zc3h15	88.5517	0.180006	0.134461	0.147101	0.367999
Itgav	117.374	-0.231067	0.269398	0.226553	0.472711
Gm13684	1.28629	0.253079	0.431035	0.116732	0.319897
Dnmt3l-ps1	1.14199	0.15875	0.361845	0.292915	0.546188
Calcrl	54.1958	0.223035	0.319244	0.257228	0.507135
Tfpi	1543.27	0.715644	0.560671	0.0187749	0.10319
Ctnnd1	37.4945	0.109101	0.200809	0.512317	0.738263
Selenoh	118.771	0.651733	0.285093	0.00442054	0.0381073
Tmx2	26.2391	0.131967	0.206002	0.436177	0.679419
Med19	16.3121	0.568114	0.251576	0.00575481	0.0462529
Zdhhc5	35.4122	-0.259323	0.164814	0.0761162	0.248695
Clp1	12.2422	0.417539	0.307394	0.0554064	0.203459
Gm19426	1.14379	-0.0597105	0.332511	0.660448	0.83671
Serping1	379.977	0.0821275	0.210636	0.632184	0.820493
Ube2l6	39.5889	0.304471	0.271429	0.129228	0.339445
Timm10	61.4904	0.190146	0.175694	0.215683	0.458952
Slc43a1	2.33508	-0.143776	0.33869	0.375615	0.629261
Slc43a3	138.029	-0.674557	0.199561	0.000130949	0.00307598
Ssrp1	69.0104	-0.0577388	0.191459	0.722588	0.869119
Tnks1bp1	42.8891	-0.285487	0.28604	0.151582	0.374241
Aplnr	14.7888	-0.646541	0.480206	0.0191798	0.10458
Gm13713	1.34981	-0.130379	0.344992	0.395081	0.64583
Olfr1033	6.67158	-0.160603	0.38296	0.196482	0.435754
Gm13736	6.27121	0.027192	0.26116	0.877109	0.946944
Olfr1259	2.44094	-0.447985	0.686283	0.0341767	0.150184
Ptprj	7.54551	-0.418992	0.324862	0.0589597	0.211764
Nup160	11.8889	0.274368	0.251261	0.150724	0.373134
Fnbp4	36.1076	-0.0321535	0.148947	0.813278	0.916209
Mtch2	149.002	0.0227747	0.133731	0.853088	0.935525
Ndufs3	102.221	-0.105128	0.167531	0.478189	0.7138
Kbtbd4	12.838	-0.0547228	0.212049	0.749415	0.883723
Ptpmt1	19.5439	-0.311104	0.197895	0.0638854	0.223049
Celf1	72.2787	-0.126273	0.121318	0.26831	0.51908
Psmc3	176.701	-0.0839731	0.123513	0.471089	0.707781
Slc39a13	32.0944	-0.13804	0.227189	0.436338	0.67954
Spi1	2.15221	-0.149809	0.333102	0.378417	0.631735
Madd	10.7133	-0.341684	0.249668	0.077573	0.25161
Nr1h3	6.21137	0.189421	0.320289	0.316074	0.570619
Acp2	26.0703	-0.136338	0.178787	0.379257	0.63252
Ddb2	5.25022	-0.309264	0.329614	0.141237	0.35847
A330069E16Rik	7.93177	0.0371784	0.283417	0.827732	0.923043
Pacsin3	12.946	0.128566	0.244931	0.478697	0.71417
Arfgap2	45.4536	-0.0444746	0.147332	0.74129	0.8787
1110051M20Rik	9.36658	-0.110569	0.235366	0.538836	0.756983
Lrp4	4.44126	-0.336059	0.554478	0.0385248	0.161713
Ckap5	27.0966	-0.256165	0.235124	0.163584	0.391038
F2	0.952925	0.106347	0.355585	0.392933	0.644511
Zfp408	9.63114	0.132415	0.242709	0.467313	0.705858
Arhgap1	49.3319	0.02284	0.14522	0.862955	0.939322
Atg13	43.5699	-0.525211	0.367893	0.0276935	0.132457
Harbi1	6.55229	0.00613306	0.236773	0.971611	0.988405
Ambra1	13.3651	0.0337143	0.219042	0.845586	0.931778
Mdk	51.7818	2.34978	0.580949	4.74934e-06	0.000256152
Dgkz	21.1321	0.0899273	0.188412	0.574764	0.781438
Creb3l1	2.16997	-0.132855	0.340652	0.400341	0.650645
Phf21a	15.102	-0.453993	0.252967	0.023717	0.120244
Pex16	19.8109	-0.20315	0.184983	0.201011	0.440907
Mapk8ip1	1.27234	-0.647726	1.02564	0.0285299	0.134731
Cry2	9.03179	-0.445538	0.302526	0.0419851	0.171128
Slc35c1	22.0207	-0.391201	0.374599	0.0771967	0.250886
Gm13815	2.49895	0.0254454	0.301751	0.874954	0.945693
Chst1	2.73068	0.0249773	0.294299	0.880933	0.949012
Syt13	8.27512	-0.159337	0.389723	0.151858	0.37464
Prdm11	3.7303	-0.247963	0.374504	0.193971	0.432368
Trp53i11	53.0615	0.170763	0.153253	0.21776	0.461232
Tspan18	13.5527	-0.029774	0.215869	0.863986	0.939783
Cd82	115.903	0.516518	0.239132	0.00889601	0.0625467
Ext2	72.6378	-0.665882	0.293353	0.00347889	0.0324459
Accs	3.72342	-0.144453	0.298667	0.433846	0.677978
Gm13889	2.23852	0.20722	0.349946	0.258406	0.508438
Alkbh3	21.5925	-0.153237	0.169554	0.304153	0.558086
Hsd17b12	69.012	-0.0162447	0.111548	0.878811	0.947835
Ttc17	18.2004	-0.285651	0.226025	0.114354	0.315541
Itpa-ps1	2.93449	0.102751	0.30794	0.54695	0.762568
2810002D19Rik	6.61056	-0.0282811	0.261985	0.875786	0.946128
Api5	51.4599	0.11924	0.153374	0.388659	0.64044
Gm13803	1.49788	-0.227619	0.402259	0.170112	0.399765
Gm10800	3.20608	0.0744236	0.341378	0.559862	0.771855
Gm13812	1.03715	0.0436008	0.328745	0.745198	0.881092
B230118H07Rik	17.0918	0.104532	0.224929	0.552476	0.766621
Traf6	11.3617	0.0544897	0.246629	0.759623	0.889787
Prr5l	5.98308	0.178607	0.330116	0.330343	0.584158
Commd9	55.9304	-0.285436	0.25412	0.133733	0.346729
Ldlrad3	1.1046	0.190013	0.386214	0.203069	0.443345
Trim44	21.2872	-0.643488	0.287248	0.00446179	0.038422
Pamr1	2.26252	0.127088	0.345699	0.398608	0.649293
Cd44	7.65194	-0.25351	0.349632	0.197698	0.437444
Pdhx	16.1194	0.211815	0.207031	0.214287	0.45742
Apip	26.865	0.159384	0.211357	0.353679	0.608226
Elf5	2.57243	5.2149	1.35826	1.51152e-08	2.45375e-06
Cat	54.9395	0.390686	0.159202	0.00652989	0.0505735
Abtb2	3.07442	0.825492	0.738988	0.0159821	0.0920414
0t10	15.3839	0.273677	0.245071	0.149136	0.371221
Caprin1	109.214	0.193573	0.139966	0.132023	0.343595
Lmo2	3.37967	-0.108339	0.30855	0.530283	0.750145
Fbxo3	27.9776	-0.0807322	0.152633	0.558306	0.770624
Cd59b	3.50559	0.29057	0.383427	0.152075	0.374894
Cd59a	64.5645	0.537017	0.233762	0.0058714	0.0468455
D430041D05Rik	1.55291	2.89127	1.16536	0.000283654	0.0054651
Gm13882	13.0032	0.045805	0.24188	0.795123	0.907858
Hipk3	37.3116	-0.147184	0.174484	0.333212	0.587323
Platr14	4.56436	0.776132	0.484012	0.0112684	0.073113
Cstf3	26.1706	0.0356461	0.203518	0.829705	0.9243
Tcp11l1	7.31741	-1.14422	0.501282	0.00139179	0.0173458
Depdc7	6.81282	-0.431765	0.59295	0.0441788	0.176371
Qser1	12.0872	-0.716929	0.330781	0.00440076	0.0379763
Prrg4	7.55134	0.85377	0.479346	0.0067324	0.0516298
Ccdc73	3.51021	0.327714	0.415752	0.116561	0.319588
Eif3m	139.915	0.186857	0.185109	0.242395	0.491871
Wt1os	18.704	-1.00266	0.455184	0.00178404	0.0206116
Gm27308	2.51404	-0.372475	0.451335	0.0927858	0.281559
Wt1	157.765	-1.05689	0.390763	0.000439635	0.00735537
Them7	10.5085	-2.14227	0.586805	9.90939e-06	0.000453839
Rcn1	273.303	-0.661332	0.666836	0.019473	0.105408
Rpl10-ps1	33.4854	-0.11919	0.199426	0.47068	0.707553
Elp4	6.80544	0.123197	0.282388	0.503275	0.732312
Immp1l	45.4793	-0.111029	0.151295	0.41691	0.66382
D0jc24	19.4523	0.453948	0.233271	0.0173982	0.0981626
Arl14ep	14.4872	0.246747	0.242581	0.187665	0.424818
Gm13904	1.68226	-0.104469	0.358071	0.360791	0.615047
Gm13910	10.9688	-0.68474	0.466067	0.0145968	0.087011
Mettl15	3.628	-0.166538	0.304022	0.372591	0.62583
Kif18a	3.35365	0.276246	0.365929	0.172871	0.403529
Bdnf	23.6979	-0.277657	0.437171	0.110471	0.309673
Lin7c	52.4536	-0.177987	0.168518	0.230773	0.478048
Lgr4	5.58246	0.219716	0.300581	0.258764	0.508716
Ccdc34	16.2821	-0.0749346	0.268015	0.677358	0.846516
Gm13935	1.1683	0.151819	0.363454	0.287161	0.540252
Lpcat4	3.95352	0.388785	0.445624	0.0870333	0.27
Nop10	170.167	-0.294025	0.15863	0.0376841	0.159574
Slc12a6	17.0915	-0.404686	0.265122	0.0450144	0.178447
Emc4	106.495	-0.140842	0.130262	0.244448	0.494262
Katnbl1	12.0688	0.114874	0.221694	0.508869	0.73536
Emc7	182.484	-0.211249	0.199787	0.203607	0.443928
Aven	7.61515	-0.186233	0.26914	0.327762	0.581852
Fmn1	4.55047	0.0583691	0.273235	0.742514	0.879199
Arhgap11a	11.2636	0.084476	0.262102	0.641182	0.825701
Gm21596	31.0663	-0.209061	0.238329	0.253375	0.503068
Actc1	1.25884	0.198595	0.389455	0.19804	0.437729
Aqr	25.9054	0.106271	0.174243	0.483935	0.718323
Zfp770	3.9715	0.0638173	0.278696	0.719484	0.868126
Dph6	16.7543	-0.0296269	0.202912	0.860785	0.938383
BC052040	6.67013	0.782671	0.398045	0.00617391	0.048527
Meis2	32.4914	-0.708535	0.236316	0.00044663	0.00744959
2700033N17Rik	3.46732	-0.392344	0.556471	0.0539579	0.19966
Gm13981	1.59244	0.0314784	0.322364	0.824016	0.920913
Spred1	8.099	-0.712077	0.393002	0.00921152	0.0641087
Fam98b	30.6113	-0.488522	0.187472	0.00300449	0.0295061
Rasgrp1	4.34946	0.141433	0.304397	0.434774	0.678845
Thbs1	14.2959	-0.17198	0.313032	0.3499	0.60496
Eif2ak4	11.6475	0.335283	0.246097	0.0810335	0.258634
Srp14	207.045	-0.093432	0.133427	0.449865	0.69109
Bmf	4.84295	0.133508	0.279408	0.468632	0.706455
Gm14016	0.958449	0.142161	0.361566	0.304163	0.558086
Bub1b	9.95846	0.0520324	0.291006	0.761338	0.890535
Pak6	3.54921	1.55271	0.549916	0.000347409	0.00625261
Plcb2	0.920067	-0.0212763	0.333984	0.860236	0.938081
I0fm2	9.75621	-0.294063	0.276102	0.140686	0.357738
A430105I19Rik	11.0545	0.0427623	0.251542	0.810645	0.915192
Disp2	12.1735	-0.0465558	0.303887	0.779028	0.899308
Knstrn	16.6938	0.0657828	0.260337	0.715339	0.865979
Ivd	34.3588	-1.16347	0.314742	1.57185e-05	0.000647538
Bahd1	20.4799	0.453355	0.233578	0.0175034	0.09854
Chst14	8.15465	0.167601	0.283703	0.377338	0.630665
Uqcrh-ps2	1.10554	0.109617	0.343882	0.436704	0.679864
Ccdc32	19.2804	0.0778393	0.197165	0.63638	0.82301
Rpusd2	1.41403	0.0648858	0.326005	0.657171	0.83514
Knl1	10.0353	0.0282478	0.291521	0.866775	0.941389
Rad51	20.2156	1.09445	0.361303	0.000253131	0.00501522
Rmdn3	31.1809	0.899555	0.208728	2.19488e-06	0.000137127
Gchfr	19.9748	0.48841	0.273251	0.0210105	0.111161
D0jc17	10.6009	0.525234	0.304958	0.0203549	0.1091
Gm14137	2.76175	-0.226112	0.381878	0.195851	0.434589
Gm14138	6.48467	0.0765985	0.267479	0.672241	0.84402
Zfyve19	16.2491	0.102583	0.203887	0.54164	0.758729
Spint1	6.1494	1.39468	0.457576	0.000168981	0.00373007
Rhov	12.0498	-0.444289	0.731115	0.022555	0.11622
Vps18	19.3993	0.196429	0.188255	0.221743	0.466473
Gm14207	2.50853	-0.0502058	0.308943	0.75188	0.884984
Dll4	9.80791	-0.214255	0.2792	0.265221	0.515599
Chac1	13.528	-0.522586	0.424011	0.0353976	0.153332
Ino80	10.471	0.0519547	0.221313	0.765475	0.892338
Exd1	0.877361	-0.0320555	0.340183	0.758476	0.88911
Chp1	123.481	-0.261307	0.205743	0.123895	0.331698
1700020I14Rik	99.8304	-0.163791	0.151598	0.231082	0.478326
Oip5	7.51693	0.10403	0.279166	0.568932	0.778208
Nusap1	11.0796	-0.0833313	0.286532	0.639165	0.82468
Ndufaf1	20.9082	0.0692407	0.197174	0.67341	0.844841
Rtf1	61.0462	-0.043996	0.147586	0.743804	0.880251
Rpap1	11.1616	0.204366	0.249836	0.274373	0.526031
Tyro3	10.8944	0.0228456	0.207316	0.889114	0.95309
Mga	40.3041	-0.124649	0.151558	0.363826	0.618165
Mapkbp1	7.33901	0.265388	0.314551	0.191184	0.428849
Ehd4	55.2877	0.244951	0.177401	0.11381	0.314783
Pla2g4e	3.29204	0.478881	0.558462	0.048263	0.185756
Pla2g4d	1.27479	0.180271	0.400632	0.13424	0.3476
Pla2g4f	6.14633	1.66765	0.781591	0.00176233	0.020464
Vps39	23.0605	-0.256411	0.186709	0.11013	0.309352
Tmem87a	7.62406	0.113313	0.265693	0.539224	0.7571
Ganc	10.8412	0.140748	0.226403	0.425901	0.671286
Capn3	2.88088	0.891722	0.601298	0.0107521	0.0706028
Zfp106	43.5561	-0.283962	0.193716	0.0834635	0.263268
Gm26899	0.946609	0.0412803	0.331639	0.751404	0.884488
S0p23	57.6898	0.0851099	0.123503	0.462565	0.701274
Lrrc57	15.0206	0.0833676	0.251767	0.64425	0.828013
Haus2	15.3107	0.106419	0.214033	0.535376	0.754579
Stard9	12.9245	0.276098	0.258858	0.152525	0.375664
Cdan1	4.26101	-0.09567	0.286685	0.596707	0.797299
Ttbk2	12.6498	-0.160491	0.234806	0.3733	0.626314
Ubr1	28.3572	0.000851649	0.155578	0.994371	0.997521
Tmem62	7.72444	-0.460077	0.353805	0.0466612	0.182243
Ccndbp1	28.3549	-0.174046	0.190139	0.28217	0.53516
Lcmt2	6.97342	-0.0525623	0.235822	0.768198	0.893986
Adal	4.18265	-0.0512581	0.279596	0.773464	0.896551
Zscan29	7.93522	-0.262139	0.258589	0.174645	0.405967
Tubgcp4	15.268	-0.0335551	0.193094	0.837443	0.927187
Trp53bp1	16.0168	-0.163222	0.213782	0.348079	0.603453
Map1a	1.50635	-2.55359	1.13579	0.00132255	0.0168227
Ppip5k1	13.1944	-0.160932	0.274713	0.387056	0.639244
Ckmt1	1.01993	-0.0276456	0.344802	0.749684	0.883731
Catsper2	3.64767	-0.503261	0.509893	0.0464141	0.181624
Pdia3	606.663	-0.329183	0.209719	0.0568852	0.20689
Serf2	236.157	-0.515919	0.243519	0.0084519	0.0602319
Hypk	7.94519	0.0336912	0.239558	0.848411	0.933014
Mfap1b	35.7614	0.0493586	0.154274	0.72169	0.869119
Gm14017	2.34961	0.0698451	0.304771	0.67474	0.845216
Mfap1a	32.2939	-0.0146715	0.15637	0.917646	0.967249
Wdr76	4.34222	0.315373	0.359193	0.13697	0.351834
Casc4	6.97143	-0.400407	0.331305	0.0712039	0.238744
Ctdspl2	14.3084	0.0789182	0.227817	0.654865	0.833791
Eif3j1	70.5591	0.104506	0.149895	0.440842	0.683775
Spg11	10.0178	-0.0435032	0.233129	0.806877	0.913229
B2m	1025.39	0.443187	0.232355	0.019004	0.104085
Rps12-ps10	11.2597	-0.034749	0.246774	0.846278	0.931997
Sord	7.11861	0.477629	0.362242	0.0434281	0.174552
Shf	1.51244	-0.0455312	0.319515	0.762282	0.890985
Slc28a2	8.78572	-0.0846603	0.313433	0.605501	0.803281
Bambi-ps1	1.20391	-3.07908	1.4296	0.000562073	0.00887144
Gm14085	3.90071	-0.30105	0.515088	0.043226	0.17405
Gatm	1511.71	-0.127564	0.274155	0.490549	0.722885
Spata5l1	3.62238	-0.232191	0.342191	0.231623	0.479142
AA467197	145.374	-0.153281	0.234437	0.394004	0.645106
Slc30a4	22.4357	0.0868101	0.222392	0.620481	0.813807
Bloc1s6	18.4323	0.138858	0.186463	0.383332	0.635887
Sqor	99.4804	-0.869082	0.344507	0.00104509	0.0140494
Sema6d	63.1548	0.301754	0.245297	0.114867	0.316584
Slc24a5	3.16838	-0.0889145	0.289307	0.617317	0.81141
Myef2	6.80115	0.000169341	0.2563	0.998126	0.999018
Gm14002	4.71874	-0.145191	0.301606	0.423148	0.668587
Dut	162.256	0.165049	0.162278	0.253735	0.503477
Fbn1	179.241	-0.164235	0.365856	0.27259	0.524086
Cep152	5.39883	0.145019	0.280558	0.433332	0.677497
Eid1	21.3821	-0.223904	0.255682	0.236557	0.485451
Secisbp2l	41.3551	-0.091539	0.173289	0.545631	0.76144
Cops2	50.6936	0.432086	0.16918	0.00425116	0.0370266
Galk2	47.4994	-0.305456	0.161172	0.0337941	0.149069
Dtwd1	8.25539	0.108593	0.247036	0.552143	0.766531
Atp8b4	12.0498	-0.0127684	0.328298	0.92361	0.969888
Hdc	0.9936	-0.0764795	0.345109	0.520653	0.744036
Gabpb1	12.7573	0.38105	0.317813	0.0817506	0.259714
Gm27003	1.51787	0.0372251	0.319215	0.798394	0.909123
Usp8	35.3429	-0.439754	0.182765	0.00605435	0.0478626
Usp50	8.60801	-0.0161519	0.239393	0.928643	0.97142
Trpm7	47.8707	-0.441016	0.182862	0.00585481	0.0468194
Sppl2a	45.626	-0.39661	0.185857	0.0139041	0.0844734
Ap4e1	11.5682	-0.426422	0.303077	0.0486233	0.186478
Blvra	34.6181	0.323975	0.178498	0.0377311	0.159649
Ncaph	9.44285	-0.104194	0.275722	0.569312	0.778259
Itpripl1	1.44172	-0.235448	0.420755	0.140088	0.356715
1810024B03Rik	2.9674	-0.111456	0.307677	0.521318	0.744345
Snrnp200	44.755	0.113176	0.16721	0.442768	0.685777
Ciao1	35.4168	0.0628739	0.166932	0.668502	0.841821
Tmem127	49.3872	0.201699	0.17331	0.183604	0.419259
Stard7	35.2831	0.0151195	0.184472	0.922647	0.969726
Dusp2	12.9335	0.10566	0.265509	0.564261	0.774853
Adra2b	35.0374	0.255422	0.370392	0.1909	0.428662
Gpat2	1.04608	0.379698	0.603442	0.0409229	0.168459
Fahd2a	7.46117	0.0239183	0.263293	0.892404	0.954589
Kcnip3	8.58275	-0.709863	0.651875	0.0181684	0.101116
Prom2	17.3692	0.834758	0.845855	0.0182735	0.101479
Zfp661	1.28623	-0.394933	0.593481	0.0573102	0.20766
Mrps5	33.7669	0.526541	0.228461	0.00602998	0.0477405
Mal	19.9931	-0.201374	0.319897	0.288673	0.541976
Mall	14.5324	1.01043	0.322385	0.000185817	0.00398777
Nphp1	5.70772	-0.345576	0.372609	0.110516	0.309747
1500011K16Rik	33.0988	-0.311605	0.229028	0.0877104	0.271493
Bub1	7.59998	0.15646	0.302912	0.399602	0.650117
Bcl2l11	6.73632	-0.0737385	0.28139	0.679522	0.847968
Gm14005	6.25377	0.176018	0.296653	0.346072	0.601081
A0pc1	42.317	-0.0890096	0.164625	0.543488	0.760007
Mertk	16.2723	-0.0226507	0.237933	0.900659	0.959096
Tmem87b	40.4259	-0.224959	0.167002	0.128054	0.337389
Fbln7	9.53627	-0.936383	1.8698	0.00771698	0.0567765
Zc3h8	4.43746	0.403715	0.403131	0.0770394	0.250549
Zc3h6	2.34936	-0.0466494	0.306002	0.773728	0.896651
Ttl	5.68746	0.469314	0.342615	0.0427303	0.172912
Polr1b	8.61655	0.61411	0.38923	0.0192014	0.104628
Chchd5	25.6104	0.238973	0.179838	0.124746	0.333117
Gm14026	1.5284	0.103468	0.325801	0.511215	0.737128
Gm14029	1.1473	-0.0801305	0.351029	0.468563	0.706455
Slc20a1	19.6843	0.256562	0.247757	0.175564	0.40706
Ckap2l	10.0352	-0.134098	0.320171	0.435472	0.67916
Il1a	0.950997	0.0694028	0.341236	0.578272	0.784556
Il1b	1.60275	0.231727	0.372186	0.20605	0.446701
Spcs2-ps	2.11507	-0.510793	0.860533	0.0246452	0.123375
Sirpa	24.5627	-1.30445	0.442279	0.00016032	0.00358609
Gm14046	1.72273	0.0552893	0.34071	0.633956	0.821687
Stk35	7.58461	-0.0202707	0.232605	0.909643	0.963646
Tgm6	0.940044	0.0111357	0.332353	0.935881	0.974638
Snrpb	220.054	-0.0073224	0.121921	0.950568	0.980801
Nop56	64.0567	0.371485	0.257723	0.062646	0.220559
Idh3b	114.531	-0.0575125	0.17369	0.707491	0.862178
Gm14044	8.27301	-0.0232888	0.275854	0.897232	0.957312
Cpxm1	1.92602	1.26485	1.03288	0.00906693	0.0634492
Pced1a	6.16359	-0.254333	0.301065	0.204432	0.444898
Vps16	19.2054	-0.0247498	0.173972	0.871368	0.944307
Ptpra	77.9233	-0.595633	0.251627	0.00350373	0.0326034
AL731707.1	1.51778	-0.358526	0.54917	0.0617902	0.218673
Mrps26	55.5226	-0.0378529	0.158817	0.791453	0.905813
Ubox5	4.63578	0.0704273	0.277451	0.690055	0.853248
Fastkd5	5.04786	0.380655	0.374796	0.0915639	0.279308
Lzts3	0.860621	-0.0877389	0.348268	0.461125	0.700354
Ddrgk1	71.1774	0.0879237	0.140304	0.492323	0.723503
Itpa	64.9943	0.130998	0.146196	0.324601	0.578433
Slc4a11	7.83773	-0.0656382	0.283846	0.710531	0.863462
4930402H24Rik	31.5865	0.375451	0.193214	0.0235893	0.119891
A730017L22Rik	1.34273	-0.214713	0.385553	0.205188	0.446044
Gm14048	3.43524	0.0890606	0.31017	0.591912	0.793993
Atrn	19.7862	0.152116	0.189894	0.346351	0.601438
Gfra4	5.5268	-0.277072	0.436035	0.11157	0.311532
Adam33	1.22521	0.12189	0.360002	0.326489	0.580723
Siglec1	1.75502	-0.0512394	0.321281	0.731973	0.873954
Hspa12b	8.8699	0.353417	0.289779	0.088841	0.273701
1700037H04Rik	21.316	-0.129901	0.227272	0.464299	0.703052
Spef1	4.84029	-1.35951	0.67939	0.00237501	0.025123
Cenpb	41.7269	-0.316762	0.210269	0.0683377	0.23251
Cdc25b	5.65603	-0.416192	0.396927	0.0729	0.242024
Ap5s1	6.46244	-0.283687	0.353532	0.164405	0.392312
Mavs	16.4986	-0.00642918	0.185958	0.968919	0.98704
Pank2	17.945	-0.142118	0.199894	0.39377	0.645106
Rnf24	3.83091	-0.0526411	0.294671	0.755452	0.887235
Snrpert	10.8681	0.719134	0.324188	0.00373298	0.0341742
Smox	13.2608	-0.349608	0.270948	0.0815285	0.259274
Erv3	2840.41	-0.172554	0.406336	0.0801816	0.257423
Prnp	615.653	-0.655967	0.950353	0.0156881	0.0909878
Rassf2	2.84609	0.0591656	0.298947	0.723619	0.869306
Slc23a2	106.001	-0.698669	0.569996	0.0159661	0.0920143
Gm14052	4.85906	-0.531635	0.436746	0.0385018	0.1617
Tmem230	34.9958	-0.228168	0.238746	0.213841	0.457005
Pc0	95.716	0.0199215	0.127157	0.866823	0.941389
Cds2	76.1788	0.00612806	0.155789	0.964149	0.985179
Gpcpd1	59.9872	-0.996203	0.588096	0.00414391	0.0365091
1110034G24Rik	15.7521	-0.560496	0.529154	0.0306473	0.140454
Trmt6	23.1658	0.227996	0.196258	0.168342	0.397463
Mcm8	5.47421	0.140211	0.276991	0.450602	0.691767
Crls1	9.70658	-0.231985	0.258263	0.223532	0.468861
Lrrn4	1.96828	4.19862	1.57101	0.000180063	0.00391035
Fermt1	1.48917	-0.0691	0.340901	0.575586	0.782076
Gm14094	12.2097	-0.0201881	0.242001	0.910965	0.96393
Bmp2	105.412	-1.83153	0.482589	5.08523e-06	0.000267235
Tmx4	10.7608	-0.0919724	0.250355	0.614176	0.809423
Gm14038	1.63594	0.0592656	0.317494	0.698688	0.858115
Plcb1	1.40566	-0.51466	0.831022	0.0312237	0.141937
Gm14036	3.2796	-0.0387216	0.289481	0.821436	0.920215
Plcb4	12.6247	0.49354	0.314905	0.0298851	0.138738
Mkks	3.52146	0.0864024	0.292098	0.619461	0.813055
Slx4ip	6.79577	-0.187118	0.286353	0.329048	0.58281
Jag1	1.87274	0.0394391	0.303569	0.808478	0.913969
Btbd3	202.72	-0.448704	0.354167	0.0481061	0.185587
Tasp1	7.23107	-0.046339	0.240417	0.795779	0.908138
Esf1	43.144	0.533861	0.22336	0.00477162	0.0404527
Ndufaf5	8.71686	-0.0556403	0.244528	0.757168	0.888338
Macrod2	1.61415	-0.0380175	0.324288	0.788799	0.904353
Flrt3	1.74568	1.57139	1.2133	0.00718941	0.0540971
Calr-ps	1.94047	0.0146107	0.334859	0.901195	0.95939
Kif16b	5.64062	0.405656	0.340502	0.0707647	0.237813
Snrpb2	70.4624	0.384932	0.206675	0.027818	0.132613
Bfsp1	1.77918	0.0357706	0.316135	0.811488	0.915359
Gm11686	4.71359	0.00723907	0.278001	0.966273	0.985879
Dstn	277.257	0.0916598	0.137949	0.47065	0.707553
Rrbp1	266.837	-0.461965	0.140441	0.000358571	0.0063899
Banf2os	1.37091	-0.45789	0.820466	0.0215956	0.113089
Gm5535	5.13814	-0.366943	0.653071	0.0140659	0.0852396
Gm11687	25.3899	0.0745182	0.219666	0.667095	0.84065
Snx5	87.2492	0.179953	0.191853	0.267792	0.518263
Snord17	1.41955	0.0266449	0.324368	0.847327	0.932588
Mgme1	9.35258	-0.211702	0.251604	0.258661	0.508636
Ovol2	1.93581	4.00143	1.38231	2.04709e-05	0.000804668
Kat14	18.018	0.523638	0.217353	0.00449723	0.0386258
Polr3f	10.1626	-0.0673297	0.23087	0.705246	0.861537
Rbbp9	12.6421	0.156064	0.274437	0.405202	0.654744
Sec23b	61.7544	-0.218771	0.121003	0.0541993	0.200325
Smim26	18.6014	0.0432012	0.196812	0.791631	0.90589
Dtd1	13.2589	0.299439	0.266445	0.129498	0.339872
Gm11759	2.2571	0.154093	0.333971	0.367048	0.621257
Rin2	34.5129	-0.467017	0.240347	0.0156663	0.0908934
0a20	121.375	-0.0817258	0.16598	0.57851	0.784738
Crnkl1	21.6624	0.0162098	0.181557	0.916512	0.96657
Ralgapa2	8.27839	0.243653	0.28721	0.216725	0.459872
Gm14111	0.991275	-0.0694707	0.350884	0.499515	0.729544
Kiz	9.00315	-0.571858	0.387279	0.0238906	0.120898
Xrn2	53.9889	0.0165209	0.153961	0.904361	0.960855
Thbd	93.7349	0.410436	0.253906	0.039422	0.164385
Cd93	26.1122	-0.839365	0.254531	0.000128949	0.00305968
Nxt1	29.9695	0.370347	0.229884	0.0472544	0.183251
Gzf1	13.3954	-0.000999276	0.210264	0.996142	0.998212
0pb	2.40177	-0.208656	0.35767	0.248639	0.498556
Cst3	617.502	-0.0448776	0.230503	0.797779	0.908851
Gm14130	1.51949	0.370241	0.5619	0.0544305	0.200974
Zfp120	9.03622	-0.0117829	0.236291	0.948301	0.980102
Gm14139	1.24664	2.5521	1.01331	0.000317461	0.00588146
Zfp937	2.77618	0.042597	0.289444	0.802884	0.91164
3300002I08Rik	1.70744	0.207729	0.366613	0.234814	0.48328
Gm10130	1.76915	0.182984	0.354097	0.284657	0.537576
Zfp442	3.04531	0.0765965	0.296504	0.656112	0.834738
Zfp345	1.41738	3.70848	1.34467	3.04927e-05	0.00106829
Gm14121	1.18466	-0.0777226	0.337424	0.563872	0.774694
Cst7	40.2542	0.190833	0.397663	0.172533	0.402917
Apmap	151.6	-0.10113	0.242209	0.574449	0.78119
Acss1	92.1473	-0.130394	0.290691	0.474038	0.710007
Entpd6	7.01036	0.362525	0.313477	0.0924161	0.281049
Pygb	26.1649	0.636384	0.203829	0.000388964	0.00678751
Abhd12	57.0792	-0.0412187	0.184003	0.795731	0.908138
Gins1	10.0452	0.618777	0.464415	0.0261195	0.127893
Gm14143	3.56193	0.0103034	0.297941	0.948496	0.980118
Ninl	8.36687	0.0489024	0.271101	0.783255	0.901376
0np	2.25656	-0.109259	0.326946	0.495976	0.725923
Gm14150	28.0732	0.17045	0.198093	0.303529	0.557484
Nsfl1c	85.7937	0.246254	0.157076	0.0808776	0.258443
Gm14167	1.86153	0.134844	0.338755	0.394839	0.645648
Fkbp1a	425.862	0.0582011	0.104017	0.557036	0.770085
Sdcbp2	3.75228	-1.63052	0.609841	0.000562716	0.00887144
Psmf1	29.2016	0.146656	0.175493	0.338975	0.593047
Gm14155	0.957636	0.306797	0.496789	0.0656786	0.2269
Angpt4	154.433	-1.81687	0.371391	3.76889e-08	5.2387e-06
Fam110a	7.94973	-0.119899	0.237588	0.506994	0.734559
Slc52a3	15.8192	0.523188	0.307297	0.0209443	0.110953
Srxn1	38.8028	0.619503	0.325224	0.0108585	0.0711216
Rps15a-ps7	1.65701	0.073368	0.324073	0.629585	0.818857
Csnk2a1	61.3123	-0.107438	0.144335	0.415737	0.663031
Tbc1d20	56.2576	-0.282812	0.228035	0.117716	0.321428
Rbck1	32.6013	-0.253667	0.204403	0.135314	0.349059
Trib3	7.38621	0.1128	0.264176	0.537275	0.755971
Gm14165	21.1912	-0.177896	0.235594	0.324886	0.578689
Sox12	2.03244	-0.187017	0.382883	0.210765	0.452795
Zcchc3	3.971	0.0785112	0.284086	0.658575	0.835918
Rem1	1.93752	-0.175126	0.369459	0.257189	0.507135
H13	208.212	-0.51633	0.282292	0.0155889	0.0905723
Mcts2	13.4585	0.132701	0.252222	0.469354	0.706658
Id1	28.5215	-0.523872	0.288982	0.0161845	0.0930765
Cox4i2	4.24689	-0.478619	0.584077	0.0425391	0.172688
Bcl2l1	55.2475	0.029947	0.2049	0.857139	0.937472
Tpx2	19.9192	0.128523	0.28697	0.485059	0.71908
Foxs1	1.71938	-0.245765	0.440466	0.0997534	0.292586
Pdrg1	63.2886	-0.290434	0.20034	0.0824943	0.26139
Ccm2l	4.67828	-0.163117	0.31881	0.367404	0.621604
Hck	1.98417	-0.128604	0.332284	0.430505	0.674903
Tm9sf4	42.1707	-0.114289	0.143619	0.383846	0.636225
Tspyl3	1.08922	-0.0303359	0.324401	0.826871	0.9224
Plagl2	5.15821	-0.163052	0.296068	0.381869	0.634564
Pofut1	17.7039	-0.174836	0.237551	0.337314	0.591072
Kif3b	21.9174	-0.204921	0.237525	0.261598	0.511632
2500004C02Rik	1.81467	-0.0142285	0.311548	0.926786	0.971057
Asxl1	14.353	-0.324618	0.23504	0.0814467	0.2592
Nol4l	10.971	-0.219878	0.219159	0.212817	0.45588
Commd7	40.6617	0.284434	0.164719	0.0526667	0.196479
Dnmt3b	6.36204	1.50002	0.427611	3.38563e-05	0.00115889
Mapre1	142.122	0.150294	0.122199	0.190085	0.427757
Efcab8	1.03093	3.09983	1.46755	0.00101619	0.0137772
Gm14494	29.0184	-0.0578034	0.212161	0.736851	0.876607
Cdk5rap1	11.1347	0.252899	0.262603	0.188718	0.426142
Snta1	32.6741	-0.597859	0.65432	0.0249157	0.124396
Cbfa2t2	10.5578	0.110611	0.242393	0.541937	0.758786
1700003F12Rik	1.30134	0.135208	0.359777	0.325194	0.578987
E2f1	9.87711	0.0362342	0.24441	0.838713	0.92803
Pxmp4	29.742	-0.127087	0.181059	0.416447	0.663706
Zfp341	2.67921	-0.443437	0.471993	0.065794	0.227059
Chmp4b	168.107	-0.288643	0.210634	0.094464	0.284026
Rpl5-ps2	18.6231	-0.0201522	0.205829	0.905712	0.961418
Raly	46.0608	0.208416	0.166933	0.158248	0.384277
Eif2s2	312.845	0.279371	0.136172	0.0262542	0.128038
Ahcy	38.5733	0.280613	0.217855	0.114775	0.316491
Itch	28.9212	-0.0924649	0.154881	0.507493	0.734733
Dynlrb1	264.617	-0.1304	0.105431	0.194664	0.433185
Map1lc3a	86.5556	-0.181183	0.221999	0.302837	0.55665
Pigu	29.8823	-0.257112	0.178208	0.0977943	0.290004
Trp53inp2	34.4682	-0.670191	0.311247	0.00449129	0.0385949
Ncoa6	23.3767	0.299607	0.22294	0.0961082	0.286664
Ggt7	1.16599	0.0646956	0.327968	0.65029	0.831357
Acss2	6.5776	0.358879	0.317862	0.0940649	0.283561
Gss	16.5344	-0.189788	0.242544	0.302527	0.556327
Myh7b	1.21643	0.219357	0.416442	0.13071	0.341696
Trpc4ap	65.2377	0.157863	0.189663	0.327601	0.581818
Gm22334	1.13552	-0.103437	0.35454	0.386909	0.639196
Edem2	285.681	-0.459614	0.448066	0.05118	0.192996
Procr	1849.66	-0.187716	0.391956	0.177086	0.409101
BC029722	32.4682	-0.495421	0.354376	0.0333083	0.147881
Eif6	160.771	-0.322201	0.179244	0.0383558	0.161293
Uqcc1	33.5329	0.313555	0.225293	0.0861924	0.268212
[truncated: 14,398 more rows]
