# Supplementary material for: Dissecting the Impact of Maternal Androgen Exposure on Developmental Programming through Targeting the Androgen Receptor
Source: Adv Sci (Weinh). 2024 Jul 29;11(36):2309429. doi: 10.1002/advs.202309429 (PMC11423211; doi:10.1002/advs.202309429)
Supplement: Supplementary file 3 — Supporting Information [file ADVS-11-2309429-s003.xlsx]

## Sheet: All terms
Input	Input Type	MGI Gene/Marker ID	Symbol	Name	Feature Type	MP ID	Term
HEXIM2	current symbol	MGI:1918309	Hexim2	hexamethylene bis-acetamide inducible 2	protein coding gene
ESX1	current symbol	MGI:1096388	Esx1	extraembryonic, spermatogenesis, homeobox 1	protein coding gene	MP:0001265	decreased body size
ESX1	current symbol	MGI:1096388	Esx1	extraembryonic, spermatogenesis, homeobox 1	protein coding gene	MP:0001712	abnormal placenta development
ESX1	current symbol	MGI:1096388	Esx1	extraembryonic, spermatogenesis, homeobox 1	protein coding gene	MP:0003231	abnormal placenta vasculature
ESX1	current symbol	MGI:1096388	Esx1	extraembryonic, spermatogenesis, homeobox 1	protein coding gene	MP:0004201	fetal growth retardation
ESX1	current symbol	MGI:1096388	Esx1	extraembryonic, spermatogenesis, homeobox 1	protein coding gene	MP:0004255	abnormal spongiotrophoblast layer morphology
ESX1	current symbol	MGI:1096388	Esx1	extraembryonic, spermatogenesis, homeobox 1	protein coding gene	MP:0004920	increased placenta weight
ESX1	current symbol	MGI:1096388	Esx1	extraembryonic, spermatogenesis, homeobox 1	protein coding gene	MP:0005031	abnormal trophoblast layer morphology
ESX1	current symbol	MGI:1096388	Esx1	extraembryonic, spermatogenesis, homeobox 1	protein coding gene	MP:0011531	abnormal syncytiotrophoblast morphology
ESX1	current symbol	MGI:1096388	Esx1	extraembryonic, spermatogenesis, homeobox 1	protein coding gene	MP:0012108	increased trophoblast glycogen cell number
TMEM82	current symbol	MGI:2384869	Tmem82	transmembrane protein 82	protein coding gene
GM17067	current symbol	MGI:4937894	Gm17067	predicted gene 17067	protein coding gene
METTL7A1	old symbol	MGI:1916523	Tmt1a	thiol methyltransferase 1A1	protein coding gene
MIR542	current symbol	MGI:3619431	Mir542	microRNA 542	miRNA gene
SPINT2	current symbol	MGI:1338031	Spint2	serine protease inhibitor, Kunitz type 2	protein coding gene	MP:0000914	exencephaly
SPINT2	current symbol	MGI:1338031	Spint2	serine protease inhibitor, Kunitz type 2	protein coding gene	MP:0001675	abnormal ectoderm development
SPINT2	current symbol	MGI:1338031	Spint2	serine protease inhibitor, Kunitz type 2	protein coding gene	MP:0001695	abnormal gastrulation
SPINT2	current symbol	MGI:1338031	Spint2	serine protease inhibitor, Kunitz type 2	protein coding gene	MP:0002151	abnormal neural tube morphology
SPINT2	current symbol	MGI:1338031	Spint2	serine protease inhibitor, Kunitz type 2	protein coding gene	MP:0003720	abnormal neural tube closure
SPINT2	current symbol	MGI:1338031	Spint2	serine protease inhibitor, Kunitz type 2	protein coding gene	MP:0011095	embryonic lethality between implantation and placentation, complete penetrance
SPINT2	current symbol	MGI:1338031	Spint2	serine protease inhibitor, Kunitz type 2	protein coding gene	MP:0011098	embryonic lethality during organogenesis, complete penetrance
SPINT2	current symbol	MGI:1338031	Spint2	serine protease inhibitor, Kunitz type 2	protein coding gene	MP:0011105	embryonic lethality between implantation and placentation, incomplete penetrance
HMGA1B	synonym	MGI:96160	Hmga1	high mobility group AT-hook 1	protein coding gene	MP:0000688	lymphoid hyperplasia
HMGA1B	synonym	MGI:96160	Hmga1	high mobility group AT-hook 1	protein coding gene	MP:0000691	enlarged spleen
HMGA1B	synonym	MGI:96160	Hmga1	high mobility group AT-hook 1	protein coding gene	MP:0001147	small testis
HMGA1B	synonym	MGI:96160	Hmga1	high mobility group AT-hook 1	protein coding gene	MP:0001153	small seminiferous tubules
HMGA1B	synonym	MGI:96160	Hmga1	high mobility group AT-hook 1	protein coding gene	MP:0001156	abnormal spermatogenesis
HMGA1B	synonym	MGI:96160	Hmga1	high mobility group AT-hook 1	protein coding gene	MP:0001262	decreased body weight
HMGA1B	synonym	MGI:96160	Hmga1	high mobility group AT-hook 1	protein coding gene	MP:0001491	unresponsive to tactile stimuli
HMGA1B	synonym	MGI:96160	Hmga1	high mobility group AT-hook 1	protein coding gene	MP:0001625	cardiac hypertrophy
HMGA1B	synonym	MGI:96160	Hmga1	high mobility group AT-hook 1	protein coding gene	MP:0001925	male infertility
HMGA1B	synonym	MGI:96160	Hmga1	high mobility group AT-hook 1	protein coding gene	MP:0002023	increased B cell derived lymphoma incidence
HMGA1B	synonym	MGI:96160	Hmga1	high mobility group AT-hook 1	protein coding gene	MP:0002026	increased leukemia incidence
HMGA1B	synonym	MGI:96160	Hmga1	high mobility group AT-hook 1	protein coding gene	MP:0002216	abnormal seminiferous tubule morphology
HMGA1B	synonym	MGI:96160	Hmga1	high mobility group AT-hook 1	protein coding gene	MP:0002625	heart left ventricle hypertrophy
HMGA1B	synonym	MGI:96160	Hmga1	high mobility group AT-hook 1	protein coding gene	MP:0002727	decreased circulating insulin level
HMGA1B	synonym	MGI:96160	Hmga1	high mobility group AT-hook 1	protein coding gene	MP:0002784	abnormal Sertoli cell morphology
HMGA1B	synonym	MGI:96160	Hmga1	high mobility group AT-hook 1	protein coding gene	MP:0002891	increased insulin sensitivity
HMGA1B	synonym	MGI:96160	Hmga1	high mobility group AT-hook 1	protein coding gene	MP:0003059	decreased insulin secretion
HMGA1B	synonym	MGI:96160	Hmga1	high mobility group AT-hook 1	protein coding gene	MP:0004901	decreased male germ cell number
HMGA1B	synonym	MGI:96160	Hmga1	high mobility group AT-hook 1	protein coding gene	MP:0004930	small epididymis
HMGA1B	synonym	MGI:96160	Hmga1	high mobility group AT-hook 1	protein coding gene	MP:0005159	azoospermia
HMGA1B	synonym	MGI:96160	Hmga1	high mobility group AT-hook 1	protein coding gene	MP:0005215	abnormal pancreatic islet morphology
HMGA1B	synonym	MGI:96160	Hmga1	high mobility group AT-hook 1	protein coding gene	MP:0005293	impaired glucose tolerance
HMGA1B	synonym	MGI:96160	Hmga1	high mobility group AT-hook 1	protein coding gene	MP:0005329	abnormal myocardium layer morphology
HMGA1B	synonym	MGI:96160	Hmga1	high mobility group AT-hook 1	protein coding gene	MP:0005331	insulin resistance
HMGA1B	synonym	MGI:96160	Hmga1	high mobility group AT-hook 1	protein coding gene	MP:0009172	small pancreatic islets
HMGA1B	synonym	MGI:96160	Hmga1	high mobility group AT-hook 1	protein coding gene	MP:0010373	myeloid hyperplasia
HMGA1B	synonym	MGI:96160	Hmga1	high mobility group AT-hook 1	protein coding gene	MP:0011110	preweaning lethality, incomplete penetrance
HMGA1B	synonym	MGI:96160	Hmga1	high mobility group AT-hook 1	protein coding gene	MP:0011750	abnormal seminiferous tubule epithelium morphology
HMGA1B	current symbol	MGI:96161	Hmga1b	high mobility group AT-hook 1B	protein coding gene
SCGB1A1	current symbol	MGI:98919	Scgb1a1	secretoglobin, family 1A, member 1	protein coding gene	MP:0000195	decreased circulating calcium level
SCGB1A1	current symbol	MGI:98919	Scgb1a1	secretoglobin, family 1A, member 1	protein coding gene	MP:0000523	cortical renal glomerulopathies
SCGB1A1	current symbol	MGI:98919	Scgb1a1	secretoglobin, family 1A, member 1	protein coding gene	MP:0001263	weight loss
SCGB1A1	current symbol	MGI:98919	Scgb1a1	secretoglobin, family 1A, member 1	protein coding gene	MP:0002132	abnormal respiratory system morphology
SCGB1A1	current symbol	MGI:98919	Scgb1a1	secretoglobin, family 1A, member 1	protein coding gene	MP:0002135	abnormal kidney morphology
SCGB1A1	current symbol	MGI:98919	Scgb1a1	secretoglobin, family 1A, member 1	protein coding gene	MP:0002169	no abnormal phenotype detected
SCGB1A1	current symbol	MGI:98919	Scgb1a1	secretoglobin, family 1A, member 1	protein coding gene	MP:0002277	abnormal respiratory mucosa morphology
SCGB1A1	current symbol	MGI:98919	Scgb1a1	secretoglobin, family 1A, member 1	protein coding gene	MP:0002495	increased IgA level
SCGB1A1	current symbol	MGI:98919	Scgb1a1	secretoglobin, family 1A, member 1	protein coding gene	MP:0002962	increased urine protein level
SCGB1A1	current symbol	MGI:98919	Scgb1a1	secretoglobin, family 1A, member 1	protein coding gene	MP:0005150	cachexia
SCGB1A1	current symbol	MGI:98919	Scgb1a1	secretoglobin, family 1A, member 1	protein coding gene	MP:0005161	hematuria
SCGB1A1	current symbol	MGI:98919	Scgb1a1	secretoglobin, family 1A, member 1	protein coding gene	MP:0005325	abnormal renal glomerulus morphology
SCGB1A1	current symbol	MGI:98919	Scgb1a1	secretoglobin, family 1A, member 1	protein coding gene	MP:0008875	abnormal xenobiotic pharmacokinetics
SCGB1A1	current symbol	MGI:98919	Scgb1a1	secretoglobin, family 1A, member 1	protein coding gene	MP:0009148	pancreas necrosis
SCGB1A1	current symbol	MGI:98919	Scgb1a1	secretoglobin, family 1A, member 1	protein coding gene	MP:0009642	abnormal blood homeostasis
SCGB1A1	current symbol	MGI:98919	Scgb1a1	secretoglobin, family 1A, member 1	protein coding gene	MP:0011566	abnormal complement protein level
SPINT1	current symbol	MGI:1338033	Spint1	serine protease inhibitor, Kunitz type 1	protein coding gene	MP:0000291	enlarged pericardium
SPINT1	current symbol	MGI:1338033	Spint1	serine protease inhibitor, Kunitz type 1	protein coding gene	MP:0000512	intestinal ulcer
SPINT1	current symbol	MGI:1338033	Spint1	serine protease inhibitor, Kunitz type 1	protein coding gene	MP:0001711	abnormal placenta morphology
SPINT1	current symbol	MGI:1338033	Spint1	serine protease inhibitor, Kunitz type 1	protein coding gene	MP:0001712	abnormal placenta development
SPINT1	current symbol	MGI:1338033	Spint1	serine protease inhibitor, Kunitz type 1	protein coding gene	MP:0001716	abnormal placenta labyrinth morphology
SPINT1	current symbol	MGI:1338033	Spint1	serine protease inhibitor, Kunitz type 1	protein coding gene	MP:0001730	embryonic growth arrest
SPINT1	current symbol	MGI:1338033	Spint1	serine protease inhibitor, Kunitz type 1	protein coding gene	MP:0003231	abnormal placenta vasculature
SPINT1	current symbol	MGI:1338033	Spint1	serine protease inhibitor, Kunitz type 1	protein coding gene	MP:0003403	absent placental labyrinth
SPINT1	current symbol	MGI:1338033	Spint1	serine protease inhibitor, Kunitz type 1	protein coding gene	MP:0003866	abnormal defecation
SPINT1	current symbol	MGI:1338033	Spint1	serine protease inhibitor, Kunitz type 1	protein coding gene	MP:0003984	embryonic growth retardation
SPINT1	current symbol	MGI:1338033	Spint1	serine protease inhibitor, Kunitz type 1	protein coding gene	MP:0004265	abnormal placental transport
SPINT1	current symbol	MGI:1338033	Spint1	serine protease inhibitor, Kunitz type 1	protein coding gene	MP:0004272	abnormal basement membrane morphology
SPINT1	current symbol	MGI:1338033	Spint1	serine protease inhibitor, Kunitz type 1	protein coding gene	MP:0004560	abnormal chorionic plate morphology
SPINT1	current symbol	MGI:1338033	Spint1	serine protease inhibitor, Kunitz type 1	protein coding gene	MP:0004842	abnormal large intestine crypts of Lieberkuhn morphology
SPINT1	current symbol	MGI:1338033	Spint1	serine protease inhibitor, Kunitz type 1	protein coding gene	MP:0005031	abnormal trophoblast layer morphology
SPINT1	current symbol	MGI:1338033	Spint1	serine protease inhibitor, Kunitz type 1	protein coding gene	MP:0005033	abnormal trophoblast giant cell morphology
SPINT1	current symbol	MGI:1338033	Spint1	serine protease inhibitor, Kunitz type 1	protein coding gene	MP:0005036	diarrhea
SPINT1	current symbol	MGI:1338033	Spint1	serine protease inhibitor, Kunitz type 1	protein coding gene	MP:0008537	increased susceptibility to induced colitis
SPINT1	current symbol	MGI:1338033	Spint1	serine protease inhibitor, Kunitz type 1	protein coding gene	MP:0008803	abnormal placental labyrinth vasculature morphology
SPINT1	current symbol	MGI:1338033	Spint1	serine protease inhibitor, Kunitz type 1	protein coding gene	MP:0008883	abnormal enterocyte proliferation
SPINT1	current symbol	MGI:1338033	Spint1	serine protease inhibitor, Kunitz type 1	protein coding gene	MP:0008885	increased enterocyte apoptosis
SPINT1	current symbol	MGI:1338033	Spint1	serine protease inhibitor, Kunitz type 1	protein coding gene	MP:0009477	small cecum
SPINT1	current symbol	MGI:1338033	Spint1	serine protease inhibitor, Kunitz type 1	protein coding gene	MP:0009766	increased susceptibility to xenobiotic induced morbidity/mortality
SPINT1	current symbol	MGI:1338033	Spint1	serine protease inhibitor, Kunitz type 1	protein coding gene	MP:0010155	abnormal intestine physiology
SPINT1	current symbol	MGI:1338033	Spint1	serine protease inhibitor, Kunitz type 1	protein coding gene	MP:0010180	increased susceptibility to weight loss
SPINT1	current symbol	MGI:1338033	Spint1	serine protease inhibitor, Kunitz type 1	protein coding gene	MP:0011098	embryonic lethality during organogenesis, complete penetrance
SPINT1	current symbol	MGI:1338033	Spint1	serine protease inhibitor, Kunitz type 1	protein coding gene	MP:0011100	preweaning lethality, complete penetrance
SPINT1	current symbol	MGI:1338033	Spint1	serine protease inhibitor, Kunitz type 1	protein coding gene	MP:0011110	preweaning lethality, incomplete penetrance
SPINT1	current symbol	MGI:1338033	Spint1	serine protease inhibitor, Kunitz type 1	protein coding gene	MP:0013504	increased embryonic tissue cell apoptosis
TMEM79	current symbol	MGI:1919163	Tmem79	transmembrane protein 79	protein coding gene	MP:0000402	abnormal zigzag hair morphology
TMEM79	current symbol	MGI:1919163	Tmem79	transmembrane protein 79	protein coding gene	MP:0000403	increased curvature of zigzag hairs
TMEM79	current symbol	MGI:1919163	Tmem79	transmembrane protein 79	protein coding gene	MP:0000411	shiny fur
TMEM79	current symbol	MGI:1919163	Tmem79	transmembrane protein 79	protein coding gene	MP:0000414	alopecia
TMEM79	current symbol	MGI:1919163	Tmem79	transmembrane protein 79	protein coding gene	MP:0000416	sparse hair
TMEM79	current symbol	MGI:1919163	Tmem79	transmembrane protein 79	protein coding gene	MP:0000427	abnormal hair cycle
TMEM79	current symbol	MGI:1919163	Tmem79	transmembrane protein 79	protein coding gene	MP:0001191	abnormal skin condition
TMEM79	current symbol	MGI:1919163	Tmem79	transmembrane protein 79	protein coding gene	MP:0001194	dermatitis
TMEM79	current symbol	MGI:1919163	Tmem79	transmembrane protein 79	protein coding gene	MP:0001240	abnormal epidermis stratum corneum morphology
TMEM79	current symbol	MGI:1919163	Tmem79	transmembrane protein 79	protein coding gene	MP:0001325	abnormal retina morphology
TMEM79	current symbol	MGI:1919163	Tmem79	transmembrane protein 79	protein coding gene	MP:0001402	decreased locomotor activity
TMEM79	current symbol	MGI:1919163	Tmem79	transmembrane protein 79	protein coding gene	MP:0001412	excessive scratching
TMEM79	current symbol	MGI:1919163	Tmem79	transmembrane protein 79	protein coding gene	MP:0001510	abnormal coat appearance
TMEM79	current symbol	MGI:1919163	Tmem79	transmembrane protein 79	protein coding gene	MP:0001874	acanthosis
TMEM79	current symbol	MGI:1919163	Tmem79	transmembrane protein 79	protein coding gene	MP:0002073	abnormal hair growth
TMEM79	current symbol	MGI:1919163	Tmem79	transmembrane protein 79	protein coding gene	MP:0002075	abnormal coat/hair pigmentation
TMEM79	current symbol	MGI:1919163	Tmem79	transmembrane protein 79	protein coding gene	MP:0002497	increased IgE level
TMEM79	current symbol	MGI:1919163	Tmem79	transmembrane protein 79	protein coding gene	MP:0002796	impaired skin barrier function
TMEM79	current symbol	MGI:1919163	Tmem79	transmembrane protein 79	protein coding gene	MP:0002833	increased heart weight
TMEM79	current symbol	MGI:1919163	Tmem79	transmembrane protein 79	protein coding gene	MP:0003704	abnormal hair follicle development
TMEM79	current symbol	MGI:1919163	Tmem79	transmembrane protein 79	protein coding gene	MP:0003809	abnormal hair shaft morphology
TMEM79	current symbol	MGI:1919163	Tmem79	transmembrane protein 79	protein coding gene	MP:0003810	abnormal hair cuticle
TMEM79	current symbol	MGI:1919163	Tmem79	transmembrane protein 79	protein coding gene	MP:0003846	matted coat
TMEM79	current symbol	MGI:1919163	Tmem79	transmembrane protein 79	protein coding gene	MP:0003848	brittle hair
TMEM79	current symbol	MGI:1919163	Tmem79	transmembrane protein 79	protein coding gene	MP:0004947	skin inflammation
TMEM79	current symbol	MGI:1919163	Tmem79	transmembrane protein 79	protein coding gene	MP:0005251	blepharitis
TMEM79	current symbol	MGI:1919163	Tmem79	transmembrane protein 79	protein coding gene	MP:0005409	darkened coat color
TMEM79	current symbol	MGI:1919163	Tmem79	transmembrane protein 79	protein coding gene	MP:0005561	increased mean corpuscular hemoglobin
TMEM79	current symbol	MGI:1919163	Tmem79	transmembrane protein 79	protein coding gene	MP:0009594	abnormal corneocyte envelope morphology
TMEM79	current symbol	MGI:1919163	Tmem79	transmembrane protein 79	protein coding gene	MP:0009675	orthokeratosis
TMEM79	current symbol	MGI:1919163	Tmem79	transmembrane protein 79	protein coding gene	MP:0009801	abnormal hair cortex keratinization
TMEM79	current symbol	MGI:1919163	Tmem79	transmembrane protein 79	protein coding gene	MP:0011396	abnormal sleep behavior
TMEM79	current symbol	MGI:1919163	Tmem79	transmembrane protein 79	protein coding gene	MP:0013278	decreased fasting circulating glucose level
RBP1	human synonym	MGI:2444354	Arid4a	AT-rich interaction domain 4A	protein coding gene	MP:0000218	increased leukocyte cell number
RBP1	human synonym	MGI:2444354	Arid4a	AT-rich interaction domain 4A	protein coding gene	MP:0000221	decreased leukocyte cell number
RBP1	human synonym	MGI:2444354	Arid4a	AT-rich interaction domain 4A	protein coding gene	MP:0000222	decreased neutrophil cell number
RBP1	human synonym	MGI:2444354	Arid4a	AT-rich interaction domain 4A	protein coding gene	MP:0000223	decreased monocyte cell number
RBP1	human synonym	MGI:2444354	Arid4a	AT-rich interaction domain 4A	protein coding gene	MP:0000240	extramedullary hematopoiesis
RBP1	human synonym	MGI:2444354	Arid4a	AT-rich interaction domain 4A	protein coding gene	MP:0000420	ruffled hair
RBP1	human synonym	MGI:2444354	Arid4a	AT-rich interaction domain 4A	protein coding gene	MP:0000599	enlarged liver
RBP1	human synonym	MGI:2444354	Arid4a	AT-rich interaction domain 4A	protein coding gene	MP:0000691	enlarged spleen
RBP1	human synonym	MGI:2444354	Arid4a	AT-rich interaction domain 4A	protein coding gene	MP:0001402	decreased locomotor activity
RBP1	human synonym	MGI:2444354	Arid4a	AT-rich interaction domain 4A	protein coding gene	MP:0001577	anemia
RBP1	human synonym	MGI:2444354	Arid4a	AT-rich interaction domain 4A	protein coding gene	MP:0001935	decreased litter size
RBP1	human synonym	MGI:2444354	Arid4a	AT-rich interaction domain 4A	protein coding gene	MP:0002026	increased leukemia incidence
RBP1	human synonym	MGI:2444354	Arid4a	AT-rich interaction domain 4A	protein coding gene	MP:0002032	increased sarcoma incidence
RBP1	human synonym	MGI:2444354	Arid4a	AT-rich interaction domain 4A	protein coding gene	MP:0002083	premature death
RBP1	human synonym	MGI:2444354	Arid4a	AT-rich interaction domain 4A	protein coding gene	MP:0002123	abnormal definitive hematopoiesis
RBP1	human synonym	MGI:2444354	Arid4a	AT-rich interaction domain 4A	protein coding gene	MP:0002397	abnormal bone marrow morphology
RBP1	human synonym	MGI:2444354	Arid4a	AT-rich interaction domain 4A	protein coding gene	MP:0002445	abnormal mononuclear cell differentiation
RBP1	human synonym	MGI:2444354	Arid4a	AT-rich interaction domain 4A	protein coding gene	MP:0002643	poikilocytosis
RBP1	human synonym	MGI:2444354	Arid4a	AT-rich interaction domain 4A	protein coding gene	MP:0002764	short tibia
RBP1	human synonym	MGI:2444354	Arid4a	AT-rich interaction domain 4A	protein coding gene	MP:0002875	decreased erythrocyte cell number
RBP1	human synonym	MGI:2444354	Arid4a	AT-rich interaction domain 4A	protein coding gene	MP:0003109	short femur
RBP1	human synonym	MGI:2444354	Arid4a	AT-rich interaction domain 4A	protein coding gene	MP:0003121	genetic imprinting
RBP1	human synonym	MGI:2444354	Arid4a	AT-rich interaction domain 4A	protein coding gene	MP:0003131	increased erythrocyte cell number
RBP1	human synonym	MGI:2444354	Arid4a	AT-rich interaction domain 4A	protein coding gene	MP:0003135	increased erythroid progenitor cell number
RBP1	human synonym	MGI:2444354	Arid4a	AT-rich interaction domain 4A	protein coding gene	MP:0003179	thrombocytopenia
RBP1	human synonym	MGI:2444354	Arid4a	AT-rich interaction domain 4A	protein coding gene	MP:0004692	small pubis
RBP1	human synonym	MGI:2444354	Arid4a	AT-rich interaction domain 4A	protein coding gene	MP:0004809	increased hematopoietic stem cell number
RBP1	human synonym	MGI:2444354	Arid4a	AT-rich interaction domain 4A	protein coding gene	MP:0004834	ovary hemorrhage
RBP1	human synonym	MGI:2444354	Arid4a	AT-rich interaction domain 4A	protein coding gene	MP:0005015	increased T cell number
RBP1	human synonym	MGI:2444354	Arid4a	AT-rich interaction domain 4A	protein coding gene	MP:0005016	decreased lymphocyte cell number
RBP1	human synonym	MGI:2444354	Arid4a	AT-rich interaction domain 4A	protein coding gene	MP:0005017	decreased B cell number
RBP1	human synonym	MGI:2444354	Arid4a	AT-rich interaction domain 4A	protein coding gene	MP:0005018	decreased T cell number
RBP1	human synonym	MGI:2444354	Arid4a	AT-rich interaction domain 4A	protein coding gene	MP:0005573	increased pulmonary respiratory rate
RBP1	human synonym	MGI:2444354	Arid4a	AT-rich interaction domain 4A	protein coding gene	MP:0006410	abnormal common myeloid progenitor cell morphology
RBP1	human synonym	MGI:2444354	Arid4a	AT-rich interaction domain 4A	protein coding gene	MP:0011110	preweaning lethality, incomplete penetrance
RBP1	human synonym	MGI:2444354	Arid4a	AT-rich interaction domain 4A	protein coding gene	MP:0011747	myelofibrosis
RBP1	rat synonym	MGI:1919282	Pdxp	pyridoxal (pyridoxine, vitamin B6) phosphatase	protein coding gene	MP:0000218	increased leukocyte cell number
RBP1	rat synonym	MGI:1919282	Pdxp	pyridoxal (pyridoxine, vitamin B6) phosphatase	protein coding gene	MP:0000747	muscle weakness
RBP1	rat synonym	MGI:1919282	Pdxp	pyridoxal (pyridoxine, vitamin B6) phosphatase	protein coding gene	MP:0001363	increased anxiety-related response
RBP1	rat synonym	MGI:1919282	Pdxp	pyridoxal (pyridoxine, vitamin B6) phosphatase	protein coding gene	MP:0001399	hyperactivity
RBP1	rat synonym	MGI:1919282	Pdxp	pyridoxal (pyridoxine, vitamin B6) phosphatase	protein coding gene	MP:0002572	abnormal emotion/affect behavior
RBP1	rat synonym	MGI:1919282	Pdxp	pyridoxal (pyridoxine, vitamin B6) phosphatase	protein coding gene	MP:0002797	increased thigmotaxis
RBP1	rat synonym	MGI:1919282	Pdxp	pyridoxal (pyridoxine, vitamin B6) phosphatase	protein coding gene	MP:0003795	abnormal bone structure
RBP1	rat synonym	MGI:1919282	Pdxp	pyridoxal (pyridoxine, vitamin B6) phosphatase	protein coding gene	MP:0003960	increased lean body mass
RBP1	rat synonym	MGI:1919282	Pdxp	pyridoxal (pyridoxine, vitamin B6) phosphatase	protein coding gene	MP:0005332	abnormal amino acid level
RBP1	rat synonym	MGI:1919282	Pdxp	pyridoxal (pyridoxine, vitamin B6) phosphatase	protein coding gene	MP:0005400	abnormal vitamin level
RBP1	rat synonym	MGI:1919282	Pdxp	pyridoxal (pyridoxine, vitamin B6) phosphatase	protein coding gene	MP:0008414	abnormal spatial reference memory
RBP1	rat synonym	MGI:1919282	Pdxp	pyridoxal (pyridoxine, vitamin B6) phosphatase	protein coding gene	MP:0010052	increased grip strength
RBP1	rat synonym	MGI:1919282	Pdxp	pyridoxal (pyridoxine, vitamin B6) phosphatase	protein coding gene	MP:0010053	decreased grip strength
RBP1	rat synonym	MGI:1919282	Pdxp	pyridoxal (pyridoxine, vitamin B6) phosphatase	protein coding gene	MP:0010124	decreased bone mineral content
RBP1	rat synonym	MGI:1919282	Pdxp	pyridoxal (pyridoxine, vitamin B6) phosphatase	protein coding gene	MP:0012306	enhanced spatial learning
RBP1	rat synonym	MGI:1919282	Pdxp	pyridoxal (pyridoxine, vitamin B6) phosphatase	protein coding gene	MP:0030642	decreased methionine level
RBP1	rat synonym	MGI:1919282	Pdxp	pyridoxal (pyridoxine, vitamin B6) phosphatase	protein coding gene	MP:0030659	decreased glycine level
RBP1	rat synonym	MGI:1919282	Pdxp	pyridoxal (pyridoxine, vitamin B6) phosphatase	protein coding gene	MP:0030691	increased serine level
RBP1	rat synonym	MGI:1919282	Pdxp	pyridoxal (pyridoxine, vitamin B6) phosphatase	protein coding gene	MP:0030698	decreased phenylalanine level
RBP1	rat synonym	MGI:1919282	Pdxp	pyridoxal (pyridoxine, vitamin B6) phosphatase	protein coding gene	MP:0030700	increased threonine level
RBP1	rat synonym	MGI:1919282	Pdxp	pyridoxal (pyridoxine, vitamin B6) phosphatase	protein coding gene	MP:0030707	decreased glutamine level
RBP1	rat synonym	MGI:1919282	Pdxp	pyridoxal (pyridoxine, vitamin B6) phosphatase	protein coding gene	MP:0030732	increased gamma-aminobutyric acid level
RBP1	current symbol	MGI:97876	Rbp1	retinol binding protein 1, cellular	protein coding gene	MP:0000219	increased neutrophil cell number
RBP1	current symbol	MGI:97876	Rbp1	retinol binding protein 1, cellular	protein coding gene	MP:0000322	increased granulocyte number
RBP1	current symbol	MGI:97876	Rbp1	retinol binding protein 1, cellular	protein coding gene	MP:0000598	abnormal liver morphology
RBP1	current symbol	MGI:97876	Rbp1	retinol binding protein 1, cellular	protein coding gene	MP:0000609	abnormal liver physiology
RBP1	current symbol	MGI:97876	Rbp1	retinol binding protein 1, cellular	protein coding gene	MP:0001153	small seminiferous tubules
RBP1	current symbol	MGI:97876	Rbp1	retinol binding protein 1, cellular	protein coding gene	MP:0001325	abnormal retina morphology
RBP1	current symbol	MGI:97876	Rbp1	retinol binding protein 1, cellular	protein coding gene	MP:0001732	postnatal growth retardation
RBP1	current symbol	MGI:97876	Rbp1	retinol binding protein 1, cellular	protein coding gene	MP:0002216	abnormal seminiferous tubule morphology
RBP1	current symbol	MGI:97876	Rbp1	retinol binding protein 1, cellular	protein coding gene	MP:0003011	delayed dark adaptation
RBP1	current symbol	MGI:97876	Rbp1	retinol binding protein 1, cellular	protein coding gene	MP:0003729	abnormal photoreceptor outer segment morphology
RBP1	current symbol	MGI:97876	Rbp1	retinol binding protein 1, cellular	protein coding gene	MP:0005201	abnormal retina pigment epithelium morphology
RBP1	current symbol	MGI:97876	Rbp1	retinol binding protein 1, cellular	protein coding gene	MP:0005253	abnormal eye physiology
RBP1	current symbol	MGI:97876	Rbp1	retinol binding protein 1, cellular	protein coding gene	MP:0005444	abnormal retinol metabolism
RBP1	current symbol	MGI:97876	Rbp1	retinol binding protein 1, cellular	protein coding gene	MP:0005551	abnormal eye electrophysiology
RBP1	current symbol	MGI:97876	Rbp1	retinol binding protein 1, cellular	protein coding gene	MP:0010053	decreased grip strength
RBP1	current symbol	MGI:97876	Rbp1	retinol binding protein 1, cellular	protein coding gene	MP:0011234	abnormal retinol level
RBP1	current symbol	MGI:97876	Rbp1	retinol binding protein 1, cellular	protein coding gene	MP:0011750	abnormal seminiferous tubule epithelium morphology
RBP1	current symbol	MGI:97876	Rbp1	retinol binding protein 1, cellular	protein coding gene	MP:0013278	decreased fasting circulating glucose level
MYL4	zebrafish symbol	MGI:97268	Myl3	myosin, light polypeptide 3	protein coding gene	MP:0003960	increased lean body mass
MYL4	zebrafish symbol	MGI:97268	Myl3	myosin, light polypeptide 3	protein coding gene	MP:0010025	decreased total body fat amount
MYL4	current symbol	MGI:97267	Myl4	myosin, light polypeptide 4	protein coding gene	MP:0001399	hyperactivity
MYL4	current symbol	MGI:97267	Myl4	myosin, light polypeptide 4	protein coding gene	MP:0004924	abnormal behavior
MYL4	current symbol	MGI:97267	Myl4	myosin, light polypeptide 4	protein coding gene	MP:0008810	increased circulating iron level
IDO1	current symbol	MGI:96416	Ido1	indoleamine 2,3-dioxygenase 1	protein coding gene	MP:0000221	decreased leukocyte cell number
IDO1	current symbol	MGI:96416	Ido1	indoleamine 2,3-dioxygenase 1	protein coding gene	MP:0001613	abnormal vasodilation
IDO1	current symbol	MGI:96416	Ido1	indoleamine 2,3-dioxygenase 1	protein coding gene	MP:0002376	abnormal dendritic cell physiology
IDO1	current symbol	MGI:96416	Ido1	indoleamine 2,3-dioxygenase 1	protein coding gene	MP:0002446	abnormal macrophage morphology
IDO1	current symbol	MGI:96416	Ido1	indoleamine 2,3-dioxygenase 1	protein coding gene	MP:0002451	abnormal macrophage physiology
IDO1	current symbol	MGI:96416	Ido1	indoleamine 2,3-dioxygenase 1	protein coding gene	MP:0002660	abnormal caput epididymis morphology
IDO1	current symbol	MGI:96416	Ido1	indoleamine 2,3-dioxygenase 1	protein coding gene	MP:0002842	increased systemic arterial blood pressure
IDO1	current symbol	MGI:96416	Ido1	indoleamine 2,3-dioxygenase 1	protein coding gene	MP:0002962	increased urine protein level
IDO1	current symbol	MGI:96416	Ido1	indoleamine 2,3-dioxygenase 1	protein coding gene	MP:0003009	abnormal cytokine secretion
IDO1	current symbol	MGI:96416	Ido1	indoleamine 2,3-dioxygenase 1	protein coding gene	MP:0003596	epididymis inflammation
IDO1	current symbol	MGI:96416	Ido1	indoleamine 2,3-dioxygenase 1	protein coding gene	MP:0003699	abnormal female reproductive system physiology
IDO1	current symbol	MGI:96416	Ido1	indoleamine 2,3-dioxygenase 1	protein coding gene	MP:0005325	abnormal renal glomerulus morphology
IDO1	current symbol	MGI:96416	Ido1	indoleamine 2,3-dioxygenase 1	protein coding gene	MP:0005333	decreased heart rate
IDO1	current symbol	MGI:96416	Ido1	indoleamine 2,3-dioxygenase 1	protein coding gene	MP:0005578	teratozoospermia
IDO1	current symbol	MGI:96416	Ido1	indoleamine 2,3-dioxygenase 1	protein coding gene	MP:0005616	decreased susceptibility to type IV hypersensitivity reaction
IDO1	current symbol	MGI:96416	Ido1	indoleamine 2,3-dioxygenase 1	protein coding gene	MP:0006035	abnormal mitochondrial morphology
IDO1	current symbol	MGI:96416	Ido1	indoleamine 2,3-dioxygenase 1	protein coding gene	MP:0008260	abnormal autophagy
IDO1	current symbol	MGI:96416	Ido1	indoleamine 2,3-dioxygenase 1	protein coding gene	MP:0008469	abnormal protein level
IDO1	current symbol	MGI:96416	Ido1	indoleamine 2,3-dioxygenase 1	protein coding gene	MP:0008560	increased tumor necrosis factor secretion
IDO1	current symbol	MGI:96416	Ido1	indoleamine 2,3-dioxygenase 1	protein coding gene	MP:0008566	increased interferon-gamma secretion
IDO1	current symbol	MGI:96416	Ido1	indoleamine 2,3-dioxygenase 1	protein coding gene	MP:0008705	increased interleukin-6 secretion
IDO1	current symbol	MGI:96416	Ido1	indoleamine 2,3-dioxygenase 1	protein coding gene	MP:0008713	abnormal cytokine level
IDO1	current symbol	MGI:96416	Ido1	indoleamine 2,3-dioxygenase 1	protein coding gene	MP:0008872	abnormal physiological response to xenobiotic
IDO1	current symbol	MGI:96416	Ido1	indoleamine 2,3-dioxygenase 1	protein coding gene	MP:0009233	enlarged sperm head
IDO1	current symbol	MGI:96416	Ido1	indoleamine 2,3-dioxygenase 1	protein coding gene	MP:0009236	pinhead sperm
IDO1	current symbol	MGI:96416	Ido1	indoleamine 2,3-dioxygenase 1	protein coding gene	MP:0009243	hairpin sperm flagellum
IDO1	current symbol	MGI:96416	Ido1	indoleamine 2,3-dioxygenase 1	protein coding gene	MP:0009642	abnormal blood homeostasis
IDO1	current symbol	MGI:96416	Ido1	indoleamine 2,3-dioxygenase 1	protein coding gene	MP:0009661	abnormal pregnancy
IDO1	current symbol	MGI:96416	Ido1	indoleamine 2,3-dioxygenase 1	protein coding gene	MP:0010959	abnormal oxidative phosphorylation
IDO1	current symbol	MGI:96416	Ido1	indoleamine 2,3-dioxygenase 1	protein coding gene	MP:0011629	decreased mitochondrial number
IDO1	current symbol	MGI:96416	Ido1	indoleamine 2,3-dioxygenase 1	protein coding gene	MP:0014046	abnormal mitophagy
IDO1	current symbol	MGI:96416	Ido1	indoleamine 2,3-dioxygenase 1	protein coding gene	MP:0030603	increased sperm number
IDO1	zebrafish symbol	MGI:2142489	Ido2	indoleamine 2,3-dioxygenase 2	protein coding gene	MP:0004946	abnormal regulatory T cell physiology
IDO1	zebrafish symbol	MGI:2142489	Ido2	indoleamine 2,3-dioxygenase 2	protein coding gene	MP:0005616	decreased susceptibility to type IV hypersensitivity reaction
IDO1	zebrafish symbol	MGI:2142489	Ido2	indoleamine 2,3-dioxygenase 2	protein coding gene	MP:0008561	decreased tumor necrosis factor secretion
IDO1	zebrafish symbol	MGI:2142489	Ido2	indoleamine 2,3-dioxygenase 2	protein coding gene	MP:0008567	decreased interferon-gamma secretion
IDO1	zebrafish symbol	MGI:2142489	Ido2	indoleamine 2,3-dioxygenase 2	protein coding gene	MP:0008706	decreased interleukin-6 secretion
IDO1	zebrafish symbol	MGI:2142489	Ido2	indoleamine 2,3-dioxygenase 2	protein coding gene	MP:0008722	abnormal chemokine secretion
SCT	human synonym	MGI:2446089	Flnb	filamin, beta	protein coding gene	MP:0000060	delayed bone ossification
SCT	human synonym	MGI:2446089	Flnb	filamin, beta	protein coding gene	MP:0000063	decreased bone mineral density
SCT	human synonym	MGI:2446089	Flnb	filamin, beta	protein coding gene	MP:0000069	kyphoscoliosis
SCT	human synonym	MGI:2446089	Flnb	filamin, beta	protein coding gene	MP:0000074	abnormal neurocranium morphology
SCT	human synonym	MGI:2446089	Flnb	filamin, beta	protein coding gene	MP:0000109	abnormal parietal bone morphology
SCT	human synonym	MGI:2446089	Flnb	filamin, beta	protein coding gene	MP:0000135	decreased compact bone thickness
SCT	human synonym	MGI:2446089	Flnb	filamin, beta	protein coding gene	MP:0000154	rib fusion
SCT	human synonym	MGI:2446089	Flnb	filamin, beta	protein coding gene	MP:0000157	abnormal sternum morphology
SCT	human synonym	MGI:2446089	Flnb	filamin, beta	protein coding gene	MP:0000160	kyphosis
SCT	human synonym	MGI:2446089	Flnb	filamin, beta	protein coding gene	MP:0000161	scoliosis
SCT	human synonym	MGI:2446089	Flnb	filamin, beta	protein coding gene	MP:0000162	lordosis
SCT	human synonym	MGI:2446089	Flnb	filamin, beta	protein coding gene	MP:0000166	abnormal chondrocyte morphology
SCT	human synonym	MGI:2446089	Flnb	filamin, beta	protein coding gene	MP:0000222	decreased neutrophil cell number
SCT	human synonym	MGI:2446089	Flnb	filamin, beta	protein coding gene	MP:0000260	abnormal angiogenesis
SCT	human synonym	MGI:2446089	Flnb	filamin, beta	protein coding gene	MP:0000552	abnormal radius morphology
SCT	human synonym	MGI:2446089	Flnb	filamin, beta	protein coding gene	MP:0001255	decreased body height
SCT	human synonym	MGI:2446089	Flnb	filamin, beta	protein coding gene	MP:0001262	decreased body weight
SCT	human synonym	MGI:2446089	Flnb	filamin, beta	protein coding gene	MP:0001265	decreased body size
SCT	human synonym	MGI:2446089	Flnb	filamin, beta	protein coding gene	MP:0001406	abnormal gait
SCT	human synonym	MGI:2446089	Flnb	filamin, beta	protein coding gene	MP:0001429	dehydration
SCT	human synonym	MGI:2446089	Flnb	filamin, beta	protein coding gene	MP:0001504	abnormal posture
SCT	human synonym	MGI:2446089	Flnb	filamin, beta	protein coding gene	MP:0001732	postnatal growth retardation
SCT	human synonym	MGI:2446089	Flnb	filamin, beta	protein coding gene	MP:0002066	abnormal motor capabilities/coordination/movement
SCT	human synonym	MGI:2446089	Flnb	filamin, beta	protein coding gene	MP:0002083	premature death
SCT	human synonym	MGI:2446089	Flnb	filamin, beta	protein coding gene	MP:0002113	abnormal skeleton development
SCT	human synonym	MGI:2446089	Flnb	filamin, beta	protein coding gene	MP:0002115	abnormal limb bone morphology
SCT	human synonym	MGI:2446089	Flnb	filamin, beta	protein coding gene	MP:0002543	brachyphalangia
SCT	human synonym	MGI:2446089	Flnb	filamin, beta	protein coding gene	MP:0002764	short tibia
SCT	human synonym	MGI:2446089	Flnb	filamin, beta	protein coding gene	MP:0002896	abnormal bone mineralization
SCT	human synonym	MGI:2446089	Flnb	filamin, beta	protein coding gene	MP:0002965	increased circulating serum albumin level
SCT	human synonym	MGI:2446089	Flnb	filamin, beta	protein coding gene	MP:0003055	abnormal long bone epiphyseal plate morphology
SCT	human synonym	MGI:2446089	Flnb	filamin, beta	protein coding gene	MP:0003345	decreased rib number
SCT	human synonym	MGI:2446089	Flnb	filamin, beta	protein coding gene	MP:0003408	increased width of hypertrophic chondrocyte zone
SCT	human synonym	MGI:2446089	Flnb	filamin, beta	protein coding gene	MP:0003409	decreased width of hypertrophic chondrocyte zone
SCT	human synonym	MGI:2446089	Flnb	filamin, beta	protein coding gene	MP:0003410	abnormal artery development
SCT	human synonym	MGI:2446089	Flnb	filamin, beta	protein coding gene	MP:0003419	delayed endochondral bone ossification
SCT	human synonym	MGI:2446089	Flnb	filamin, beta	protein coding gene	MP:0003420	delayed intramembranous bone ossification
SCT	human synonym	MGI:2446089	Flnb	filamin, beta	protein coding gene	MP:0003566	abnormal cell adhesion
SCT	human synonym	MGI:2446089	Flnb	filamin, beta	protein coding gene	MP:0003662	abnormal long bone epiphyseal plate proliferative zone
SCT	human synonym	MGI:2446089	Flnb	filamin, beta	protein coding gene	MP:0003961	decreased lean body mass
SCT	human synonym	MGI:2446089	Flnb	filamin, beta	protein coding gene	MP:0004322	abnormal sternebra morphology
SCT	human synonym	MGI:2446089	Flnb	filamin, beta	protein coding gene	MP:0004355	short radius
SCT	human synonym	MGI:2446089	Flnb	filamin, beta	protein coding gene	MP:0004609	vertebral fusion
SCT	human synonym	MGI:2446089	Flnb	filamin, beta	protein coding gene	MP:0004620	cervical vertebral fusion
SCT	human synonym	MGI:2446089	Flnb	filamin, beta	protein coding gene	MP:0004623	thoracic vertebral fusion
SCT	human synonym	MGI:2446089	Flnb	filamin, beta	protein coding gene	MP:0004624	abnormal thoracic cage morphology
SCT	human synonym	MGI:2446089	Flnb	filamin, beta	protein coding gene	MP:0004674	thin ribs
SCT	human synonym	MGI:2446089	Flnb	filamin, beta	protein coding gene	MP:0004683	absent intervertebral disk
SCT	human synonym	MGI:2446089	Flnb	filamin, beta	protein coding gene	MP:0004686	decreased length of long bones
SCT	human synonym	MGI:2446089	Flnb	filamin, beta	protein coding gene	MP:0004703	abnormal vertebral column morphology
SCT	human synonym	MGI:2446089	Flnb	filamin, beta	protein coding gene	MP:0004950	abnormal brain vasculature morphology
SCT	human synonym	MGI:2446089	Flnb	filamin, beta	protein coding gene	MP:0005108	abnormal ulna morphology
SCT	human synonym	MGI:2446089	Flnb	filamin, beta	protein coding gene	MP:0005269	abnormal occipital bone morphology
SCT	human synonym	MGI:2446089	Flnb	filamin, beta	protein coding gene	MP:0005274	abnormal viscerocranium morphology
SCT	human synonym	MGI:2446089	Flnb	filamin, beta	protein coding gene	MP:0005353	abnormal patella morphology
SCT	human synonym	MGI:2446089	Flnb	filamin, beta	protein coding gene	MP:0005426	tachypnea
SCT	human synonym	MGI:2446089	Flnb	filamin, beta	protein coding gene	MP:0005621	abnormal cell physiology
SCT	human synonym	MGI:2446089	Flnb	filamin, beta	protein coding gene	MP:0006322	abnormal perichondrium morphology
SCT	human synonym	MGI:2446089	Flnb	filamin, beta	protein coding gene	MP:0006396	decreased long bone epiphyseal plate size
SCT	human synonym	MGI:2446089	Flnb	filamin, beta	protein coding gene	MP:0006429	abnormal hyaline cartilage morphology
SCT	human synonym	MGI:2446089	Flnb	filamin, beta	protein coding gene	MP:0008155	decreased diameter of radius
SCT	human synonym	MGI:2446089	Flnb	filamin, beta	protein coding gene	MP:0008157	decreased diameter of ulna
SCT	human synonym	MGI:2446089	Flnb	filamin, beta	protein coding gene	MP:0008271	abnormal bone ossification
SCT	human synonym	MGI:2446089	Flnb	filamin, beta	protein coding gene	MP:0008489	slow postnatal weight gain
SCT	human synonym	MGI:2446089	Flnb	filamin, beta	protein coding gene	MP:0008770	decreased survivor rate
SCT	human synonym	MGI:2446089	Flnb	filamin, beta	protein coding gene	MP:0008915	fused carpal bones
SCT	human synonym	MGI:2446089	Flnb	filamin, beta	protein coding gene	MP:0009780	abnormal chondrocyte physiology
SCT	human synonym	MGI:2446089	Flnb	filamin, beta	protein coding gene	MP:0010024	increased total body fat amount
SCT	human synonym	MGI:2446089	Flnb	filamin, beta	protein coding gene	MP:0010068	decreased red blood cell distribution width
SCT	human synonym	MGI:2446089	Flnb	filamin, beta	protein coding gene	MP:0010103	small thoracic cage
SCT	human synonym	MGI:2446089	Flnb	filamin, beta	protein coding gene	MP:0010124	decreased bone mineral content
SCT	human synonym	MGI:2446089	Flnb	filamin, beta	protein coding gene	MP:0011086	postnatal lethality, incomplete penetrance
SCT	human synonym	MGI:2446089	Flnb	filamin, beta	protein coding gene	MP:0011088	neonatal lethality, incomplete penetrance
SCT	human synonym	MGI:2446089	Flnb	filamin, beta	protein coding gene	MP:0011090	perinatal lethality, incomplete penetrance
SCT	human synonym	MGI:2446089	Flnb	filamin, beta	protein coding gene	MP:0011100	preweaning lethality, complete penetrance
SCT	human synonym	MGI:2446089	Flnb	filamin, beta	protein coding gene	MP:0011108	embryonic lethality during organogenesis, incomplete penetrance
SCT	human synonym	MGI:2446089	Flnb	filamin, beta	protein coding gene	MP:0011110	preweaning lethality, incomplete penetrance
SCT	human synonym	MGI:2446089	Flnb	filamin, beta	protein coding gene	MP:0011708	decreased fibroblast cell migration
SCT	human synonym	MGI:2446089	Flnb	filamin, beta	protein coding gene	MP:0013258	abnormal extracellular matrix morphology
SCT	human synonym	MGI:2446089	Flnb	filamin, beta	protein coding gene	MP:0014289	decreased distal limb length
SCT	human synonym	MGI:2446089	Flnb	filamin, beta	protein coding gene	MP:0020040	decreased bone ossification
SCT	human synonym	MGI:2446089	Flnb	filamin, beta	protein coding gene	MP:0020137	decreased bone mineralization
SCT	human synonym	MGI:2446089	Flnb	filamin, beta	protein coding gene	MP:0020487	abnormal middle cerebral artery morphology
SCT	human synonym	MGI:2446089	Flnb	filamin, beta	protein coding gene	MP:0021186	decreased bone mineral density of vertebrae
SCT	human synonym	MGI:2446089	Flnb	filamin, beta	protein coding gene	MP:0030797	joint laxity
SCT	synonym	MGI:2671641	scpt	scorpion tail	heritable phenotypic marker	MP:0003201	extremity edema
SCT	current symbol	MGI:99466	Sct	secretin	protein coding gene	MP:0001422	abnormal drinking behavior
SCT	current symbol	MGI:99466	Sct	secretin	protein coding gene	MP:0001473	reduced long-term potentiation
SCT	current symbol	MGI:99466	Sct	secretin	protein coding gene	MP:0002920	decreased paired-pulse facilitation
SCT	current symbol	MGI:99466	Sct	secretin	protein coding gene	MP:0002922	decreased post-tetanic potentiation
SCT	current symbol	MGI:99466	Sct	secretin	protein coding gene	MP:0003638	abnormal response/metabolism to endogenous compounds
SCT	current symbol	MGI:99466	Sct	secretin	protein coding gene	MP:0005609	abnormal circulating antidiuretic hormone level
GM6093	current symbol	MGI:3648840	Gm6093	predicted gene 6093	lncRNA gene
TFPI	current symbol	MGI:1095418	Tfpi	tissue factor pathway inhibitor	protein coding gene	MP:0000084	abnormal fontanelle morphology
TFPI	current symbol	MGI:1095418	Tfpi	tissue factor pathway inhibitor	protein coding gene	MP:0000585	kinked tail
TFPI	current symbol	MGI:1095418	Tfpi	tissue factor pathway inhibitor	protein coding gene	MP:0000592	short tail
TFPI	current symbol	MGI:1095418	Tfpi	tissue factor pathway inhibitor	protein coding gene	MP:0001633	poor circulation
TFPI	current symbol	MGI:1095418	Tfpi	tissue factor pathway inhibitor	protein coding gene	MP:0001718	abnormal visceral yolk sac morphology
TFPI	current symbol	MGI:1095418	Tfpi	tissue factor pathway inhibitor	protein coding gene	MP:0001721	absent visceral yolk sac blood islands
TFPI	current symbol	MGI:1095418	Tfpi	tissue factor pathway inhibitor	protein coding gene	MP:0001914	hemorrhage
TFPI	current symbol	MGI:1095418	Tfpi	tissue factor pathway inhibitor	protein coding gene	MP:0001915	intracranial hemorrhage
TFPI	current symbol	MGI:1095418	Tfpi	tissue factor pathway inhibitor	protein coding gene	MP:0002551	abnormal blood coagulation
TFPI	current symbol	MGI:1095418	Tfpi	tissue factor pathway inhibitor	protein coding gene	MP:0003717	pallor
TFPI	current symbol	MGI:1095418	Tfpi	tissue factor pathway inhibitor	protein coding gene	MP:0003984	embryonic growth retardation
TFPI	current symbol	MGI:1095418	Tfpi	tissue factor pathway inhibitor	protein coding gene	MP:0005048	abnormal thrombosis
TFPI	current symbol	MGI:1095418	Tfpi	tissue factor pathway inhibitor	protein coding gene	MP:0005312	pericardial effusion
TFPI	current symbol	MGI:1095418	Tfpi	tissue factor pathway inhibitor	protein coding gene	MP:0005416	abnormal circulating protein level
TFPI	current symbol	MGI:1095418	Tfpi	tissue factor pathway inhibitor	protein coding gene	MP:0006054	spinal hemorrhage
TFPI	current symbol	MGI:1095418	Tfpi	tissue factor pathway inhibitor	protein coding gene	MP:0010211	abnormal acute phase protein level
TFPI	current symbol	MGI:1095418	Tfpi	tissue factor pathway inhibitor	protein coding gene	MP:0011089	perinatal lethality, complete penetrance
TFPI	current symbol	MGI:1095418	Tfpi	tissue factor pathway inhibitor	protein coding gene	MP:0011091	prenatal lethality, complete penetrance
TFPI	current symbol	MGI:1095418	Tfpi	tissue factor pathway inhibitor	protein coding gene	MP:0011108	embryonic lethality during organogenesis, incomplete penetrance
TFPI	current symbol	MGI:1095418	Tfpi	tissue factor pathway inhibitor	protein coding gene	MP:0011109	lethality throughout fetal growth and development, incomplete penetrance
TFPI	current symbol	MGI:1095418	Tfpi	tissue factor pathway inhibitor	protein coding gene	MP:0031121	increased susceptibility to induced thrombosis
MTMR7	current symbol	MGI:1891693	Mtmr7	myotubularin related protein 7	protein coding gene	MP:0005641	increased mean corpuscular hemoglobin concentration
MTMR7	current symbol	MGI:1891693	Mtmr7	myotubularin related protein 7	protein coding gene	MP:0011110	preweaning lethality, incomplete penetrance
UACA	current symbol	MGI:1919815	Uaca	uveal autoantigen with coiled-coil domains and ankyrin repeats	protein coding gene	MP:0000599	enlarged liver
UACA	current symbol	MGI:1919815	Uaca	uveal autoantigen with coiled-coil domains and ankyrin repeats	protein coding gene	MP:0001648	abnormal apoptosis
UACA	current symbol	MGI:1919815	Uaca	uveal autoantigen with coiled-coil domains and ankyrin repeats	protein coding gene	MP:0001860	liver inflammation
UACA	current symbol	MGI:1919815	Uaca	uveal autoantigen with coiled-coil domains and ankyrin repeats	protein coding gene	MP:0001861	lung inflammation
UACA	current symbol	MGI:1919815	Uaca	uveal autoantigen with coiled-coil domains and ankyrin repeats	protein coding gene	MP:0002717	abnormal male preputial gland morphology
UACA	current symbol	MGI:1919815	Uaca	uveal autoantigen with coiled-coil domains and ankyrin repeats	protein coding gene	MP:0002941	increased circulating alanine transaminase level
UACA	current symbol	MGI:1919815	Uaca	uveal autoantigen with coiled-coil domains and ankyrin repeats	protein coding gene	MP:0002968	increased circulating alkaline phosphatase level
UACA	current symbol	MGI:1919815	Uaca	uveal autoantigen with coiled-coil domains and ankyrin repeats	protein coding gene	MP:0003331	increased hepatocellular carcinoma incidence
UACA	current symbol	MGI:1919815	Uaca	uveal autoantigen with coiled-coil domains and ankyrin repeats	protein coding gene	MP:0004499	increased incidence of tumors by chemical induction
UACA	current symbol	MGI:1919815	Uaca	uveal autoantigen with coiled-coil domains and ankyrin repeats	protein coding gene	MP:0005166	decreased susceptibility to injury
UACA	current symbol	MGI:1919815	Uaca	uveal autoantigen with coiled-coil domains and ankyrin repeats	protein coding gene	MP:0005178	increased circulating cholesterol level
UACA	current symbol	MGI:1919815	Uaca	uveal autoantigen with coiled-coil domains and ankyrin repeats	protein coding gene	MP:0005343	increased circulating aspartate transaminase level
UACA	current symbol	MGI:1919815	Uaca	uveal autoantigen with coiled-coil domains and ankyrin repeats	protein coding gene	MP:0008114	abnormal Kupffer cell morphology
UACA	current symbol	MGI:1919815	Uaca	uveal autoantigen with coiled-coil domains and ankyrin repeats	protein coding gene	MP:0008127	decreased dendritic cell number
UACA	current symbol	MGI:1919815	Uaca	uveal autoantigen with coiled-coil domains and ankyrin repeats	protein coding gene	MP:0008560	increased tumor necrosis factor secretion
UACA	current symbol	MGI:1919815	Uaca	uveal autoantigen with coiled-coil domains and ankyrin repeats	protein coding gene	MP:0011971	increased circulating lactate dehydrogenase level
1600025M17RIK	current symbol	MGI:1919280	1600025M17Rik	RIKEN cDNA 1600025M17 gene	lncRNA gene
MUC1	current symbol	MGI:97231	Muc1	mucin 1, transmembrane	protein coding gene	MP:0000505	decreased digestive secretion
MUC1	current symbol	MGI:97231	Muc1	mucin 1, transmembrane	protein coding gene	MP:0002169	no abnormal phenotype detected
MUC1	current symbol	MGI:97231	Muc1	mucin 1, transmembrane	protein coding gene	MP:0002647	decreased intestinal cholesterol absorption
MUC1	current symbol	MGI:97231	Muc1	mucin 1, transmembrane	protein coding gene	MP:0002830	gallstones
MUC1	current symbol	MGI:97231	Muc1	mucin 1, transmembrane	protein coding gene	MP:0003447	decreased tumor growth/size
MUC1	current symbol	MGI:97231	Muc1	mucin 1, transmembrane	protein coding gene	MP:0005085	abnormal gallbladder physiology
MUC1	current symbol	MGI:97231	Muc1	mucin 1, transmembrane	protein coding gene	MP:0005342	abnormal intestinal lipid absorption
KRTCAP3	current symbol	MGI:1917065	Krtcap3	keratinocyte associated protein 3	protein coding gene
NXF7	current symbol	MGI:2159343	Nxf7	nuclear RNA export factor 7	protein coding gene	MP:0012307	impaired spatial learning
GM9112	old symbol	MGI:3645559	Fam236f	family with sequence similarity 236, member F	protein coding gene
PROSER2	current symbol	MGI:2442238	Proser2	proline and serine rich 2	protein coding gene	MP:0000280	thin ventricular wall
PROSER2	current symbol	MGI:2442238	Proser2	proline and serine rich 2	protein coding gene	MP:0000538	abnormal urinary bladder morphology
PROSER2	current symbol	MGI:2442238	Proser2	proline and serine rich 2	protein coding gene	MP:0000689	abnormal spleen morphology
PROSER2	current symbol	MGI:2442238	Proser2	proline and serine rich 2	protein coding gene	MP:0000691	enlarged spleen
PROSER2	current symbol	MGI:2442238	Proser2	proline and serine rich 2	protein coding gene	MP:0000702	enlarged lymph nodes
PROSER2	current symbol	MGI:2442238	Proser2	proline and serine rich 2	protein coding gene	MP:0000703	abnormal thymus morphology
PROSER2	current symbol	MGI:2442238	Proser2	proline and serine rich 2	protein coding gene	MP:0000709	enlarged thymus
PROSER2	current symbol	MGI:2442238	Proser2	proline and serine rich 2	protein coding gene	MP:0001489	decreased startle reflex
PROSER2	current symbol	MGI:2442238	Proser2	proline and serine rich 2	protein coding gene	MP:0002059	abnormal seminal vesicle morphology
PROSER2	current symbol	MGI:2442238	Proser2	proline and serine rich 2	protein coding gene	MP:0002110	abnormal digit morphology
PROSER2	current symbol	MGI:2442238	Proser2	proline and serine rich 2	protein coding gene	MP:0002339	abnormal lymph node morphology
PROSER2	current symbol	MGI:2442238	Proser2	proline and serine rich 2	protein coding gene	MP:0003020	decreased circulating chloride level
PROSER2	current symbol	MGI:2442238	Proser2	proline and serine rich 2	protein coding gene	MP:0011625	cystolithiasis
SRMS	current symbol	MGI:101865	Srms	src-related kinase lacking C-terminal regulatory tyrosine and N-terminal myristylation sites	protein coding gene	MP:0002169	no abnormal phenotype detected
D430041D05RIK	current symbol	MGI:2181743	D430041D05Rik	RIKEN cDNA D430041D05 gene	protein coding gene	MP:0001529	abnormal vocalization
D430041D05RIK	current symbol	MGI:2181743	D430041D05Rik	RIKEN cDNA D430041D05 gene	protein coding gene	MP:0002075	abnormal coat/hair pigmentation
D430041D05RIK	current symbol	MGI:2181743	D430041D05Rik	RIKEN cDNA D430041D05 gene	protein coding gene	MP:0002896	abnormal bone mineralization
BHLHA15	current symbol	MGI:891976	Bhlha15	basic helix-loop-helix family, member a15	protein coding gene	MP:0000473	abnormal stomach glandular epithelium morphology
BHLHA15	current symbol	MGI:891976	Bhlha15	basic helix-loop-helix family, member a15	protein coding gene	MP:0000599	enlarged liver
BHLHA15	current symbol	MGI:891976	Bhlha15	basic helix-loop-helix family, member a15	protein coding gene	MP:0001944	abnormal pancreas morphology
BHLHA15	current symbol	MGI:891976	Bhlha15	basic helix-loop-helix family, member a15	protein coding gene	MP:0002020	increased tumor incidence
BHLHA15	current symbol	MGI:891976	Bhlha15	basic helix-loop-helix family, member a15	protein coding gene	MP:0002083	premature death
BHLHA15	current symbol	MGI:891976	Bhlha15	basic helix-loop-helix family, member a15	protein coding gene	MP:0003324	increased liver adenoma incidence
BHLHA15	current symbol	MGI:891976	Bhlha15	basic helix-loop-helix family, member a15	protein coding gene	MP:0003331	increased hepatocellular carcinoma incidence
BHLHA15	current symbol	MGI:891976	Bhlha15	basic helix-loop-helix family, member a15	protein coding gene	MP:0003334	pancreas fibrosis
BHLHA15	current symbol	MGI:891976	Bhlha15	basic helix-loop-helix family, member a15	protein coding gene	MP:0003335	exocrine pancreatic insufficiency
BHLHA15	current symbol	MGI:891976	Bhlha15	basic helix-loop-helix family, member a15	protein coding gene	MP:0004140	abnormal gastric chief cell morphology
BHLHA15	current symbol	MGI:891976	Bhlha15	basic helix-loop-helix family, member a15	protein coding gene	MP:0005150	cachexia
BHLHA15	current symbol	MGI:891976	Bhlha15	basic helix-loop-helix family, member a15	protein coding gene	MP:0005220	abnormal exocrine pancreas morphology
BHLHA15	current symbol	MGI:891976	Bhlha15	basic helix-loop-helix family, member a15	protein coding gene	MP:0006270	abnormal mammary gland growth during lactation
BHLHA15	current symbol	MGI:891976	Bhlha15	basic helix-loop-helix family, member a15	protein coding gene	MP:0008260	abnormal autophagy
BHLHA15	current symbol	MGI:891976	Bhlha15	basic helix-loop-helix family, member a15	protein coding gene	MP:0008780	increased pancreatic acinar cell carcinoma incidence
BHLHA15	current symbol	MGI:891976	Bhlha15	basic helix-loop-helix family, member a15	protein coding gene	MP:0009043	increased pancreas adenoma incidence
BHLHA15	current symbol	MGI:891976	Bhlha15	basic helix-loop-helix family, member a15	protein coding gene	MP:0009146	abnormal pancreatic acinar cell morphology
BHLHA15	current symbol	MGI:891976	Bhlha15	basic helix-loop-helix family, member a15	protein coding gene	MP:0009147	abnormal pancreatic acinar cell physiology
BHLHA15	current symbol	MGI:891976	Bhlha15	basic helix-loop-helix family, member a15	protein coding gene	MP:0009155	pancreatic acinar hyperplasia
BHLHA15	current symbol	MGI:891976	Bhlha15	basic helix-loop-helix family, member a15	protein coding gene	MP:0009160	abnormal pancreatic acinar cell zymogen granule morphology
BHLHA15	current symbol	MGI:891976	Bhlha15	basic helix-loop-helix family, member a15	protein coding gene	MP:0009506	abnormal mammary gland alveolus morphology
BHLHA15	current symbol	MGI:891976	Bhlha15	basic helix-loop-helix family, member a15	protein coding gene	MP:0010172	abnormal mammary gland epithelium physiology
BHLHA15	current symbol	MGI:891976	Bhlha15	basic helix-loop-helix family, member a15	protein coding gene	MP:0013184	hemorrhagic ascites
BHLHA15	current symbol	MGI:891976	Bhlha15	basic helix-loop-helix family, member a15	protein coding gene	MP:0013317	abnormal seminal vesicle development
BHLHA15	current symbol	MGI:891976	Bhlha15	basic helix-loop-helix family, member a15	protein coding gene	MP:0013594	abnormal parotid gland acinus morphology
BHLHA15	current symbol	MGI:891976	Bhlha15	basic helix-loop-helix family, member a15	protein coding gene	MP:0013781	abnormal mammary gland luminal epithelium morphology
BHLHA15	current symbol	MGI:891976	Bhlha15	basic helix-loop-helix family, member a15	protein coding gene	MP:0013899	abnormal seminal vesicle epithelium morphology
BHLHA15	current symbol	MGI:891976	Bhlha15	basic helix-loop-helix family, member a15	protein coding gene	MP:0013900	seminal vesicle epithelium degeneration
BHLHA15	current symbol	MGI:891976	Bhlha15	basic helix-loop-helix family, member a15	protein coding gene	MP:0013903	abnormal seminal vesicle fluid composition
BHLHA15	current symbol	MGI:891976	Bhlha15	basic helix-loop-helix family, member a15	protein coding gene	MP:0014098	decreased pancreatic amylase secretion
BHLHA15	current symbol	MGI:891976	Bhlha15	basic helix-loop-helix family, member a15	protein coding gene	MP:0014126	increased mammary gland apoptosis
GM35996	current symbol	MGI:5595155	Gm35996	predicted gene, 35996	lncRNA gene
C030015A19RIK	current symbol	MGI:1924668	C030015A19Rik	RIKEN cDNA C030015A19 gene	lncRNA gene
TEX19	old symbol	MGI:1920929	Tex19.1	testis expressed gene 19.1	protein coding gene	MP:0001146	abnormal testis morphology
TEX19	old symbol	MGI:1920929	Tex19.1	testis expressed gene 19.1	protein coding gene	MP:0001147	small testis
TEX19	old symbol	MGI:1920929	Tex19.1	testis expressed gene 19.1	protein coding gene	MP:0001156	abnormal spermatogenesis
TEX19	old symbol	MGI:1920929	Tex19.1	testis expressed gene 19.1	protein coding gene	MP:0001711	abnormal placenta morphology
TEX19	old symbol	MGI:1920929	Tex19.1	testis expressed gene 19.1	protein coding gene	MP:0001922	reduced male fertility
TEX19	old symbol	MGI:1920929	Tex19.1	testis expressed gene 19.1	protein coding gene	MP:0001923	reduced female fertility
TEX19	old symbol	MGI:1920929	Tex19.1	testis expressed gene 19.1	protein coding gene	MP:0001925	male infertility
TEX19	old symbol	MGI:1920929	Tex19.1	testis expressed gene 19.1	protein coding gene	MP:0001932	abnormal spermiogenesis
TEX19	old symbol	MGI:1920929	Tex19.1	testis expressed gene 19.1	protein coding gene	MP:0001935	decreased litter size
TEX19	old symbol	MGI:1920929	Tex19.1	testis expressed gene 19.1	protein coding gene	MP:0002216	abnormal seminiferous tubule morphology
TEX19	old symbol	MGI:1920929	Tex19.1	testis expressed gene 19.1	protein coding gene	MP:0002675	asthenozoospermia
TEX19	old symbol	MGI:1920929	Tex19.1	testis expressed gene 19.1	protein coding gene	MP:0002687	oligozoospermia
TEX19	old symbol	MGI:1920929	Tex19.1	testis expressed gene 19.1	protein coding gene	MP:0003698	abnormal male reproductive system physiology
TEX19	old symbol	MGI:1920929	Tex19.1	testis expressed gene 19.1	protein coding gene	MP:0004200	decreased fetal size
TEX19	old symbol	MGI:1920929	Tex19.1	testis expressed gene 19.1	protein coding gene	MP:0004259	small placenta
TEX19	old symbol	MGI:1920929	Tex19.1	testis expressed gene 19.1	protein coding gene	MP:0004852	decreased testis weight
TEX19	old symbol	MGI:1920929	Tex19.1	testis expressed gene 19.1	protein coding gene	MP:0004901	decreased male germ cell number
TEX19	old symbol	MGI:1920929	Tex19.1	testis expressed gene 19.1	protein coding gene	MP:0005159	azoospermia
TEX19	old symbol	MGI:1920929	Tex19.1	testis expressed gene 19.1	protein coding gene	MP:0005169	abnormal male meiosis
TEX19	old symbol	MGI:1920929	Tex19.1	testis expressed gene 19.1	protein coding gene	MP:0005578	teratozoospermia
TEX19	old symbol	MGI:1920929	Tex19.1	testis expressed gene 19.1	protein coding gene	MP:0008261	arrest of male meiosis
TEX19	old symbol	MGI:1920929	Tex19.1	testis expressed gene 19.1	protein coding gene	MP:0008966	abnormal chiasmata formation
TEX19	old symbol	MGI:1920929	Tex19.1	testis expressed gene 19.1	protein coding gene	MP:0009431	decreased fetal weight
TEX19	old symbol	MGI:1920929	Tex19.1	testis expressed gene 19.1	protein coding gene	MP:0009674	decreased birth weight
TEX19	old symbol	MGI:1920929	Tex19.1	testis expressed gene 19.1	protein coding gene	MP:0009703	decreased birth body size
TEX19	old symbol	MGI:1920929	Tex19.1	testis expressed gene 19.1	protein coding gene	MP:0011086	postnatal lethality, incomplete penetrance
TEX19	old symbol	MGI:1920929	Tex19.1	testis expressed gene 19.1	protein coding gene	MP:0011101	prenatal lethality, incomplete penetrance
TEX19	old symbol	MGI:1920929	Tex19.1	testis expressed gene 19.1	protein coding gene	MP:0011750	abnormal seminiferous tubule epithelium morphology
TEX19	old symbol	MGI:1920929	Tex19.1	testis expressed gene 19.1	protein coding gene	MP:0013248	placenta junctional zone necrosis
TEX19	old symbol	MGI:1920929	Tex19.1	testis expressed gene 19.1	protein coding gene	MP:0014052	increased male germ cell apoptosis
TEX19	rat synonym	MGI:1918206	Tex19.2	testis expressed gene 19.2	protein coding gene
DMRTC1A	current symbol	MGI:1918137	Dmrtc1a	DMRT-like family C1a	protein coding gene
BCR	current symbol	MGI:88141	Bcr	BCR activator of RhoGEF and GTPase	protein coding gene	MP:0000218	increased leukocyte cell number
BCR	current symbol	MGI:88141	Bcr	BCR activator of RhoGEF and GTPase	protein coding gene	MP:0000219	increased neutrophil cell number
BCR	current symbol	MGI:88141	Bcr	BCR activator of RhoGEF and GTPase	protein coding gene	MP:0001263	weight loss
BCR	current symbol	MGI:88141	Bcr	BCR activator of RhoGEF and GTPase	protein coding gene	MP:0002123	abnormal definitive hematopoiesis
BCR	current symbol	MGI:88141	Bcr	BCR activator of RhoGEF and GTPase	protein coding gene	MP:0002169	no abnormal phenotype detected
BCR	current symbol	MGI:88141	Bcr	BCR activator of RhoGEF and GTPase	protein coding gene	MP:0002463	abnormal neutrophil physiology
BCR	current symbol	MGI:88141	Bcr	BCR activator of RhoGEF and GTPase	protein coding gene	MP:0002581	abnormal ileum morphology
BCR	current symbol	MGI:88141	Bcr	BCR activator of RhoGEF and GTPase	protein coding gene	MP:0002941	increased circulating alanine transaminase level
BCR	current symbol	MGI:88141	Bcr	BCR activator of RhoGEF and GTPase	protein coding gene	MP:0003288	intestinal edema
BCR	current symbol	MGI:88141	Bcr	BCR activator of RhoGEF and GTPase	protein coding gene	MP:0003946	renal necrosis
BCR	current symbol	MGI:88141	Bcr	BCR activator of RhoGEF and GTPase	protein coding gene	MP:0004756	abnormal proximal convoluted tubule morphology
BCR	current symbol	MGI:88141	Bcr	BCR activator of RhoGEF and GTPase	protein coding gene	MP:0004810	decreased hematopoietic stem cell number
BCR	current symbol	MGI:88141	Bcr	BCR activator of RhoGEF and GTPase	protein coding gene	MP:0005044	sepsis
BCR	current symbol	MGI:88141	Bcr	BCR activator of RhoGEF and GTPase	protein coding gene	MP:0005325	abnormal renal glomerulus morphology
BCR	current symbol	MGI:88141	Bcr	BCR activator of RhoGEF and GTPase	protein coding gene	MP:0005343	increased circulating aspartate transaminase level
BCR	current symbol	MGI:88141	Bcr	BCR activator of RhoGEF and GTPase	protein coding gene	MP:0005565	increased blood urea nitrogen level
BCR	current symbol	MGI:88141	Bcr	BCR activator of RhoGEF and GTPase	protein coding gene	MP:0008735	increased susceptibility to endotoxin shock
BCR	current symbol	MGI:88141	Bcr	BCR activator of RhoGEF and GTPase	protein coding gene	MP:0008986	abnormal liver parenchyma morphology
BCR	current symbol	MGI:88141	Bcr	BCR activator of RhoGEF and GTPase	protein coding gene	MP:0009278	abnormal bone marrow cell physiology
BCR	current symbol	MGI:88141	Bcr	BCR activator of RhoGEF and GTPase	protein coding gene	MP:0011971	increased circulating lactate dehydrogenase level
BCR	related synonym	MGI:96448	Ighm	immunoglobulin heavy constant mu	gene segment	MP:0000063	decreased bone mineral density
BCR	related synonym	MGI:96448	Ighm	immunoglobulin heavy constant mu	gene segment	MP:0000130	abnormal trabecular bone morphology
BCR	related synonym	MGI:96448	Ighm	immunoglobulin heavy constant mu	gene segment	MP:0000135	decreased compact bone thickness
BCR	related synonym	MGI:96448	Ighm	immunoglobulin heavy constant mu	gene segment	MP:0000488	abnormal intestinal epithelium morphology
BCR	related synonym	MGI:96448	Ighm	immunoglobulin heavy constant mu	gene segment	MP:0000689	abnormal spleen morphology
BCR	related synonym	MGI:96448	Ighm	immunoglobulin heavy constant mu	gene segment	MP:0001544	abnormal cardiovascular system physiology
BCR	related synonym	MGI:96448	Ighm	immunoglobulin heavy constant mu	gene segment	MP:0001790	abnormal immune system physiology
BCR	related synonym	MGI:96448	Ighm	immunoglobulin heavy constant mu	gene segment	MP:0001800	abnormal humoral immune response
BCR	related synonym	MGI:96448	Ighm	immunoglobulin heavy constant mu	gene segment	MP:0001802	arrested B cell differentiation
BCR	related synonym	MGI:96448	Ighm	immunoglobulin heavy constant mu	gene segment	MP:0001805	decreased IgG level
BCR	related synonym	MGI:96448	Ighm	immunoglobulin heavy constant mu	gene segment	MP:0001806	decreased IgM level
BCR	related synonym	MGI:96448	Ighm	immunoglobulin heavy constant mu	gene segment	MP:0001807	decreased IgA level
BCR	related synonym	MGI:96448	Ighm	immunoglobulin heavy constant mu	gene segment	MP:0001835	abnormal antigen presentation
BCR	related synonym	MGI:96448	Ighm	immunoglobulin heavy constant mu	gene segment	MP:0001859	kidney inflammation
BCR	related synonym	MGI:96448	Ighm	immunoglobulin heavy constant mu	gene segment	MP:0001879	abnormal lymphatic vessel morphology
BCR	related synonym	MGI:96448	Ighm	immunoglobulin heavy constant mu	gene segment	MP:0002133	abnormal respiratory system physiology
BCR	related synonym	MGI:96448	Ighm	immunoglobulin heavy constant mu	gene segment	MP:0002144	abnormal B cell differentiation
BCR	related synonym	MGI:96448	Ighm	immunoglobulin heavy constant mu	gene segment	MP:0002169	no abnormal phenotype detected
BCR	related synonym	MGI:96448	Ighm	immunoglobulin heavy constant mu	gene segment	MP:0002217	small lymph nodes
BCR	related synonym	MGI:96448	Ighm	immunoglobulin heavy constant mu	gene segment	MP:0002357	abnormal spleen white pulp morphology
BCR	related synonym	MGI:96448	Ighm	immunoglobulin heavy constant mu	gene segment	MP:0002358	abnormal spleen periarteriolar lymphoid sheath morphology
BCR	related synonym	MGI:96448	Ighm	immunoglobulin heavy constant mu	gene segment	MP:0002359	abnormal spleen germinal center morphology
BCR	related synonym	MGI:96448	Ighm	immunoglobulin heavy constant mu	gene segment	MP:0002362	abnormal spleen marginal zone morphology
BCR	related synonym	MGI:96448	Ighm	immunoglobulin heavy constant mu	gene segment	MP:0002363	abnormal spleen marginal sinus morphology
BCR	related synonym	MGI:96448	Ighm	immunoglobulin heavy constant mu	gene segment	MP:0002459	abnormal B cell physiology
BCR	related synonym	MGI:96448	Ighm	immunoglobulin heavy constant mu	gene segment	MP:0002460	decreased immunoglobulin level
BCR	related synonym	MGI:96448	Ighm	immunoglobulin heavy constant mu	gene segment	MP:0002471	abnormal complement pathway
BCR	related synonym	MGI:96448	Ighm	immunoglobulin heavy constant mu	gene segment	MP:0002473	impaired complement classical pathway
BCR	related synonym	MGI:96448	Ighm	immunoglobulin heavy constant mu	gene segment	MP:0002492	decreased IgE level
BCR	related synonym	MGI:96448	Ighm	immunoglobulin heavy constant mu	gene segment	MP:0002494	increased IgM level
BCR	related synonym	MGI:96448	Ighm	immunoglobulin heavy constant mu	gene segment	MP:0002495	increased IgA level
BCR	related synonym	MGI:96448	Ighm	immunoglobulin heavy constant mu	gene segment	MP:0002723	abnormal immune serum protein physiology
BCR	related synonym	MGI:96448	Ighm	immunoglobulin heavy constant mu	gene segment	MP:0003009	abnormal cytokine secretion
BCR	related synonym	MGI:96448	Ighm	immunoglobulin heavy constant mu	gene segment	MP:0003724	increased susceptibility to induced arthritis
BCR	related synonym	MGI:96448	Ighm	immunoglobulin heavy constant mu	gene segment	MP:0003725	increased autoantibody level
BCR	related synonym	MGI:96448	Ighm	immunoglobulin heavy constant mu	gene segment	MP:0003797	abnormal compact bone morphology
BCR	related synonym	MGI:96448	Ighm	immunoglobulin heavy constant mu	gene segment	MP:0004031	insulitis
BCR	related synonym	MGI:96448	Ighm	immunoglobulin heavy constant mu	gene segment	MP:0004762	increased anti-double stranded DNA antibody level
BCR	related synonym	MGI:96448	Ighm	immunoglobulin heavy constant mu	gene segment	MP:0004803	increased susceptibility to autoimmune diabetes
BCR	related synonym	MGI:96448	Ighm	immunoglobulin heavy constant mu	gene segment	MP:0004804	decreased susceptibility to autoimmune diabetes
BCR	related synonym	MGI:96448	Ighm	immunoglobulin heavy constant mu	gene segment	MP:0004816	abnormal class switch recombination
BCR	related synonym	MGI:96448	Ighm	immunoglobulin heavy constant mu	gene segment	MP:0004953	decreased spleen weight
BCR	related synonym	MGI:96448	Ighm	immunoglobulin heavy constant mu	gene segment	MP:0004977	increased B-1 B cell number
BCR	related synonym	MGI:96448	Ighm	immunoglobulin heavy constant mu	gene segment	MP:0004978	decreased B-1 B cell number
BCR	related synonym	MGI:96448	Ighm	immunoglobulin heavy constant mu	gene segment	MP:0004984	increased osteoclast cell number
BCR	related synonym	MGI:96448	Ighm	immunoglobulin heavy constant mu	gene segment	MP:0005014	increased B cell number
BCR	related synonym	MGI:96448	Ighm	immunoglobulin heavy constant mu	gene segment	MP:0005017	decreased B cell number
BCR	related synonym	MGI:96448	Ighm	immunoglobulin heavy constant mu	gene segment	MP:0005022	abnormal immature B cell morphology
BCR	related synonym	MGI:96448	Ighm	immunoglobulin heavy constant mu	gene segment	MP:0005025	abnormal response to infection
BCR	related synonym	MGI:96448	Ighm	immunoglobulin heavy constant mu	gene segment	MP:0005027	increased susceptibility to parasitic infection
BCR	related synonym	MGI:96448	Ighm	immunoglobulin heavy constant mu	gene segment	MP:0005093	decreased B cell proliferation
BCR	related synonym	MGI:96448	Ighm	immunoglobulin heavy constant mu	gene segment	MP:0005094	abnormal T cell proliferation
BCR	related synonym	MGI:96448	Ighm	immunoglobulin heavy constant mu	gene segment	MP:0005095	decreased T cell proliferation
BCR	related synonym	MGI:96448	Ighm	immunoglobulin heavy constant mu	gene segment	MP:0005154	increased B cell proliferation
BCR	related synonym	MGI:96448	Ighm	immunoglobulin heavy constant mu	gene segment	MP:0005166	decreased susceptibility to injury
BCR	related synonym	MGI:96448	Ighm	immunoglobulin heavy constant mu	gene segment	MP:0005463	abnormal CD4-positive, alpha-beta T cell physiology
BCR	related synonym	MGI:96448	Ighm	immunoglobulin heavy constant mu	gene segment	MP:0005616	decreased susceptibility to type IV hypersensitivity reaction
BCR	related synonym	MGI:96448	Ighm	immunoglobulin heavy constant mu	gene segment	MP:0006387	abnormal T cell number
BCR	related synonym	MGI:96448	Ighm	immunoglobulin heavy constant mu	gene segment	MP:0008071	absent B cells
BCR	related synonym	MGI:96448	Ighm	immunoglobulin heavy constant mu	gene segment	MP:0008075	decreased CD4-positive, alpha-beta T cell number
BCR	related synonym	MGI:96448	Ighm	immunoglobulin heavy constant mu	gene segment	MP:0008079	decreased CD8-positive, alpha-beta T cell number
BCR	related synonym	MGI:96448	Ighm	immunoglobulin heavy constant mu	gene segment	MP:0008097	increased plasma cell number
BCR	related synonym	MGI:96448	Ighm	immunoglobulin heavy constant mu	gene segment	MP:0008099	abnormal plasma cell differentiation
BCR	related synonym	MGI:96448	Ighm	immunoglobulin heavy constant mu	gene segment	MP:0008127	decreased dendritic cell number
BCR	related synonym	MGI:96448	Ighm	immunoglobulin heavy constant mu	gene segment	MP:0008133	decreased Peyer's patch number
BCR	related synonym	MGI:96448	Ighm	immunoglobulin heavy constant mu	gene segment	MP:0008135	small Peyer's patches
BCR	related synonym	MGI:96448	Ighm	immunoglobulin heavy constant mu	gene segment	MP:0008164	abnormal B-1a B cell morphology
BCR	related synonym	MGI:96448	Ighm	immunoglobulin heavy constant mu	gene segment	MP:0008171	abnormal mature B cell morphology
BCR	related synonym	MGI:96448	Ighm	immunoglobulin heavy constant mu	gene segment	MP:0008174	decreased follicular B cell number
BCR	related synonym	MGI:96448	Ighm	immunoglobulin heavy constant mu	gene segment	MP:0008181	increased marginal zone B cell number
BCR	related synonym	MGI:96448	Ighm	immunoglobulin heavy constant mu	gene segment	MP:0008182	decreased marginal zone B cell number
BCR	related synonym	MGI:96448	Ighm	immunoglobulin heavy constant mu	gene segment	MP:0008186	increased pro-B cell number
BCR	related synonym	MGI:96448	Ighm	immunoglobulin heavy constant mu	gene segment	MP:0008190	decreased transitional stage B cell number
BCR	related synonym	MGI:96448	Ighm	immunoglobulin heavy constant mu	gene segment	MP:0008198	abnormal follicular dendritic cell antigen presentation
BCR	related synonym	MGI:96448	Ighm	immunoglobulin heavy constant mu	gene segment	MP:0008201	absent follicular dendritic cells
BCR	related synonym	MGI:96448	Ighm	immunoglobulin heavy constant mu	gene segment	MP:0008209	decreased pre-B cell number
BCR	related synonym	MGI:96448	Ighm	immunoglobulin heavy constant mu	gene segment	MP:0008211	decreased mature B cell number
BCR	related synonym	MGI:96448	Ighm	immunoglobulin heavy constant mu	gene segment	MP:0008212	absent mature B cells
BCR	related synonym	MGI:96448	Ighm	immunoglobulin heavy constant mu	gene segment	MP:0008213	absent immature B cells
BCR	related synonym	MGI:96448	Ighm	immunoglobulin heavy constant mu	gene segment	MP:0008215	decreased immature B cell number
BCR	related synonym	MGI:96448	Ighm	immunoglobulin heavy constant mu	gene segment	MP:0008217	abnormal B cell activation
BCR	related synonym	MGI:96448	Ighm	immunoglobulin heavy constant mu	gene segment	MP:0008240	abnormal spleen marginal zone macrophage morphology
BCR	related synonym	MGI:96448	Ighm	immunoglobulin heavy constant mu	gene segment	MP:0008241	abnormal metallophilic macrophage morphology
BCR	related synonym	MGI:96448	Ighm	immunoglobulin heavy constant mu	gene segment	MP:0008401	abnormal CD8 positive, alpha-beta intraepithelial T cell morphology
BCR	related synonym	MGI:96448	Ighm	immunoglobulin heavy constant mu	gene segment	MP:0008470	abnormal spleen B cell follicle morphology
BCR	related synonym	MGI:96448	Ighm	immunoglobulin heavy constant mu	gene segment	MP:0008495	decreased IgG1 level
BCR	related synonym	MGI:96448	Ighm	immunoglobulin heavy constant mu	gene segment	MP:0008496	decreased IgG2a level
BCR	related synonym	MGI:96448	Ighm	immunoglobulin heavy constant mu	gene segment	MP:0008497	decreased IgG2b level
BCR	related synonym	MGI:96448	Ighm	immunoglobulin heavy constant mu	gene segment	MP:0008498	decreased IgG3 level
BCR	related synonym	MGI:96448	Ighm	immunoglobulin heavy constant mu	gene segment	MP:0008500	increased IgG2a level
BCR	related synonym	MGI:96448	Ighm	immunoglobulin heavy constant mu	gene segment	MP:0008502	increased IgG3 level
BCR	related synonym	MGI:96448	Ighm	immunoglobulin heavy constant mu	gene segment	MP:0008826	abnormal splenic cell ratio
BCR	related synonym	MGI:96448	Ighm	immunoglobulin heavy constant mu	gene segment	MP:0009346	decreased trabecular bone thickness
BCR	related synonym	MGI:96448	Ighm	immunoglobulin heavy constant mu	gene segment	MP:0010965	decreased compact bone volume
BCR	related synonym	MGI:96448	Ighm	immunoglobulin heavy constant mu	gene segment	MP:0014263	decreased spleen B cell follicle number
BCR	related synonym	MGI:96448	Ighm	immunoglobulin heavy constant mu	gene segment	MP:0020913	increased susceptibility to Riboviria infection
MIR322	current symbol	MGI:3619333	Mir322	microRNA 322	miRNA gene
FAM135B	current symbol	MGI:1917613	Fam135b	family with sequence similarity 135, member B	protein coding gene	MP:0009142	decreased prepulse inhibition
RNU1B6	current symbol	MGI:104604	Rnu1b6	U1b6 small nuclear RNA	snRNA gene
PLBD1	current symbol	MGI:1914107	Plbd1	phospholipase B domain containing 1	protein coding gene	MP:0002169	no abnormal phenotype detected
NMT2	current symbol	MGI:1202298	Nmt2	N-myristoyltransferase 2	protein coding gene	MP:0001325	abnormal retina morphology
NMT2	current symbol	MGI:1202298	Nmt2	N-myristoyltransferase 2	protein coding gene	MP:0002968	increased circulating alkaline phosphatase level
NMT2	current symbol	MGI:1202298	Nmt2	N-myristoyltransferase 2	protein coding gene	MP:0005018	decreased T cell number
NMT2	current symbol	MGI:1202298	Nmt2	N-myristoyltransferase 2	protein coding gene	MP:0005092	decreased double-positive T cell number
NMT2	current symbol	MGI:1202298	Nmt2	N-myristoyltransferase 2	protein coding gene	MP:0008083	decreased single-positive T cell number
NMT2	current symbol	MGI:1202298	Nmt2	N-myristoyltransferase 2	protein coding gene	MP:0008259	abnormal optic disk morphology
NOX4	current symbol	MGI:1354184	Nox4	NADPH oxidase 4	protein coding gene	MP:0000702	enlarged lymph nodes
NOX4	current symbol	MGI:1354184	Nox4	NADPH oxidase 4	protein coding gene	MP:0001175	abnormal lung morphology
NOX4	current symbol	MGI:1354184	Nox4	NADPH oxidase 4	protein coding gene	MP:0001625	cardiac hypertrophy
NOX4	current symbol	MGI:1354184	Nox4	NADPH oxidase 4	protein coding gene	MP:0002136	abnormal kidney physiology
NOX4	current symbol	MGI:1354184	Nox4	NADPH oxidase 4	protein coding gene	MP:0002339	abnormal lymph node morphology
NOX4	current symbol	MGI:1354184	Nox4	NADPH oxidase 4	protein coding gene	MP:0002625	heart left ventricle hypertrophy
NOX4	current symbol	MGI:1354184	Nox4	NADPH oxidase 4	protein coding gene	MP:0003186	abnormal redox activity
NOX4	current symbol	MGI:1354184	Nox4	NADPH oxidase 4	protein coding gene	MP:0003204	decreased neuron apoptosis
NOX4	current symbol	MGI:1354184	Nox4	NADPH oxidase 4	protein coding gene	MP:0003223	decreased cardiomyocyte apoptosis
NOX4	current symbol	MGI:1354184	Nox4	NADPH oxidase 4	protein coding gene	MP:0003638	abnormal response/metabolism to endogenous compounds
NOX4	current symbol	MGI:1354184	Nox4	NADPH oxidase 4	protein coding gene	MP:0003674	oxidative stress
NOX4	current symbol	MGI:1354184	Nox4	NADPH oxidase 4	protein coding gene	MP:0004485	increased response of heart to induced stress
NOX4	current symbol	MGI:1354184	Nox4	NADPH oxidase 4	protein coding gene	MP:0004486	decreased response of heart to induced stress
NOX4	current symbol	MGI:1354184	Nox4	NADPH oxidase 4	protein coding gene	MP:0004937	dilated heart
NOX4	current symbol	MGI:1354184	Nox4	NADPH oxidase 4	protein coding gene	MP:0005140	decreased cardiac muscle contractility
NOX4	current symbol	MGI:1354184	Nox4	NADPH oxidase 4	protein coding gene	MP:0005553	increased circulating creatinine level
NOX4	current symbol	MGI:1354184	Nox4	NADPH oxidase 4	protein coding gene	MP:0005598	decreased ventricle muscle contractility
NOX4	current symbol	MGI:1354184	Nox4	NADPH oxidase 4	protein coding gene	MP:0005608	cardiac interstitial fibrosis
NOX4	current symbol	MGI:1354184	Nox4	NADPH oxidase 4	protein coding gene	MP:0006036	abnormal mitochondrial physiology
NOX4	current symbol	MGI:1354184	Nox4	NADPH oxidase 4	protein coding gene	MP:0006043	decreased apoptosis
NOX4	current symbol	MGI:1354184	Nox4	NADPH oxidase 4	protein coding gene	MP:0006058	decreased cerebral infarct size
NOX4	current symbol	MGI:1354184	Nox4	NADPH oxidase 4	protein coding gene	MP:0006059	decreased susceptibility to ischemic brain injury
NOX4	current symbol	MGI:1354184	Nox4	NADPH oxidase 4	protein coding gene	MP:0008561	decreased tumor necrosis factor secretion
NOX4	current symbol	MGI:1354184	Nox4	NADPH oxidase 4	protein coding gene	MP:0008658	decreased interleukin-1 beta secretion
NOX4	current symbol	MGI:1354184	Nox4	NADPH oxidase 4	protein coding gene	MP:0008734	decreased susceptibility to endotoxin shock
NOX4	current symbol	MGI:1354184	Nox4	NADPH oxidase 4	protein coding gene	MP:0008874	decreased physiological sensitivity to xenobiotic
NOX4	current symbol	MGI:1354184	Nox4	NADPH oxidase 4	protein coding gene	MP:0009764	decreased susceptibility to induced morbidity/mortality
NOX4	current symbol	MGI:1354184	Nox4	NADPH oxidase 4	protein coding gene	MP:0010181	decreased susceptibility to weight loss
NOX4	current symbol	MGI:1354184	Nox4	NADPH oxidase 4	protein coding gene	MP:0011371	decreased kidney apoptosis
NOX4	current symbol	MGI:1354184	Nox4	NADPH oxidase 4	protein coding gene	MP:0011372	decreased renal tubule apoptosis
NOX4	current symbol	MGI:1354184	Nox4	NADPH oxidase 4	protein coding gene	MP:0031385	enhanced blood-brain barrier function
GM11307	current symbol	MGI:3650171	Gm11307	predicted gene 11307	pseudogene
AMY1	current symbol	MGI:88019	Amy1	amylase 1, salivary	protein coding gene
AMY1	human synonym	MGI:104548	Amy2a1	amylase 2a1	protein coding gene
AMY1	human synonym	MGI:3711220	Amy2a2	amylase 2a2	protein coding gene
AMY1	human synonym	MGI:3714985	Amy2a3	amylase 2a3	protein coding gene
AMY1	human synonym	MGI:3711258	Amy2a4	amylase 2a4	protein coding gene
AMY1	human synonym	MGI:88020	Amy2a5	amylase 2a5	protein coding gene
DMRTC1B	human symbol	MGI:1918137	Dmrtc1a	DMRT-like family C1a	protein coding gene
DMRTC1B	current symbol	MGI:3639121	Dmrtc1b	DMRT-like family C1b	protein coding gene
PDGFA	current symbol	MGI:97527	Pdgfa	platelet derived growth factor, alpha	protein coding gene	MP:0000276	heart right ventricle hypertrophy
PDGFA	current symbol	MGI:97527	Pdgfa	platelet derived growth factor, alpha	protein coding gene	MP:0000496	abnormal small intestine morphology
PDGFA	current symbol	MGI:97527	Pdgfa	platelet derived growth factor, alpha	protein coding gene	MP:0001155	arrest of spermatogenesis
PDGFA	current symbol	MGI:97527	Pdgfa	platelet derived growth factor, alpha	protein coding gene	MP:0001156	abnormal spermatogenesis
PDGFA	current symbol	MGI:97527	Pdgfa	platelet derived growth factor, alpha	protein coding gene	MP:0001175	abnormal lung morphology
PDGFA	current symbol	MGI:97527	Pdgfa	platelet derived growth factor, alpha	protein coding gene	MP:0001177	atelectasis
PDGFA	current symbol	MGI:97527	Pdgfa	platelet derived growth factor, alpha	protein coding gene	MP:0001182	lung hemorrhage
PDGFA	current symbol	MGI:97527	Pdgfa	platelet derived growth factor, alpha	protein coding gene	MP:0001184	absent pulmonary alveoli
PDGFA	current symbol	MGI:97527	Pdgfa	platelet derived growth factor, alpha	protein coding gene	MP:0001265	decreased body size
PDGFA	current symbol	MGI:97527	Pdgfa	platelet derived growth factor, alpha	protein coding gene	MP:0001732	postnatal growth retardation
PDGFA	current symbol	MGI:97527	Pdgfa	platelet derived growth factor, alpha	protein coding gene	MP:0001953	respiratory failure
PDGFA	current symbol	MGI:97527	Pdgfa	platelet derived growth factor, alpha	protein coding gene	MP:0001958	emphysema
PDGFA	current symbol	MGI:97527	Pdgfa	platelet derived growth factor, alpha	protein coding gene	MP:0002083	premature death
PDGFA	current symbol	MGI:97527	Pdgfa	platelet derived growth factor, alpha	protein coding gene	MP:0002631	abnormal epididymis morphology
PDGFA	current symbol	MGI:97527	Pdgfa	platelet derived growth factor, alpha	protein coding gene	MP:0002953	thick ventricular wall
PDGFA	current symbol	MGI:97527	Pdgfa	platelet derived growth factor, alpha	protein coding gene	MP:0003209	abnormal pulmonary elastic fiber morphology
PDGFA	current symbol	MGI:97527	Pdgfa	platelet derived growth factor, alpha	protein coding gene	MP:0004200	decreased fetal size
PDGFA	current symbol	MGI:97527	Pdgfa	platelet derived growth factor, alpha	protein coding gene	MP:0004201	fetal growth retardation
PDGFA	current symbol	MGI:97527	Pdgfa	platelet derived growth factor, alpha	protein coding gene	MP:0004735	enlarged thoracic cavity
PDGFA	current symbol	MGI:97527	Pdgfa	platelet derived growth factor, alpha	protein coding gene	MP:0004933	abnormal epididymis epithelium morphology
PDGFA	current symbol	MGI:97527	Pdgfa	platelet derived growth factor, alpha	protein coding gene	MP:0006027	impaired lung alveolus development
PDGFA	current symbol	MGI:97527	Pdgfa	platelet derived growth factor, alpha	protein coding gene	MP:0010822	pneumothorax
PDGFA	current symbol	MGI:97527	Pdgfa	platelet derived growth factor, alpha	protein coding gene	MP:0010900	abnormal pulmonary interalveolar septum morphology
PDGFA	current symbol	MGI:97527	Pdgfa	platelet derived growth factor, alpha	protein coding gene	MP:0010901	abnormal pulmonary alveolar parenchyma morphology
PDGFA	current symbol	MGI:97527	Pdgfa	platelet derived growth factor, alpha	protein coding gene	MP:0011086	postnatal lethality, incomplete penetrance
PDGFA	current symbol	MGI:97527	Pdgfa	platelet derived growth factor, alpha	protein coding gene	MP:0011108	embryonic lethality during organogenesis, incomplete penetrance
PDGFA	current symbol	MGI:97527	Pdgfa	platelet derived growth factor, alpha	protein coding gene	MP:0014079	decreased small intestinal villus number
MIR326	current symbol	MGI:3619338	Mir326	microRNA 326	miRNA gene
IL4I1	zebrafish symbol	MGI:1921238	4930438A08Rik	RIKEN cDNA 4930438A08 gene	protein coding gene
IL4I1	current symbol	MGI:109552	Il4i1	interleukin 4 induced 1	protein coding gene	MP:0001454	abnormal cued conditioning behavior
IL4I1	current symbol	MGI:109552	Il4i1	interleukin 4 induced 1	protein coding gene	MP:0005628	decreased circulating potassium level
IL4I1	current symbol	MGI:109552	Il4i1	interleukin 4 induced 1	protein coding gene	MP:0011110	preweaning lethality, incomplete penetrance
IL4I1	current symbol	MGI:109552	Il4i1	interleukin 4 induced 1	protein coding gene	MP:0011886	increased circulating lipase level
IL4I1	human symbol	MGI:5439399	Il4i1b	interleukin 4 induced 1B	protein coding gene
IL4I1	zebrafish symbol	MGI:2140628	Lao1	L-amino acid oxidase 1	protein coding gene	MP:0002412	increased susceptibility to bacterial infection
IL4I1	zebrafish symbol	MGI:2140628	Lao1	L-amino acid oxidase 1	protein coding gene	MP:0004047	abnormal milk composition
IL4I1	zebrafish symbol	MGI:2140628	Lao1	L-amino acid oxidase 1	protein coding gene	MP:0005584	abnormal enzyme/coenzyme activity
IL4I1	zebrafish symbol	MGI:2140628	Lao1	L-amino acid oxidase 1	protein coding gene	MP:0008751	abnormal interleukin level
IL4I1	zebrafish symbol	MGI:2140628	Lao1	L-amino acid oxidase 1	protein coding gene	MP:0009788	increased susceptibility to bacterial infection induced morbidity/mortality
IL4I1	zebrafish symbol	MGI:2140628	Lao1	L-amino acid oxidase 1	protein coding gene	MP:0013148	mastitis
LIPH	human synonym	MGI:96216	Lipc	lipase, hepatic	protein coding gene	MP:0000180	abnormal circulating cholesterol level
LIPH	human synonym	MGI:96216	Lipc	lipase, hepatic	protein coding gene	MP:0001127	small ovary
LIPH	human synonym	MGI:96216	Lipc	lipase, hepatic	protein coding gene	MP:0001552	increased circulating triglyceride level
LIPH	human synonym	MGI:96216	Lipc	lipase, hepatic	protein coding gene	MP:0001556	increased circulating HDL cholesterol level
LIPH	human synonym	MGI:96216	Lipc	lipase, hepatic	protein coding gene	MP:0001919	abnormal reproductive system physiology
LIPH	human synonym	MGI:96216	Lipc	lipase, hepatic	protein coding gene	MP:0001935	decreased litter size
LIPH	human synonym	MGI:96216	Lipc	lipase, hepatic	protein coding gene	MP:0002665	decreased circulating corticosterone level
LIPH	human synonym	MGI:96216	Lipc	lipase, hepatic	protein coding gene	MP:0003355	decreased ovulation rate
LIPH	human synonym	MGI:96216	Lipc	lipase, hepatic	protein coding gene	MP:0005178	increased circulating cholesterol level
LIPH	human synonym	MGI:96216	Lipc	lipase, hepatic	protein coding gene	MP:0006084	abnormal circulating phospholipid level
LIPH	current symbol	MGI:2388029	Liph	lipase, member H	protein coding gene	MP:0000367	abnormal coat/ hair morphology
LIPH	current symbol	MGI:2388029	Liph	lipase, member H	protein coding gene	MP:0000410	waved hair
LIPH	current symbol	MGI:2388029	Liph	lipase, member H	protein coding gene	MP:0001279	wavy vibrissae
LIPH	current symbol	MGI:2388029	Liph	lipase, member H	protein coding gene	MP:0003810	abnormal hair cuticle
LIPH	current symbol	MGI:2388029	Liph	lipase, member H	protein coding gene	MP:0003812	abnormal hair medulla
LIPH	current symbol	MGI:2388029	Liph	lipase, member H	protein coding gene	MP:0003846	matted coat
LIPH	current symbol	MGI:2388029	Liph	lipase, member H	protein coding gene	MP:0008731	abnormal hair shaft melanin granule morphology
LIPH	current symbol	MGI:2388029	Liph	lipase, member H	protein coding gene	MP:0010685	abnormal hair follicle inner root sheath morphology
DUSP5	current symbol	MGI:2685183	Dusp5	dual specificity phosphatase 5	protein coding gene	MP:0000714	increased thymocyte number
DUSP5	current symbol	MGI:2685183	Dusp5	dual specificity phosphatase 5	protein coding gene	MP:0002398	abnormal bone marrow cell morphology/development
DUSP5	current symbol	MGI:2685183	Dusp5	dual specificity phosphatase 5	protein coding gene	MP:0002444	abnormal T cell physiology
DUSP5	current symbol	MGI:2685183	Dusp5	dual specificity phosphatase 5	protein coding gene	MP:0004499	increased incidence of tumors by chemical induction
DUSP5	current symbol	MGI:2685183	Dusp5	dual specificity phosphatase 5	protein coding gene	MP:0005010	abnormal CD8-positive, alpha beta T cell morphology
DUSP5	current symbol	MGI:2685183	Dusp5	dual specificity phosphatase 5	protein coding gene	MP:0005348	increased T cell proliferation
DUSP5	current symbol	MGI:2685183	Dusp5	dual specificity phosphatase 5	protein coding gene	MP:0006413	increased T cell apoptosis
DUSP5	current symbol	MGI:2685183	Dusp5	dual specificity phosphatase 5	protein coding gene	MP:0010850	increased effector memory CD8-positive, alpha-beta T cell number
DUSP5	current symbol	MGI:2685183	Dusp5	dual specificity phosphatase 5	protein coding gene	MP:0020184	abnormal susceptibility to parasitic infection
ZFP239	rat synonym	MGI:99179	Zfp35	zinc finger protein 35	protein coding gene	MP:0001952	increased airway responsiveness
ZFP239	rat synonym	MGI:99179	Zfp35	zinc finger protein 35	protein coding gene	MP:0005011	increased eosinophil cell number
ZFP239	rat synonym	MGI:99179	Zfp35	zinc finger protein 35	protein coding gene	MP:0008092	abnormal T-helper 2 cell differentiation
ZFP239	rat synonym	MGI:99179	Zfp35	zinc finger protein 35	protein coding gene	MP:0008602	increased circulating interleukin-4 level
ZFP239	rat synonym	MGI:99179	Zfp35	zinc finger protein 35	protein coding gene	MP:0008608	increased circulating interleukin-13 level
ZFP239	rat synonym	MGI:99179	Zfp35	zinc finger protein 35	protein coding gene	MP:0008626	increased circulating interleukin-5 level
ZFP239	current symbol	MGI:1306812	Zfp239	zinc finger protein 239	protein coding gene
FGFBP1	current symbol	MGI:1096350	Fgfbp1	fibroblast growth factor binding protein 1	protein coding gene	MP:0001053	abnormal neuromuscular synapse morphology
S0P91		No associated gene
JUP	current symbol	MGI:96650	Jup	junction plakoglobin	protein coding gene	MP:0000198	decreased circulating phosphate level
JUP	current symbol	MGI:96650	Jup	junction plakoglobin	protein coding gene	MP:0000266	abnormal heart morphology
JUP	current symbol	MGI:96650	Jup	junction plakoglobin	protein coding gene	MP:0000267	abnormal heart development
JUP	current symbol	MGI:96650	Jup	junction plakoglobin	protein coding gene	MP:0000274	enlarged heart
JUP	current symbol	MGI:96650	Jup	junction plakoglobin	protein coding gene	MP:0000278	abnormal myocardial fiber morphology
JUP	current symbol	MGI:96650	Jup	junction plakoglobin	protein coding gene	MP:0000295	trabecula carnea hypoplasia
JUP	current symbol	MGI:96650	Jup	junction plakoglobin	protein coding gene	MP:0000297	abnormal atrioventricular cushion morphology
JUP	current symbol	MGI:96650	Jup	junction plakoglobin	protein coding gene	MP:0000598	abnormal liver morphology
JUP	current symbol	MGI:96650	Jup	junction plakoglobin	protein coding gene	MP:0000601	small liver
JUP	current symbol	MGI:96650	Jup	junction plakoglobin	protein coding gene	MP:0001208	blistering
JUP	current symbol	MGI:96650	Jup	junction plakoglobin	protein coding gene	MP:0001211	wrinkled skin
JUP	current symbol	MGI:96650	Jup	junction plakoglobin	protein coding gene	MP:0001216	abnormal epidermal layer morphology
JUP	current symbol	MGI:96650	Jup	junction plakoglobin	protein coding gene	MP:0001218	thin epidermis
JUP	current symbol	MGI:96650	Jup	junction plakoglobin	protein coding gene	MP:0001236	abnormal epidermis stratum spinosum morphology
JUP	current symbol	MGI:96650	Jup	junction plakoglobin	protein coding gene	MP:0001239	abnormal epidermis stratum granulosum morphology
JUP	current symbol	MGI:96650	Jup	junction plakoglobin	protein coding gene	MP:0001241	absent epidermis stratum corneum
JUP	current symbol	MGI:96650	Jup	junction plakoglobin	protein coding gene	MP:0001544	abnormal cardiovascular system physiology
JUP	current symbol	MGI:96650	Jup	junction plakoglobin	protein coding gene	MP:0001697	abnormal embryo size
JUP	current symbol	MGI:96650	Jup	junction plakoglobin	protein coding gene	MP:0001785	edema
JUP	current symbol	MGI:96650	Jup	junction plakoglobin	protein coding gene	MP:0001853	heart inflammation
JUP	current symbol	MGI:96650	Jup	junction plakoglobin	protein coding gene	MP:0001855	abnormal atrial thrombosis
JUP	current symbol	MGI:96650	Jup	junction plakoglobin	protein coding gene	MP:0002083	premature death
JUP	current symbol	MGI:96650	Jup	junction plakoglobin	protein coding gene	MP:0002128	abnormal blood circulation
JUP	current symbol	MGI:96650	Jup	junction plakoglobin	protein coding gene	MP:0002169	no abnormal phenotype detected
JUP	current symbol	MGI:96650	Jup	junction plakoglobin	protein coding gene	MP:0002625	heart left ventricle hypertrophy
JUP	current symbol	MGI:96650	Jup	junction plakoglobin	protein coding gene	MP:0002626	increased heart rate
JUP	current symbol	MGI:96650	Jup	junction plakoglobin	protein coding gene	MP:0002652	thin myocardium
JUP	current symbol	MGI:96650	Jup	junction plakoglobin	protein coding gene	MP:0002753	dilated heart left ventricle
JUP	current symbol	MGI:96650	Jup	junction plakoglobin	protein coding gene	MP:0002754	dilated heart right ventricle
JUP	current symbol	MGI:96650	Jup	junction plakoglobin	protein coding gene	MP:0002796	impaired skin barrier function
JUP	current symbol	MGI:96650	Jup	junction plakoglobin	protein coding gene	MP:0002833	increased heart weight
JUP	current symbol	MGI:96650	Jup	junction plakoglobin	protein coding gene	MP:0002972	abnormal cardiac muscle contractility
JUP	current symbol	MGI:96650	Jup	junction plakoglobin	protein coding gene	MP:0003064	decreased coping response
JUP	current symbol	MGI:96650	Jup	junction plakoglobin	protein coding gene	MP:0003089	decreased skin tensile strength
JUP	current symbol	MGI:96650	Jup	junction plakoglobin	protein coding gene	MP:0003105	abnormal heart atrium morphology
JUP	current symbol	MGI:96650	Jup	junction plakoglobin	protein coding gene	MP:0003137	abnormal impulse conducting system conduction
JUP	current symbol	MGI:96650	Jup	junction plakoglobin	protein coding gene	MP:0003141	cardiac fibrosis
JUP	current symbol	MGI:96650	Jup	junction plakoglobin	protein coding gene	MP:0003222	increased cardiomyocyte apoptosis
JUP	current symbol	MGI:96650	Jup	junction plakoglobin	protein coding gene	MP:0003717	pallor
JUP	current symbol	MGI:96650	Jup	junction plakoglobin	protein coding gene	MP:0003828	pulmonary edema
JUP	current symbol	MGI:96650	Jup	junction plakoglobin	protein coding gene	MP:0003896	prolonged PR interval
JUP	current symbol	MGI:96650	Jup	junction plakoglobin	protein coding gene	MP:0003920	abnormal heart right ventricle morphology
JUP	current symbol	MGI:96650	Jup	junction plakoglobin	protein coding gene	MP:0003984	embryonic growth retardation
JUP	current symbol	MGI:96650	Jup	junction plakoglobin	protein coding gene	MP:0004070	abnormal P wave
JUP	current symbol	MGI:96650	Jup	junction plakoglobin	protein coding gene	MP:0004090	abnormal sarcomere morphology
JUP	current symbol	MGI:96650	Jup	junction plakoglobin	protein coding gene	MP:0004093	diffuse Z line
JUP	current symbol	MGI:96650	Jup	junction plakoglobin	protein coding gene	MP:0004241	acantholysis
JUP	current symbol	MGI:96650	Jup	junction plakoglobin	protein coding gene	MP:0004255	abnormal spongiotrophoblast layer morphology
JUP	current symbol	MGI:96650	Jup	junction plakoglobin	protein coding gene	MP:0004259	small placenta
JUP	current symbol	MGI:96650	Jup	junction plakoglobin	protein coding gene	MP:0004564	enlarged myocardial fiber
JUP	current symbol	MGI:96650	Jup	junction plakoglobin	protein coding gene	MP:0004937	dilated heart
JUP	current symbol	MGI:96650	Jup	junction plakoglobin	protein coding gene	MP:0005140	decreased cardiac muscle contractility
JUP	current symbol	MGI:96650	Jup	junction plakoglobin	protein coding gene	MP:0005244	hemopericardium
JUP	current symbol	MGI:96650	Jup	junction plakoglobin	protein coding gene	MP:0005294	abnormal heart ventricle morphology
JUP	current symbol	MGI:96650	Jup	junction plakoglobin	protein coding gene	MP:0005330	cardiomyopathy
JUP	current symbol	MGI:96650	Jup	junction plakoglobin	protein coding gene	MP:0005421	loose skin
JUP	current symbol	MGI:96650	Jup	junction plakoglobin	protein coding gene	MP:0005501	abnormal skin physiology
JUP	current symbol	MGI:96650	Jup	junction plakoglobin	protein coding gene	MP:0005564	increased hemoglobin content
JUP	current symbol	MGI:96650	Jup	junction plakoglobin	protein coding gene	MP:0005598	decreased ventricle muscle contractility
JUP	current symbol	MGI:96650	Jup	junction plakoglobin	protein coding gene	MP:0006267	abnormal intercalated disk morphology
JUP	current symbol	MGI:96650	Jup	junction plakoglobin	protein coding gene	MP:0006268	absent cardiac desmosomes
JUP	current symbol	MGI:96650	Jup	junction plakoglobin	protein coding gene	MP:0008727	enlarged heart right atrium
JUP	current symbol	MGI:96650	Jup	junction plakoglobin	protein coding gene	MP:0008751	abnormal interleukin level
JUP	current symbol	MGI:96650	Jup	junction plakoglobin	protein coding gene	MP:0008762	embryonic lethality
JUP	current symbol	MGI:96650	Jup	junction plakoglobin	protein coding gene	MP:0008950	ventricular tachycardia
JUP	current symbol	MGI:96650	Jup	junction plakoglobin	protein coding gene	MP:0010019	liver vascular congestion
JUP	current symbol	MGI:96650	Jup	junction plakoglobin	protein coding gene	MP:0010394	decreased QRS amplitude
JUP	current symbol	MGI:96650	Jup	junction plakoglobin	protein coding gene	MP:0010421	ventricular aneurysm
JUP	current symbol	MGI:96650	Jup	junction plakoglobin	protein coding gene	MP:0010508	abnormal heart electrocardiography waveform feature
JUP	current symbol	MGI:96650	Jup	junction plakoglobin	protein coding gene	MP:0010534	calcified myocardium
JUP	current symbol	MGI:96650	Jup	junction plakoglobin	protein coding gene	MP:0010563	increased heart right ventricle size
JUP	current symbol	MGI:96650	Jup	junction plakoglobin	protein coding gene	MP:0010579	increased heart left ventricle size
JUP	current symbol	MGI:96650	Jup	junction plakoglobin	protein coding gene	MP:0010632	cardiac muscle necrosis
JUP	current symbol	MGI:96650	Jup	junction plakoglobin	protein coding gene	MP:0010725	thin interventricular septum
JUP	current symbol	MGI:96650	Jup	junction plakoglobin	protein coding gene	MP:0011087	neonatal lethality, complete penetrance
JUP	current symbol	MGI:96650	Jup	junction plakoglobin	protein coding gene	MP:0011099	lethality throughout fetal growth and development, complete penetrance
JUP	current symbol	MGI:96650	Jup	junction plakoglobin	protein coding gene	MP:0011100	preweaning lethality, complete penetrance
JUP	current symbol	MGI:96650	Jup	junction plakoglobin	protein coding gene	MP:0011108	embryonic lethality during organogenesis, incomplete penetrance
JUP	current symbol	MGI:96650	Jup	junction plakoglobin	protein coding gene	MP:0011168	abnormal fat cell differentiation
JUP	current symbol	MGI:96650	Jup	junction plakoglobin	protein coding gene	MP:0011925	abnormal heart echocardiography feature
JUP	current symbol	MGI:96650	Jup	junction plakoglobin	protein coding gene	MP:0012099	decreased spongiotrophoblast size
JUP	current symbol	MGI:96650	Jup	junction plakoglobin	protein coding gene	MP:0013278	decreased fasting circulating glucose level
JUP	current symbol	MGI:96650	Jup	junction plakoglobin	protein coding gene	MP:0020409	abnormal cardiac thrombosis
JUP	current symbol	MGI:96650	Jup	junction plakoglobin	protein coding gene	MP:0031147	abnormal ventricular thrombosis
PSG27	current symbol	MGI:1891359	Psg27	pregnancy-specific beta-1-glycoprotein 27	protein coding gene	MP:0002079	increased circulating insulin level
TMEM40	current symbol	MGI:2137870	Tmem40	transmembrane protein 40	protein coding gene
DUSP9	current symbol	MGI:2387107	Dusp9	dual specificity phosphatase 9	protein coding gene	MP:0001716	abnormal placenta labyrinth morphology
DUSP9	current symbol	MGI:2387107	Dusp9	dual specificity phosphatase 9	protein coding gene	MP:0004255	abnormal spongiotrophoblast layer morphology
DUSP9	current symbol	MGI:2387107	Dusp9	dual specificity phosphatase 9	protein coding gene	MP:0011098	embryonic lethality during organogenesis, complete penetrance
PSG21	current symbol	MGI:1891353	Psg21	pregnancy-specific beta-1-glycoprotein 21	protein coding gene
TMC5	current symbol	MGI:1921674	Tmc5	transmembrane channel-like gene family 5	protein coding gene	MP:0001925	male infertility
TMC4	current symbol	MGI:2669035	Tmc4	transmembrane channel-like gene family 4	protein coding gene	MP:0001985	abnormal gustatory system physiology
TMC4	current symbol	MGI:2669035	Tmc4	transmembrane channel-like gene family 4	protein coding gene	MP:0004212	abnormal salty taste sensitivity
TMC4	zebrafish symbol	MGI:2443317	Tmc7	transmembrane channel-like gene family 7	protein coding gene	MP:0000598	abnormal liver morphology
TMC4	zebrafish symbol	MGI:2443317	Tmc7	transmembrane channel-like gene family 7	protein coding gene	MP:0000689	abnormal spleen morphology
TMC4	zebrafish symbol	MGI:2443317	Tmc7	transmembrane channel-like gene family 7	protein coding gene	MP:0000691	enlarged spleen
TMC4	zebrafish symbol	MGI:2443317	Tmc7	transmembrane channel-like gene family 7	protein coding gene	MP:0001126	abnormal ovary morphology
TMC4	zebrafish symbol	MGI:2443317	Tmc7	transmembrane channel-like gene family 7	protein coding gene	MP:0001297	microphthalmia
TMC4	zebrafish symbol	MGI:2443317	Tmc7	transmembrane channel-like gene family 7	protein coding gene	MP:0001925	male infertility
TMC4	zebrafish symbol	MGI:2443317	Tmc7	transmembrane channel-like gene family 7	protein coding gene	MP:0001926	female infertility
TMC4	zebrafish symbol	MGI:2443317	Tmc7	transmembrane channel-like gene family 7	protein coding gene	MP:0002060	abnormal skin morphology
TMC4	zebrafish symbol	MGI:2443317	Tmc7	transmembrane channel-like gene family 7	protein coding gene	MP:0002092	abnormal eye morphology
TMC4	zebrafish symbol	MGI:2443317	Tmc7	transmembrane channel-like gene family 7	protein coding gene	MP:0005178	increased circulating cholesterol level
TMEM37	current symbol	MGI:2157899	Tmem37	transmembrane protein 37	protein coding gene	MP:0005344	increased circulating bilirubin level
TMEFF1	current symbol	MGI:1926810	Tmeff1	transmembrane protein with EGF-like and two follistatin-like domains 1	protein coding gene
SLC7A5	current symbol	MGI:1298205	Slc7a5	solute carrier family 7 (cationic amino acid transporter, y+ system), member 5	protein coding gene	MP:0000160	kyphosis
SLC7A5	current symbol	MGI:1298205	Slc7a5	solute carrier family 7 (cationic amino acid transporter, y+ system), member 5	protein coding gene	MP:0001360	abnormal social investigation
SLC7A5	current symbol	MGI:1298205	Slc7a5	solute carrier family 7 (cationic amino acid transporter, y+ system), member 5	protein coding gene	MP:0001402	decreased locomotor activity
SLC7A5	current symbol	MGI:1298205	Slc7a5	solute carrier family 7 (cationic amino acid transporter, y+ system), member 5	protein coding gene	MP:0001405	impaired coordination
SLC7A5	current symbol	MGI:1298205	Slc7a5	solute carrier family 7 (cationic amino acid transporter, y+ system), member 5	protein coding gene	MP:0001406	abnormal gait
SLC7A5	current symbol	MGI:1298205	Slc7a5	solute carrier family 7 (cationic amino acid transporter, y+ system), member 5	protein coding gene	MP:0001407	short stride length
SLC7A5	current symbol	MGI:1298205	Slc7a5	solute carrier family 7 (cationic amino acid transporter, y+ system), member 5	protein coding gene	MP:0001513	limb grasping
SLC7A5	current symbol	MGI:1298205	Slc7a5	solute carrier family 7 (cationic amino acid transporter, y+ system), member 5	protein coding gene	MP:0002206	abnormal CNS synaptic transmission
SLC7A5	current symbol	MGI:1298205	Slc7a5	solute carrier family 7 (cationic amino acid transporter, y+ system), member 5	protein coding gene	MP:0002590	increased mean corpuscular volume
SLC7A5	current symbol	MGI:1298205	Slc7a5	solute carrier family 7 (cationic amino acid transporter, y+ system), member 5	protein coding gene	MP:0002606	increased basophil cell number
SLC7A5	current symbol	MGI:1298205	Slc7a5	solute carrier family 7 (cationic amino acid transporter, y+ system), member 5	protein coding gene	MP:0002757	decreased vertical activity
SLC7A5	current symbol	MGI:1298205	Slc7a5	solute carrier family 7 (cationic amino acid transporter, y+ system), member 5	protein coding gene	MP:0004753	abnormal miniature excitatory postsynaptic currents
SLC7A5	current symbol	MGI:1298205	Slc7a5	solute carrier family 7 (cationic amino acid transporter, y+ system), member 5	protein coding gene	MP:0004792	abnormal synaptic vesicle number
SLC7A5	current symbol	MGI:1298205	Slc7a5	solute carrier family 7 (cationic amino acid transporter, y+ system), member 5	protein coding gene	MP:0004924	abnormal behavior
SLC7A5	current symbol	MGI:1298205	Slc7a5	solute carrier family 7 (cationic amino acid transporter, y+ system), member 5	protein coding gene	MP:0005331	insulin resistance
SLC7A5	current symbol	MGI:1298205	Slc7a5	solute carrier family 7 (cationic amino acid transporter, y+ system), member 5	protein coding gene	MP:0005332	abnormal amino acid level
SLC7A5	current symbol	MGI:1298205	Slc7a5	solute carrier family 7 (cationic amino acid transporter, y+ system), member 5	protein coding gene	MP:0005627	increased circulating potassium level
SLC7A5	current symbol	MGI:1298205	Slc7a5	solute carrier family 7 (cationic amino acid transporter, y+ system), member 5	protein coding gene	MP:0008571	abnormal synaptic bouton morphology
SLC7A5	current symbol	MGI:1298205	Slc7a5	solute carrier family 7 (cationic amino acid transporter, y+ system), member 5	protein coding gene	MP:0009285	increased gonadal fat pad weight
SLC7A5	current symbol	MGI:1298205	Slc7a5	solute carrier family 7 (cationic amino acid transporter, y+ system), member 5	protein coding gene	MP:0009435	abnormal miniature inhibitory postsynaptic currents
SLC7A5	current symbol	MGI:1298205	Slc7a5	solute carrier family 7 (cationic amino acid transporter, y+ system), member 5	protein coding gene	MP:0011092	embryonic lethality, complete penetrance
SLC7A5	current symbol	MGI:1298205	Slc7a5	solute carrier family 7 (cationic amino acid transporter, y+ system), member 5	protein coding gene	MP:0011100	preweaning lethality, complete penetrance
SLC7A5	current symbol	MGI:1298205	Slc7a5	solute carrier family 7 (cationic amino acid transporter, y+ system), member 5	protein coding gene	MP:0013140	excessive vocalization
SLC7A5	current symbol	MGI:1298205	Slc7a5	solute carrier family 7 (cationic amino acid transporter, y+ system), member 5	protein coding gene	MP:0013242	abnormal amino acid metabolism
SLC7A5	current symbol	MGI:1298205	Slc7a5	solute carrier family 7 (cationic amino acid transporter, y+ system), member 5	protein coding gene	MP:0013272	abnormal translation
SLC7A5	current symbol	MGI:1298205	Slc7a5	solute carrier family 7 (cationic amino acid transporter, y+ system), member 5	protein coding gene	MP:0020358	abnormal inhibitory synapse morphology
SLC7A5	current symbol	MGI:1298205	Slc7a5	solute carrier family 7 (cationic amino acid transporter, y+ system), member 5	protein coding gene	MP:0020361	abnormal symmetric synapse morphology
SLC7A5	current symbol	MGI:1298205	Slc7a5	solute carrier family 7 (cationic amino acid transporter, y+ system), member 5	protein coding gene	MP:0030691	increased serine level
SLC7A5	current symbol	MGI:1298205	Slc7a5	solute carrier family 7 (cationic amino acid transporter, y+ system), member 5	protein coding gene	MP:0030697	increased phenylalanine level
SLC7A5	current symbol	MGI:1298205	Slc7a5	solute carrier family 7 (cationic amino acid transporter, y+ system), member 5	protein coding gene	MP:0031496	motor developmental delay
GPRC5A	current symbol	MGI:1891250	Gprc5a	G protein-coupled receptor, family C, group 5, member A	protein coding gene	MP:0001861	lung inflammation
GPRC5A	current symbol	MGI:1891250	Gprc5a	G protein-coupled receptor, family C, group 5, member A	protein coding gene	MP:0002027	increased lung adenocarcinoma incidence
GPRC5A	current symbol	MGI:1891250	Gprc5a	G protein-coupled receptor, family C, group 5, member A	protein coding gene	MP:0002048	increased lung adenoma incidence
GPRC5A	current symbol	MGI:1891250	Gprc5a	G protein-coupled receptor, family C, group 5, member A	protein coding gene	MP:0002169	no abnormal phenotype detected
GPRC5A	current symbol	MGI:1891250	Gprc5a	G protein-coupled receptor, family C, group 5, member A	protein coding gene	MP:0002871	albuminuria
GPRC5A	current symbol	MGI:1891250	Gprc5a	G protein-coupled receptor, family C, group 5, member A	protein coding gene	MP:0005264	glomerulosclerosis
GPRC5A	current symbol	MGI:1891250	Gprc5a	G protein-coupled receptor, family C, group 5, member A	protein coding gene	MP:0008014	increased lung tumor incidence
GPRC5A	current symbol	MGI:1891250	Gprc5a	G protein-coupled receptor, family C, group 5, member A	protein coding gene	MP:0008140	podocyte foot process effacement
GPRC5A	current symbol	MGI:1891250	Gprc5a	G protein-coupled receptor, family C, group 5, member A	protein coding gene	MP:0011353	expanded mesangial matrix
GPRC5A	current symbol	MGI:1891250	Gprc5a	G protein-coupled receptor, family C, group 5, member A	protein coding gene	MP:0011409	increased renal glomerulus basement membrane thickness
MMP15	current symbol	MGI:109320	Mmp15	matrix metallopeptidase 15	protein coding gene	MP:0000195	decreased circulating calcium level
MMP15	current symbol	MGI:109320	Mmp15	matrix metallopeptidase 15	protein coding gene	MP:0000467	abnormal esophagus morphology
MMP15	current symbol	MGI:109320	Mmp15	matrix metallopeptidase 15	protein coding gene	MP:0000681	abnormal thyroid gland morphology
MMP15	current symbol	MGI:109320	Mmp15	matrix metallopeptidase 15	protein coding gene	MP:0000691	enlarged spleen
MMP15	current symbol	MGI:109320	Mmp15	matrix metallopeptidase 15	protein coding gene	MP:0000705	athymia
MMP15	current symbol	MGI:109320	Mmp15	matrix metallopeptidase 15	protein coding gene	MP:0001293	anophthalmia
MMP15	current symbol	MGI:109320	Mmp15	matrix metallopeptidase 15	protein coding gene	MP:0001944	abnormal pancreas morphology
MMP15	current symbol	MGI:109320	Mmp15	matrix metallopeptidase 15	protein coding gene	MP:0002169	no abnormal phenotype detected
MMP15	current symbol	MGI:109320	Mmp15	matrix metallopeptidase 15	protein coding gene	MP:0002282	abnormal trachea morphology
MMP15	current symbol	MGI:109320	Mmp15	matrix metallopeptidase 15	protein coding gene	MP:0008024	absent lymph nodes
MMP15	current symbol	MGI:109320	Mmp15	matrix metallopeptidase 15	protein coding gene	MP:0011239	abnormal skin coloration
FXYD3	current symbol	MGI:107497	Fxyd3	FXYD domain-containing ion transport regulator 3	protein coding gene
FXYD2	current symbol	MGI:1195260	Fxyd2	FXYD domain-containing ion transport regulator 2	protein coding gene	MP:0002169	no abnormal phenotype detected
BHLHE41	current symbol	MGI:1930704	Bhlhe41	basic helix-loop-helix family, member e41	protein coding gene	MP:0000222	decreased neutrophil cell number
BHLHE41	current symbol	MGI:1930704	Bhlhe41	basic helix-loop-helix family, member e41	protein coding gene	MP:0000717	abnormal lymphocyte cell number
BHLHE41	current symbol	MGI:1930704	Bhlhe41	basic helix-loop-helix family, member e41	protein coding gene	MP:0003884	decreased macrophage cell number
BHLHE41	current symbol	MGI:1930704	Bhlhe41	basic helix-loop-helix family, member e41	protein coding gene	MP:0005012	decreased eosinophil cell number
BHLHE41	current symbol	MGI:1930704	Bhlhe41	basic helix-loop-helix family, member e41	protein coding gene	MP:0005095	decreased T cell proliferation
BHLHE41	current symbol	MGI:1930704	Bhlhe41	basic helix-loop-helix family, member e41	protein coding gene	MP:0008092	abnormal T-helper 2 cell differentiation
BHLHE41	current symbol	MGI:1930704	Bhlhe41	basic helix-loop-helix family, member e41	protein coding gene	MP:0008567	decreased interferon-gamma secretion
BHLHE41	current symbol	MGI:1930704	Bhlhe41	basic helix-loop-helix family, member e41	protein coding gene	MP:0008673	decreased interleukin-13 secretion
BHLHE41	current symbol	MGI:1930704	Bhlhe41	basic helix-loop-helix family, member e41	protein coding gene	MP:0008681	increased interleukin-17 secretion
BHLHE41	current symbol	MGI:1930704	Bhlhe41	basic helix-loop-helix family, member e41	protein coding gene	MP:0008688	decreased interleukin-2 secretion
BHLHE41	current symbol	MGI:1930704	Bhlhe41	basic helix-loop-helix family, member e41	protein coding gene	MP:0008699	increased interleukin-4 secretion
BHLHE41	current symbol	MGI:1930704	Bhlhe41	basic helix-loop-helix family, member e41	protein coding gene	MP:0008703	decreased interleukin-5 secretion
BHLHE41	current symbol	MGI:1930704	Bhlhe41	basic helix-loop-helix family, member e41	protein coding gene	MP:0020475	delayed circadian behavior phase
ZFP473	current symbol	MGI:2442697	Zfp473	zinc finger protein 473	protein coding gene
MDFI	current symbol	MGI:107687	Mdfi	MyoD family inhibitor	protein coding gene	MP:0000141	abnormal vertebral body morphology
MDFI	current symbol	MGI:107687	Mdfi	MyoD family inhibitor	protein coding gene	MP:0000150	abnormal rib morphology
MDFI	current symbol	MGI:107687	Mdfi	MyoD family inhibitor	protein coding gene	MP:0000153	rib bifurcation
MDFI	current symbol	MGI:107687	Mdfi	MyoD family inhibitor	protein coding gene	MP:0000154	rib fusion
MDFI	current symbol	MGI:107687	Mdfi	MyoD family inhibitor	protein coding gene	MP:0000585	kinked tail
MDFI	current symbol	MGI:107687	Mdfi	MyoD family inhibitor	protein coding gene	MP:0000930	wavy neural tube
MDFI	current symbol	MGI:107687	Mdfi	MyoD family inhibitor	protein coding gene	MP:0001265	decreased body size
MDFI	current symbol	MGI:107687	Mdfi	MyoD family inhibitor	protein coding gene	MP:0001701	incomplete embryo turning
MDFI	current symbol	MGI:107687	Mdfi	MyoD family inhibitor	protein coding gene	MP:0001713	decreased trophoblast giant cell number
MDFI	current symbol	MGI:107687	Mdfi	MyoD family inhibitor	protein coding gene	MP:0001954	respiratory distress
MDFI	current symbol	MGI:107687	Mdfi	MyoD family inhibitor	protein coding gene	MP:0002114	abnormal axial skeleton morphology
MDFI	current symbol	MGI:107687	Mdfi	MyoD family inhibitor	protein coding gene	MP:0002621	delayed neural tube closure
MDFI	current symbol	MGI:107687	Mdfi	MyoD family inhibitor	protein coding gene	MP:0003051	curly tail
MDFI	current symbol	MGI:107687	Mdfi	MyoD family inhibitor	protein coding gene	MP:0003054	spina bifida
MDFI	current symbol	MGI:107687	Mdfi	MyoD family inhibitor	protein coding gene	MP:0003345	decreased rib number
MDFI	current symbol	MGI:107687	Mdfi	MyoD family inhibitor	protein coding gene	MP:0003984	embryonic growth retardation
MDFI	current symbol	MGI:107687	Mdfi	MyoD family inhibitor	protein coding gene	MP:0004601	abnormal vertebral spinous process morphology
MDFI	current symbol	MGI:107687	Mdfi	MyoD family inhibitor	protein coding gene	MP:0004677	truncated ribs
MDFI	current symbol	MGI:107687	Mdfi	MyoD family inhibitor	protein coding gene	MP:0006029	abnormal sclerotome morphology
MDFI	current symbol	MGI:107687	Mdfi	MyoD family inhibitor	protein coding gene	MP:0008148	abnormal sternocostal joint morphology
MDFI	current symbol	MGI:107687	Mdfi	MyoD family inhibitor	protein coding gene	MP:0011086	postnatal lethality, incomplete penetrance
MDFI	current symbol	MGI:107687	Mdfi	MyoD family inhibitor	protein coding gene	MP:0011098	embryonic lethality during organogenesis, complete penetrance
MDFI	current symbol	MGI:107687	Mdfi	MyoD family inhibitor	protein coding gene	MP:0011108	embryonic lethality during organogenesis, incomplete penetrance
MDFI	zebrafish symbol	MGI:104611	Mdfic	MyoD family inhibitor domain containing	protein coding gene	MP:0001505	hunched posture
MDFI	zebrafish symbol	MGI:104611	Mdfic	MyoD family inhibitor domain containing	protein coding gene	MP:0001879	abnormal lymphatic vessel morphology
MDFI	zebrafish symbol	MGI:104611	Mdfic	MyoD family inhibitor domain containing	protein coding gene	MP:0001954	respiratory distress
MDFI	zebrafish symbol	MGI:104611	Mdfic	MyoD family inhibitor domain containing	protein coding gene	MP:0002083	premature death
MDFI	zebrafish symbol	MGI:104611	Mdfic	MyoD family inhibitor domain containing	protein coding gene	MP:0003659	abnormal lymph circulation
MDFI	zebrafish symbol	MGI:104611	Mdfic	MyoD family inhibitor domain containing	protein coding gene	MP:0003660	chylothorax
MDFI	zebrafish symbol	MGI:104611	Mdfic	MyoD family inhibitor domain containing	protein coding gene	MP:0011086	postnatal lethality, incomplete penetrance
MDFI	zebrafish symbol	MGI:104611	Mdfic	MyoD family inhibitor domain containing	protein coding gene	MP:0031392	hypoactivity
NUP62CL	current symbol	MGI:2685565	Nup62cl	nucleoporin 62 C-terminal like	protein coding gene
TMEM106A	current symbol	MGI:1922056	Tmem106a	transmembrane protein 106A	protein coding gene
WFIKKN1	current symbol	MGI:2670967	Wfikkn1	WAP, FS, Ig, KU, and NTR-containing protein 1	protein coding gene	MP:0000480	increased rib number
WFIKKN1	current symbol	MGI:2670967	Wfikkn1	WAP, FS, Ig, KU, and NTR-containing protein 1	protein coding gene	MP:0002114	abnormal axial skeleton morphology
WFIKKN1	current symbol	MGI:2670967	Wfikkn1	WAP, FS, Ig, KU, and NTR-containing protein 1	protein coding gene	MP:0003048	abnormal cervical vertebrae morphology
WFIKKN1	current symbol	MGI:2670967	Wfikkn1	WAP, FS, Ig, KU, and NTR-containing protein 1	protein coding gene	MP:0003345	decreased rib number
WFIKKN1	current symbol	MGI:2670967	Wfikkn1	WAP, FS, Ig, KU, and NTR-containing protein 1	protein coding gene	MP:0004618	thoracic vertebral transformation
WFIKKN1	current symbol	MGI:2670967	Wfikkn1	WAP, FS, Ig, KU, and NTR-containing protein 1	protein coding gene	MP:0008922	abnormal cervical rib
WFIKKN1	current symbol	MGI:2670967	Wfikkn1	WAP, FS, Ig, KU, and NTR-containing protein 1	protein coding gene	MP:0009409	abnormal skeletal muscle fiber type ratio
WFIKKN1	current symbol	MGI:2670967	Wfikkn1	WAP, FS, Ig, KU, and NTR-containing protein 1	protein coding gene	MP:0010227	decreased quadriceps weight
WFIKKN1	current symbol	MGI:2670967	Wfikkn1	WAP, FS, Ig, KU, and NTR-containing protein 1	protein coding gene	MP:0010239	decreased skeletal muscle weight
WFIKKN1	current symbol	MGI:2670967	Wfikkn1	WAP, FS, Ig, KU, and NTR-containing protein 1	protein coding gene	MP:0013239	impaired skeletal muscle regeneration
WFIKKN1	current symbol	MGI:2670967	Wfikkn1	WAP, FS, Ig, KU, and NTR-containing protein 1	protein coding gene	MP:0021206	abnormal limb muscle morphology
KCNC4	current symbol	MGI:96670	Kcnc4	potassium voltage gated channel, Shaw-related subfamily, member 4	protein coding gene
MIR503	current symbol	MGI:3619428	Mir503	microRNA 503	miRNA gene
HSD11B2	current symbol	MGI:104720	Hsd11b2	hydroxysteroid 11-beta dehydrogenase 2	protein coding gene	MP:0000231	hypertension
HSD11B2	current symbol	MGI:104720	Hsd11b2	hydroxysteroid 11-beta dehydrogenase 2	protein coding gene	MP:0000477	abnormal intestine morphology
HSD11B2	current symbol	MGI:104720	Hsd11b2	hydroxysteroid 11-beta dehydrogenase 2	protein coding gene	MP:0000746	weakness
HSD11B2	current symbol	MGI:104720	Hsd11b2	hydroxysteroid 11-beta dehydrogenase 2	protein coding gene	MP:0001436	abnormal suckling behavior
HSD11B2	current symbol	MGI:104720	Hsd11b2	hydroxysteroid 11-beta dehydrogenase 2	protein coding gene	MP:0001762	polyuria
HSD11B2	current symbol	MGI:104720	Hsd11b2	hydroxysteroid 11-beta dehydrogenase 2	protein coding gene	MP:0002083	premature death
HSD11B2	current symbol	MGI:104720	Hsd11b2	hydroxysteroid 11-beta dehydrogenase 2	protein coding gene	MP:0002135	abnormal kidney morphology
HSD11B2	current symbol	MGI:104720	Hsd11b2	hydroxysteroid 11-beta dehydrogenase 2	protein coding gene	MP:0002667	decreased circulating aldosterone level
HSD11B2	current symbol	MGI:104720	Hsd11b2	hydroxysteroid 11-beta dehydrogenase 2	protein coding gene	MP:0002833	increased heart weight
HSD11B2	current symbol	MGI:104720	Hsd11b2	hydroxysteroid 11-beta dehydrogenase 2	protein coding gene	MP:0003020	decreased circulating chloride level
HSD11B2	current symbol	MGI:104720	Hsd11b2	hydroxysteroid 11-beta dehydrogenase 2	protein coding gene	MP:0003068	enlarged kidney
HSD11B2	current symbol	MGI:104720	Hsd11b2	hydroxysteroid 11-beta dehydrogenase 2	protein coding gene	MP:0003567	abnormal fetal cardiomyocyte proliferation
HSD11B2	current symbol	MGI:104720	Hsd11b2	hydroxysteroid 11-beta dehydrogenase 2	protein coding gene	MP:0005618	decreased urine potassium level
HSD11B2	current symbol	MGI:104720	Hsd11b2	hydroxysteroid 11-beta dehydrogenase 2	protein coding gene	MP:0005628	decreased circulating potassium level
HSD11B2	current symbol	MGI:104720	Hsd11b2	hydroxysteroid 11-beta dehydrogenase 2	protein coding gene	MP:0006317	decreased urine sodium level
HSD11B2	current symbol	MGI:104720	Hsd11b2	hydroxysteroid 11-beta dehydrogenase 2	protein coding gene	MP:0009051	dilated distal convoluted tubule
HSD11B2	current symbol	MGI:104720	Hsd11b2	hydroxysteroid 11-beta dehydrogenase 2	protein coding gene	MP:0011086	postnatal lethality, incomplete penetrance
HSD11B2	current symbol	MGI:104720	Hsd11b2	hydroxysteroid 11-beta dehydrogenase 2	protein coding gene	MP:0011471	decreased urine creatinine level
EXTL1	current symbol	MGI:1888742	Extl1	exostosin-like glycosyltransferase 1	protein coding gene
GM3618	current symbol	MGI:3781794	Gm3618	predicted gene 3618	protein coding gene
SH3BGRL2	current symbol	MGI:1915350	Sh3bgrl2	SH3 domain binding glutamic acid-rich protein like 2	protein coding gene
FLVCR2	current symbol	MGI:2384974	Flvcr2	feline leukemia virus subgroup C cellular receptor 2	protein coding gene	MP:0000182	increased circulating LDL cholesterol level
FLVCR2	current symbol	MGI:2384974	Flvcr2	feline leukemia virus subgroup C cellular receptor 2	protein coding gene	MP:0000259	abnormal vascular development
FLVCR2	current symbol	MGI:2384974	Flvcr2	feline leukemia virus subgroup C cellular receptor 2	protein coding gene	MP:0001175	abnormal lung morphology
FLVCR2	current symbol	MGI:2384974	Flvcr2	feline leukemia virus subgroup C cellular receptor 2	protein coding gene	MP:0001556	increased circulating HDL cholesterol level
FLVCR2	current symbol	MGI:2384974	Flvcr2	feline leukemia virus subgroup C cellular receptor 2	protein coding gene	MP:0001575	cyanosis
FLVCR2	current symbol	MGI:2384974	Flvcr2	feline leukemia virus subgroup C cellular receptor 2	protein coding gene	MP:0001847	brain inflammation
FLVCR2	current symbol	MGI:2384974	Flvcr2	feline leukemia virus subgroup C cellular receptor 2	protein coding gene	MP:0002725	abnormal vein morphology
FLVCR2	current symbol	MGI:2384974	Flvcr2	feline leukemia virus subgroup C cellular receptor 2	protein coding gene	MP:0002947	increased hemangioma incidence
FLVCR2	current symbol	MGI:2384974	Flvcr2	feline leukemia virus subgroup C cellular receptor 2	protein coding gene	MP:0003719	abnormal pericyte morphology
FLVCR2	current symbol	MGI:2384974	Flvcr2	feline leukemia virus subgroup C cellular receptor 2	protein coding gene	MP:0003827	abnormal Wolffian duct morphology
FLVCR2	current symbol	MGI:2384974	Flvcr2	feline leukemia virus subgroup C cellular receptor 2	protein coding gene	MP:0004950	abnormal brain vasculature morphology
FLVCR2	current symbol	MGI:2384974	Flvcr2	feline leukemia virus subgroup C cellular receptor 2	protein coding gene	MP:0005039	hypoxia
FLVCR2	current symbol	MGI:2384974	Flvcr2	feline leukemia virus subgroup C cellular receptor 2	protein coding gene	MP:0005156	bradykinesia
FLVCR2	current symbol	MGI:2384974	Flvcr2	feline leukemia virus subgroup C cellular receptor 2	protein coding gene	MP:0005178	increased circulating cholesterol level
FLVCR2	current symbol	MGI:2384974	Flvcr2	feline leukemia virus subgroup C cellular receptor 2	protein coding gene	MP:0005602	decreased angiogenesis
FLVCR2	current symbol	MGI:2384974	Flvcr2	feline leukemia virus subgroup C cellular receptor 2	protein coding gene	MP:0006055	abnormal vascular endothelial cell morphology
FLVCR2	current symbol	MGI:2384974	Flvcr2	feline leukemia virus subgroup C cellular receptor 2	protein coding gene	MP:0006063	abnormal inferior vena cava morphology
FLVCR2	current symbol	MGI:2384974	Flvcr2	feline leukemia virus subgroup C cellular receptor 2	protein coding gene	MP:0006080	brain ischemia
FLVCR2	current symbol	MGI:2384974	Flvcr2	feline leukemia virus subgroup C cellular receptor 2	protein coding gene	MP:0010022	brain vascular congestion
FLVCR2	current symbol	MGI:2384974	Flvcr2	feline leukemia virus subgroup C cellular receptor 2	protein coding gene	MP:0011087	neonatal lethality, complete penetrance
FLVCR2	current symbol	MGI:2384974	Flvcr2	feline leukemia virus subgroup C cellular receptor 2	protein coding gene	MP:0011100	preweaning lethality, complete penetrance
FLVCR2	current symbol	MGI:2384974	Flvcr2	feline leukemia virus subgroup C cellular receptor 2	protein coding gene	MP:0011380	enlarged brain ventricles
FLVCR2	current symbol	MGI:2384974	Flvcr2	feline leukemia virus subgroup C cellular receptor 2	protein coding gene	MP:0011683	dual inferior vena cava
FLVCR2	current symbol	MGI:2384974	Flvcr2	feline leukemia virus subgroup C cellular receptor 2	protein coding gene	MP:0012201	decreased endothelial cell proliferation
FLVCR2	current symbol	MGI:2384974	Flvcr2	feline leukemia virus subgroup C cellular receptor 2	protein coding gene	MP:0013834	thin hypoglossal nerve
FLVCR2	current symbol	MGI:2384974	Flvcr2	feline leukemia virus subgroup C cellular receptor 2	protein coding gene	MP:0013836	abnormal hypoglossal nerve topology
FLVCR2	current symbol	MGI:2384974	Flvcr2	feline leukemia virus subgroup C cellular receptor 2	protein coding gene	MP:0013840	absent segment of posterior cerebral artery
FLVCR2	current symbol	MGI:2384974	Flvcr2	feline leukemia virus subgroup C cellular receptor 2	protein coding gene	MP:0013843	hepatic portal vein stenosis
FLVCR2	current symbol	MGI:2384974	Flvcr2	feline leukemia virus subgroup C cellular receptor 2	protein coding gene	MP:0013852	abnormal Mullerian duct topology
FLVCR2	current symbol	MGI:2384974	Flvcr2	feline leukemia virus subgroup C cellular receptor 2	protein coding gene	MP:0013876	absent ductus venosus valve
FLVCR2	current symbol	MGI:2384974	Flvcr2	feline leukemia virus subgroup C cellular receptor 2	protein coding gene	MP:0013877	abnormal ductus venosus valve morphology
FLVCR2	current symbol	MGI:2384974	Flvcr2	feline leukemia virus subgroup C cellular receptor 2	protein coding gene	MP:0013971	blood in lymph vessels
FLVCR2	current symbol	MGI:2384974	Flvcr2	feline leukemia virus subgroup C cellular receptor 2	protein coding gene	MP:0014018	embryo tumor
CTLA4	current symbol	MGI:88556	Ctla4	cytotoxic T-lymphocyte-associated protein 4	protein coding gene	MP:0000274	enlarged heart
CTLA4	current symbol	MGI:88556	Ctla4	cytotoxic T-lymphocyte-associated protein 4	protein coding gene	MP:0000598	abnormal liver morphology
CTLA4	current symbol	MGI:88556	Ctla4	cytotoxic T-lymphocyte-associated protein 4	protein coding gene	MP:0000691	enlarged spleen
CTLA4	current symbol	MGI:88556	Ctla4	cytotoxic T-lymphocyte-associated protein 4	protein coding gene	MP:0000693	spleen hyperplasia
CTLA4	current symbol	MGI:88556	Ctla4	cytotoxic T-lymphocyte-associated protein 4	protein coding gene	MP:0000702	enlarged lymph nodes
CTLA4	current symbol	MGI:88556	Ctla4	cytotoxic T-lymphocyte-associated protein 4	protein coding gene	MP:0000703	abnormal thymus morphology
CTLA4	current symbol	MGI:88556	Ctla4	cytotoxic T-lymphocyte-associated protein 4	protein coding gene	MP:0001844	autoimmune response
CTLA4	current symbol	MGI:88556	Ctla4	cytotoxic T-lymphocyte-associated protein 4	protein coding gene	MP:0001846	increased inflammatory response
CTLA4	current symbol	MGI:88556	Ctla4	cytotoxic T-lymphocyte-associated protein 4	protein coding gene	MP:0001856	myocarditis
CTLA4	current symbol	MGI:88556	Ctla4	cytotoxic T-lymphocyte-associated protein 4	protein coding gene	MP:0001861	lung inflammation
CTLA4	current symbol	MGI:88556	Ctla4	cytotoxic T-lymphocyte-associated protein 4	protein coding gene	MP:0001864	vascular inflammation
CTLA4	current symbol	MGI:88556	Ctla4	cytotoxic T-lymphocyte-associated protein 4	protein coding gene	MP:0001869	pancreas inflammation
CTLA4	current symbol	MGI:88556	Ctla4	cytotoxic T-lymphocyte-associated protein 4	protein coding gene	MP:0001870	salivary gland inflammation
CTLA4	current symbol	MGI:88556	Ctla4	cytotoxic T-lymphocyte-associated protein 4	protein coding gene	MP:0001873	stomach inflammation
CTLA4	current symbol	MGI:88556	Ctla4	cytotoxic T-lymphocyte-associated protein 4	protein coding gene	MP:0002083	premature death
CTLA4	current symbol	MGI:88556	Ctla4	cytotoxic T-lymphocyte-associated protein 4	protein coding gene	MP:0002145	abnormal T cell differentiation
CTLA4	current symbol	MGI:88556	Ctla4	cytotoxic T-lymphocyte-associated protein 4	protein coding gene	MP:0002169	no abnormal phenotype detected
CTLA4	current symbol	MGI:88556	Ctla4	cytotoxic T-lymphocyte-associated protein 4	protein coding gene	MP:0002444	abnormal T cell physiology
CTLA4	current symbol	MGI:88556	Ctla4	cytotoxic T-lymphocyte-associated protein 4	protein coding gene	MP:0002490	abnormal immunoglobulin level
CTLA4	current symbol	MGI:88556	Ctla4	cytotoxic T-lymphocyte-associated protein 4	protein coding gene	MP:0002493	increased IgG level
CTLA4	current symbol	MGI:88556	Ctla4	cytotoxic T-lymphocyte-associated protein 4	protein coding gene	MP:0002497	increased IgE level
CTLA4	current symbol	MGI:88556	Ctla4	cytotoxic T-lymphocyte-associated protein 4	protein coding gene	MP:0002933	joint inflammation
CTLA4	current symbol	MGI:88556	Ctla4	cytotoxic T-lymphocyte-associated protein 4	protein coding gene	MP:0003009	abnormal cytokine secretion
CTLA4	current symbol	MGI:88556	Ctla4	cytotoxic T-lymphocyte-associated protein 4	protein coding gene	MP:0003725	increased autoantibody level
CTLA4	current symbol	MGI:88556	Ctla4	cytotoxic T-lymphocyte-associated protein 4	protein coding gene	MP:0004946	abnormal regulatory T cell physiology
CTLA4	current symbol	MGI:88556	Ctla4	cytotoxic T-lymphocyte-associated protein 4	protein coding gene	MP:0004973	increased regulatory T cell number
CTLA4	current symbol	MGI:88556	Ctla4	cytotoxic T-lymphocyte-associated protein 4	protein coding gene	MP:0005015	increased T cell number
CTLA4	current symbol	MGI:88556	Ctla4	cytotoxic T-lymphocyte-associated protein 4	protein coding gene	MP:0005018	decreased T cell number
CTLA4	current symbol	MGI:88556	Ctla4	cytotoxic T-lymphocyte-associated protein 4	protein coding gene	MP:0005088	increased acute inflammation
CTLA4	current symbol	MGI:88556	Ctla4	cytotoxic T-lymphocyte-associated protein 4	protein coding gene	MP:0005090	increased double-negative T cell number
CTLA4	current symbol	MGI:88556	Ctla4	cytotoxic T-lymphocyte-associated protein 4	protein coding gene	MP:0005092	decreased double-positive T cell number
CTLA4	current symbol	MGI:88556	Ctla4	cytotoxic T-lymphocyte-associated protein 4	protein coding gene	MP:0005348	increased T cell proliferation
CTLA4	current symbol	MGI:88556	Ctla4	cytotoxic T-lymphocyte-associated protein 4	protein coding gene	MP:0008037	abnormal T cell morphology
CTLA4	current symbol	MGI:88556	Ctla4	cytotoxic T-lymphocyte-associated protein 4	protein coding gene	MP:0008101	lymph node hypoplasia
CTLA4	current symbol	MGI:88556	Ctla4	cytotoxic T-lymphocyte-associated protein 4	protein coding gene	MP:0008102	lymph node hyperplasia
CTLA4	current symbol	MGI:88556	Ctla4	cytotoxic T-lymphocyte-associated protein 4	protein coding gene	MP:0008566	increased interferon-gamma secretion
CTLA4	current symbol	MGI:88556	Ctla4	cytotoxic T-lymphocyte-associated protein 4	protein coding gene	MP:0008681	increased interleukin-17 secretion
CTLA4	current symbol	MGI:88556	Ctla4	cytotoxic T-lymphocyte-associated protein 4	protein coding gene	MP:0008687	increased interleukin-2 secretion
CTLA4	current symbol	MGI:88556	Ctla4	cytotoxic T-lymphocyte-associated protein 4	protein coding gene	MP:0008699	increased interleukin-4 secretion
CTLA4	current symbol	MGI:88556	Ctla4	cytotoxic T-lymphocyte-associated protein 4	protein coding gene	MP:0008826	abnormal splenic cell ratio
CTLA4	current symbol	MGI:88556	Ctla4	cytotoxic T-lymphocyte-associated protein 4	protein coding gene	MP:0008828	abnormal lymph node cell ratio
CTLA4	current symbol	MGI:88556	Ctla4	cytotoxic T-lymphocyte-associated protein 4	protein coding gene	MP:0010016	variable depigmentation
CTLA4	current symbol	MGI:88556	Ctla4	cytotoxic T-lymphocyte-associated protein 4	protein coding gene	MP:0010844	increased effector memory CD4-positive, alpha-beta T cell number
CTLA4	current symbol	MGI:88556	Ctla4	cytotoxic T-lymphocyte-associated protein 4	protein coding gene	MP:0010850	increased effector memory CD8-positive, alpha-beta T cell number
CTLA4	current symbol	MGI:88556	Ctla4	cytotoxic T-lymphocyte-associated protein 4	protein coding gene	MP:0013435	decreased CD8-positive, naive alpha-beta T cell number
GM10251	old symbol	MGI:3781805	Gm3629	predicted gene 3629	protein coding gene
GM10252	current symbol	MGI:3704292	Gm10252	predicted gene 10252	unclassified gene
EGLN3	current symbol	MGI:1932288	Egln3	egl-9 family hypoxia-inducible factor 3	protein coding gene	MP:0001013	enlarged superior cervical ganglion
EGLN3	current symbol	MGI:1932288	Egln3	egl-9 family hypoxia-inducible factor 3	protein coding gene	MP:0001317	abnormal pupil morphology
EGLN3	current symbol	MGI:1932288	Egln3	egl-9 family hypoxia-inducible factor 3	protein coding gene	MP:0001739	abnormal adrenal gland secretion
EGLN3	current symbol	MGI:1932288	Egln3	egl-9 family hypoxia-inducible factor 3	protein coding gene	MP:0002169	no abnormal phenotype detected
EGLN3	current symbol	MGI:1932288	Egln3	egl-9 family hypoxia-inducible factor 3	protein coding gene	MP:0002184	abnormal innervation
EGLN3	current symbol	MGI:1932288	Egln3	egl-9 family hypoxia-inducible factor 3	protein coding gene	MP:0002843	decreased systemic arterial blood pressure
EGLN3	current symbol	MGI:1932288	Egln3	egl-9 family hypoxia-inducible factor 3	protein coding gene	MP:0002882	abnormal neuron morphology
EGLN3	current symbol	MGI:1932288	Egln3	egl-9 family hypoxia-inducible factor 3	protein coding gene	MP:0003204	decreased neuron apoptosis
EGLN3	current symbol	MGI:1932288	Egln3	egl-9 family hypoxia-inducible factor 3	protein coding gene	MP:0003437	abnormal carotid body morphology
EGLN3	current symbol	MGI:1932288	Egln3	egl-9 family hypoxia-inducible factor 3	protein coding gene	MP:0003861	abnormal nervous system development
EGLN3	current symbol	MGI:1932288	Egln3	egl-9 family hypoxia-inducible factor 3	protein coding gene	MP:0004122	abnormal sinus arrhythmia
EGLN3	current symbol	MGI:1932288	Egln3	egl-9 family hypoxia-inducible factor 3	protein coding gene	MP:0004811	abnormal neuron physiology
EGLN3	current symbol	MGI:1932288	Egln3	egl-9 family hypoxia-inducible factor 3	protein coding gene	MP:0005404	abnormal axon morphology
EGLN3	current symbol	MGI:1932288	Egln3	egl-9 family hypoxia-inducible factor 3	protein coding gene	MP:0005661	decreased circulating adrenaline level
EGLN3	current symbol	MGI:1932288	Egln3	egl-9 family hypoxia-inducible factor 3	protein coding gene	MP:0005664	decreased circulating noradrenaline level
EGLN3	current symbol	MGI:1932288	Egln3	egl-9 family hypoxia-inducible factor 3	protein coding gene	MP:0006264	decreased systemic arterial systolic blood pressure
EGLN3	current symbol	MGI:1932288	Egln3	egl-9 family hypoxia-inducible factor 3	protein coding gene	MP:0008289	abnormal adrenal medulla morphology
EGLN3	current symbol	MGI:1932288	Egln3	egl-9 family hypoxia-inducible factor 3	protein coding gene	MP:0008504	abnormal adrenal chromaffin cell morphology
EGLN3	current symbol	MGI:1932288	Egln3	egl-9 family hypoxia-inducible factor 3	protein coding gene	MP:0008770	decreased survivor rate
EGLN3	current symbol	MGI:1932288	Egln3	egl-9 family hypoxia-inducible factor 3	protein coding gene	MP:0008872	abnormal physiological response to xenobiotic
WNT7B	current symbol	MGI:98962	Wnt7b	wingless-type MMTV integration site family, member 7B	protein coding gene	MP:0000536	hydroureter
WNT7B	current symbol	MGI:98962	Wnt7b	wingless-type MMTV integration site family, member 7B	protein coding gene	MP:0001175	abnormal lung morphology
WNT7B	current symbol	MGI:98962	Wnt7b	wingless-type MMTV integration site family, member 7B	protein coding gene	MP:0001176	abnormal lung development
WNT7B	current symbol	MGI:98962	Wnt7b	wingless-type MMTV integration site family, member 7B	protein coding gene	MP:0001177	atelectasis
WNT7B	current symbol	MGI:98962	Wnt7b	wingless-type MMTV integration site family, member 7B	protein coding gene	MP:0001178	pulmonary hypoplasia
WNT7B	current symbol	MGI:98962	Wnt7b	wingless-type MMTV integration site family, member 7B	protein coding gene	MP:0001182	lung hemorrhage
WNT7B	current symbol	MGI:98962	Wnt7b	wingless-type MMTV integration site family, member 7B	protein coding gene	MP:0001289	persistence of hyaloid vascular system
WNT7B	current symbol	MGI:98962	Wnt7b	wingless-type MMTV integration site family, member 7B	protein coding gene	MP:0001575	cyanosis
WNT7B	current symbol	MGI:98962	Wnt7b	wingless-type MMTV integration site family, member 7B	protein coding gene	MP:0001712	abnormal placenta development
WNT7B	current symbol	MGI:98962	Wnt7b	wingless-type MMTV integration site family, member 7B	protein coding gene	MP:0001953	respiratory failure
WNT7B	current symbol	MGI:98962	Wnt7b	wingless-type MMTV integration site family, member 7B	protein coding gene	MP:0002135	abnormal kidney morphology
WNT7B	current symbol	MGI:98962	Wnt7b	wingless-type MMTV integration site family, member 7B	protein coding gene	MP:0002824	abnormal chorioallantoic fusion
WNT7B	current symbol	MGI:98962	Wnt7b	wingless-type MMTV integration site family, member 7B	protein coding gene	MP:0002836	abnormal chorion morphology
WNT7B	current symbol	MGI:98962	Wnt7b	wingless-type MMTV integration site family, member 7B	protein coding gene	MP:0002988	decreased urine osmolality
WNT7B	current symbol	MGI:98962	Wnt7b	wingless-type MMTV integration site family, member 7B	protein coding gene	MP:0003120	abnormal tracheal cartilage morphology
WNT7B	current symbol	MGI:98962	Wnt7b	wingless-type MMTV integration site family, member 7B	protein coding gene	MP:0003409	decreased width of hypertrophic chondrocyte zone
WNT7B	current symbol	MGI:98962	Wnt7b	wingless-type MMTV integration site family, member 7B	protein coding gene	MP:0003606	kidney failure
WNT7B	current symbol	MGI:98962	Wnt7b	wingless-type MMTV integration site family, member 7B	protein coding gene	MP:0003613	abnormal kidney medulla development
WNT7B	current symbol	MGI:98962	Wnt7b	wingless-type MMTV integration site family, member 7B	protein coding gene	MP:0003641	small lung
WNT7B	current symbol	MGI:98962	Wnt7b	wingless-type MMTV integration site family, member 7B	protein coding gene	MP:0004007	abnormal lung vasculature morphology
WNT7B	current symbol	MGI:98962	Wnt7b	wingless-type MMTV integration site family, member 7B	protein coding gene	MP:0005631	decreased lung weight
WNT7B	current symbol	MGI:98962	Wnt7b	wingless-type MMTV integration site family, member 7B	protein coding gene	MP:0008271	abnormal bone ossification
WNT7B	current symbol	MGI:98962	Wnt7b	wingless-type MMTV integration site family, member 7B	protein coding gene	MP:0008395	abnormal osteoblast differentiation
WNT7B	current symbol	MGI:98962	Wnt7b	wingless-type MMTV integration site family, member 7B	protein coding gene	MP:0008770	decreased survivor rate
WNT7B	current symbol	MGI:98962	Wnt7b	wingless-type MMTV integration site family, member 7B	protein coding gene	MP:0009573	abnormal right lung middle lobe morphology
WNT7B	current symbol	MGI:98962	Wnt7b	wingless-type MMTV integration site family, member 7B	protein coding gene	MP:0010816	decreased type I pneumocyte number
WNT7B	current symbol	MGI:98962	Wnt7b	wingless-type MMTV integration site family, member 7B	protein coding gene	MP:0011085	postnatal lethality, complete penetrance
WNT7B	current symbol	MGI:98962	Wnt7b	wingless-type MMTV integration site family, member 7B	protein coding gene	MP:0011087	neonatal lethality, complete penetrance
WNT7B	current symbol	MGI:98962	Wnt7b	wingless-type MMTV integration site family, member 7B	protein coding gene	MP:0011088	neonatal lethality, incomplete penetrance
WNT7B	current symbol	MGI:98962	Wnt7b	wingless-type MMTV integration site family, member 7B	protein coding gene	MP:0011092	embryonic lethality, complete penetrance
WNT7B	current symbol	MGI:98962	Wnt7b	wingless-type MMTV integration site family, member 7B	protein coding gene	MP:0011144	thin lung-associated mesenchyme
WNT7B	current symbol	MGI:98962	Wnt7b	wingless-type MMTV integration site family, member 7B	protein coding gene	MP:0011146	abnormal mesenchymal cell proliferation involved in lung development
WNT7B	current symbol	MGI:98962	Wnt7b	wingless-type MMTV integration site family, member 7B	protein coding gene	MP:0011148	decreased mesenchymal cell proliferation involved in lung development
WNT7B	current symbol	MGI:98962	Wnt7b	wingless-type MMTV integration site family, member 7B	protein coding gene	MP:0011345	truncated loop of Henle
WNT7B	current symbol	MGI:98962	Wnt7b	wingless-type MMTV integration site family, member 7B	protein coding gene	MP:0011368	increased kidney apoptosis
WNT7B	current symbol	MGI:98962	Wnt7b	wingless-type MMTV integration site family, member 7B	protein coding gene	MP:0011438	absent kidney medulla
WNT7B	current symbol	MGI:98962	Wnt7b	wingless-type MMTV integration site family, member 7B	protein coding gene	MP:0011439	abnormal kidney cell proliferation
WNT7B	current symbol	MGI:98962	Wnt7b	wingless-type MMTV integration site family, member 7B	protein coding gene	MP:0011441	decreased kidney cell proliferation
WNT7B	current symbol	MGI:98962	Wnt7b	wingless-type MMTV integration site family, member 7B	protein coding gene	MP:0011843	abnormal kidney collecting duct epithelium morphology
SNX22	current symbol	MGI:2685966	Snx22	sorting nexin 22	protein coding gene	MP:0001120	abnormal uterus morphology
SNX22	current symbol	MGI:2685966	Snx22	sorting nexin 22	protein coding gene	MP:0001399	hyperactivity
SNX22	current symbol	MGI:2685966	Snx22	sorting nexin 22	protein coding gene	MP:0011110	preweaning lethality, incomplete penetrance
LDOC1	current symbol	MGI:2685212	Ldoc1	regulator of NFKB signaling	protein coding gene	MP:0001386	abnormal maternal nurturing
LDOC1	current symbol	MGI:2685212	Ldoc1	regulator of NFKB signaling	protein coding gene	MP:0001711	abnormal placenta morphology
LDOC1	current symbol	MGI:2685212	Ldoc1	regulator of NFKB signaling	protein coding gene	MP:0004255	abnormal spongiotrophoblast layer morphology
LDOC1	current symbol	MGI:2685212	Ldoc1	regulator of NFKB signaling	protein coding gene	MP:0005031	abnormal trophoblast layer morphology
LDOC1	current symbol	MGI:2685212	Ldoc1	regulator of NFKB signaling	protein coding gene	MP:0005033	abnormal trophoblast giant cell morphology
LDOC1	current symbol	MGI:2685212	Ldoc1	regulator of NFKB signaling	protein coding gene	MP:0005186	increased circulating progesterone level
LDOC1	current symbol	MGI:2685212	Ldoc1	regulator of NFKB signaling	protein coding gene	MP:0011384	abnormal progesterone level
LDOC1	current symbol	MGI:2685212	Ldoc1	regulator of NFKB signaling	protein coding gene	MP:0012008	delayed parturition
LDOC1	current symbol	MGI:2685212	Ldoc1	regulator of NFKB signaling	protein coding gene	MP:0030989	decreased spongiotrophoblast cell number
G0Z		No associated gene
FABP3	current symbol	MGI:95476	Fabp3	fatty acid binding protein 3, muscle and heart	protein coding gene	MP:0000187	abnormal triglyceride level
FABP3	current symbol	MGI:95476	Fabp3	fatty acid binding protein 3, muscle and heart	protein coding gene	MP:0000189	hypoglycemia
FABP3	current symbol	MGI:95476	Fabp3	fatty acid binding protein 3, muscle and heart	protein coding gene	MP:0001303	abnormal lens morphology
FABP3	current symbol	MGI:95476	Fabp3	fatty acid binding protein 3, muscle and heart	protein coding gene	MP:0001304	cataract
FABP3	current symbol	MGI:95476	Fabp3	fatty acid binding protein 3, muscle and heart	protein coding gene	MP:0001552	increased circulating triglyceride level
FABP3	current symbol	MGI:95476	Fabp3	fatty acid binding protein 3, muscle and heart	protein coding gene	MP:0001554	increased circulating free fatty acids level
FABP3	current symbol	MGI:95476	Fabp3	fatty acid binding protein 3, muscle and heart	protein coding gene	MP:0001625	cardiac hypertrophy
FABP3	current symbol	MGI:95476	Fabp3	fatty acid binding protein 3, muscle and heart	protein coding gene	MP:0001780	decreased brown adipose tissue amount
FABP3	current symbol	MGI:95476	Fabp3	fatty acid binding protein 3, muscle and heart	protein coding gene	MP:0002078	abnormal glucose homeostasis
FABP3	current symbol	MGI:95476	Fabp3	fatty acid binding protein 3, muscle and heart	protein coding gene	MP:0002118	abnormal lipid homeostasis
FABP3	current symbol	MGI:95476	Fabp3	fatty acid binding protein 3, muscle and heart	protein coding gene	MP:0002833	increased heart weight
FABP3	current symbol	MGI:95476	Fabp3	fatty acid binding protein 3, muscle and heart	protein coding gene	MP:0002891	increased insulin sensitivity
FABP3	current symbol	MGI:95476	Fabp3	fatty acid binding protein 3, muscle and heart	protein coding gene	MP:0002899	fatigue
FABP3	current symbol	MGI:95476	Fabp3	fatty acid binding protein 3, muscle and heart	protein coding gene	MP:0002971	abnormal brown adipose tissue morphology
FABP3	current symbol	MGI:95476	Fabp3	fatty acid binding protein 3, muscle and heart	protein coding gene	MP:0005281	increased fatty acids level
FABP3	current symbol	MGI:95476	Fabp3	fatty acid binding protein 3, muscle and heart	protein coding gene	MP:0005282	decreased fatty acids level
FABP3	current symbol	MGI:95476	Fabp3	fatty acid binding protein 3, muscle and heart	protein coding gene	MP:0005289	increased oxygen consumption
FABP3	current symbol	MGI:95476	Fabp3	fatty acid binding protein 3, muscle and heart	protein coding gene	MP:0005317	increased triglyceride level
FABP3	current symbol	MGI:95476	Fabp3	fatty acid binding protein 3, muscle and heart	protein coding gene	MP:0005318	decreased triglyceride level
FABP3	current symbol	MGI:95476	Fabp3	fatty acid binding protein 3, muscle and heart	protein coding gene	MP:0005560	decreased circulating glucose level
FABP3	current symbol	MGI:95476	Fabp3	fatty acid binding protein 3, muscle and heart	protein coding gene	MP:0009763	increased susceptibility to induced morbidity/mortality
FABP3	current symbol	MGI:95476	Fabp3	fatty acid binding protein 3, muscle and heart	protein coding gene	MP:0010358	abnormal free fatty acids level
FABP3	current symbol	MGI:95476	Fabp3	fatty acid binding protein 3, muscle and heart	protein coding gene	MP:0010378	increased respiratory quotient
FABP3	current symbol	MGI:95476	Fabp3	fatty acid binding protein 3, muscle and heart	protein coding gene	MP:0010398	decreased liver glycogen level
FABP3	current symbol	MGI:95476	Fabp3	fatty acid binding protein 3, muscle and heart	protein coding gene	MP:0011049	impaired adaptive thermogenesis
FABP3	current symbol	MGI:95476	Fabp3	fatty acid binding protein 3, muscle and heart	protein coding gene	MP:0011698	abnormal brown adipose tissue physiology
FABP3	current symbol	MGI:95476	Fabp3	fatty acid binding protein 3, muscle and heart	protein coding gene	MP:0030018	increased cardiac cell glucose uptake
FNDC3C1	rat symbol	MGI:2685621	Fnd3c2	fibronectin type III domain containing 3C2	protein coding gene
FNDC3C1	current symbol	MGI:2685630	Fndc3c1	fibronectin type III domain containing 3C1	protein coding gene
GM45351	current symbol	MGI:5791187	Gm45351	predicted gene 45351	lncRNA gene
FABP5	current symbol	MGI:101790	Fabp5	fatty acid binding protein 5, epidermal	protein coding gene	MP:0002796	impaired skin barrier function
FABP5	current symbol	MGI:101790	Fabp5	fatty acid binding protein 5, epidermal	protein coding gene	MP:0002891	increased insulin sensitivity
FABP5	current symbol	MGI:101790	Fabp5	fatty acid binding protein 5, epidermal	protein coding gene	MP:0003402	decreased liver weight
FABP5	current symbol	MGI:101790	Fabp5	fatty acid binding protein 5, epidermal	protein coding gene	MP:0005292	improved glucose tolerance
FABP5	current symbol	MGI:101790	Fabp5	fatty acid binding protein 5, epidermal	protein coding gene	MP:0005560	decreased circulating glucose level
FABP5	current symbol	MGI:101790	Fabp5	fatty acid binding protein 5, epidermal	protein coding gene	MP:0005659	decreased susceptibility to diet-induced obesity
FABP5	current symbol	MGI:101790	Fabp5	fatty acid binding protein 5, epidermal	protein coding gene	MP:0005668	decreased circulating leptin level
FABP5	current symbol	MGI:101790	Fabp5	fatty acid binding protein 5, epidermal	protein coding gene	MP:0008844	decreased subcutaneous adipose tissue amount
FABP5	current symbol	MGI:101790	Fabp5	fatty acid binding protein 5, epidermal	protein coding gene	MP:0030016	increased adipocyte glucose uptake
SLCO3A1	current symbol	MGI:1351867	Slco3a1	solute carrier organic anion transporter family, member 3a1	protein coding gene	MP:0002941	increased circulating alanine transaminase level
SLCO3A1	current symbol	MGI:1351867	Slco3a1	solute carrier organic anion transporter family, member 3a1	protein coding gene	MP:0004789	increased bile salt level
SLCO3A1	current symbol	MGI:1351867	Slco3a1	solute carrier organic anion transporter family, member 3a1	protein coding gene	MP:0005343	increased circulating aspartate transaminase level
SLCO3A1	current symbol	MGI:1351867	Slco3a1	solute carrier organic anion transporter family, member 3a1	protein coding gene	MP:0005365	abnormal bile salt homeostasis
SLCO3A1	current symbol	MGI:1351867	Slco3a1	solute carrier organic anion transporter family, member 3a1	protein coding gene	MP:0008770	decreased survivor rate
PPARG	current symbol	MGI:97747	Pparg	peroxisome proliferator activated receptor gamma	protein coding gene	MP:0000013	abnormal adipose tissue distribution
PPARG	current symbol	MGI:97747	Pparg	peroxisome proliferator activated receptor gamma	protein coding gene	MP:0000062	increased bone mineral density
PPARG	current symbol	MGI:97747	Pparg	peroxisome proliferator activated receptor gamma	protein coding gene	MP:0000065	abnormal bone marrow cavity morphology
PPARG	current symbol	MGI:97747	Pparg	peroxisome proliferator activated receptor gamma	protein coding gene	MP:0000130	abnormal trabecular bone morphology
PPARG	current symbol	MGI:97747	Pparg	peroxisome proliferator activated receptor gamma	protein coding gene	MP:0000168	abnormal bone marrow development
PPARG	current symbol	MGI:97747	Pparg	peroxisome proliferator activated receptor gamma	protein coding gene	MP:0000187	abnormal triglyceride level
PPARG	current symbol	MGI:97747	Pparg	peroxisome proliferator activated receptor gamma	protein coding gene	MP:0000208	decreased hematocrit
PPARG	current symbol	MGI:97747	Pparg	peroxisome proliferator activated receptor gamma	protein coding gene	MP:0000231	hypertension
PPARG	current symbol	MGI:97747	Pparg	peroxisome proliferator activated receptor gamma	protein coding gene	MP:0000240	extramedullary hematopoiesis
PPARG	current symbol	MGI:97747	Pparg	peroxisome proliferator activated receptor gamma	protein coding gene	MP:0000267	abnormal heart development
PPARG	current symbol	MGI:97747	Pparg	peroxisome proliferator activated receptor gamma	protein coding gene	MP:0000276	heart right ventricle hypertrophy
PPARG	current symbol	MGI:97747	Pparg	peroxisome proliferator activated receptor gamma	protein coding gene	MP:0000278	abnormal myocardial fiber morphology
PPARG	current symbol	MGI:97747	Pparg	peroxisome proliferator activated receptor gamma	protein coding gene	MP:0000280	thin ventricular wall
PPARG	current symbol	MGI:97747	Pparg	peroxisome proliferator activated receptor gamma	protein coding gene	MP:0000333	decreased bone marrow cell number
PPARG	current symbol	MGI:97747	Pparg	peroxisome proliferator activated receptor gamma	protein coding gene	MP:0000377	abnormal hair follicle morphology
PPARG	current symbol	MGI:97747	Pparg	peroxisome proliferator activated receptor gamma	protein coding gene	MP:0000427	abnormal hair cycle
PPARG	current symbol	MGI:97747	Pparg	peroxisome proliferator activated receptor gamma	protein coding gene	MP:0000484	abnormal pulmonary artery morphology
PPARG	current symbol	MGI:97747	Pparg	peroxisome proliferator activated receptor gamma	protein coding gene	MP:0000599	enlarged liver
PPARG	current symbol	MGI:97747	Pparg	peroxisome proliferator activated receptor gamma	protein coding gene	MP:0000603	pale liver
PPARG	current symbol	MGI:97747	Pparg	peroxisome proliferator activated receptor gamma	protein coding gene	MP:0000607	abnormal hepatocyte morphology
PPARG	current symbol	MGI:97747	Pparg	peroxisome proliferator activated receptor gamma	protein coding gene	MP:0000649	sebaceous gland atrophy
PPARG	current symbol	MGI:97747	Pparg	peroxisome proliferator activated receptor gamma	protein coding gene	MP:0000689	abnormal spleen morphology
PPARG	current symbol	MGI:97747	Pparg	peroxisome proliferator activated receptor gamma	protein coding gene	MP:0000691	enlarged spleen
PPARG	current symbol	MGI:97747	Pparg	peroxisome proliferator activated receptor gamma	protein coding gene	MP:0001190	reddish skin
PPARG	current symbol	MGI:97747	Pparg	peroxisome proliferator activated receptor gamma	protein coding gene	MP:0001195	flaky skin
PPARG	current symbol	MGI:97747	Pparg	peroxisome proliferator activated receptor gamma	protein coding gene	MP:0001242	hyperkeratosis
PPARG	current symbol	MGI:97747	Pparg	peroxisome proliferator activated receptor gamma	protein coding gene	MP:0001259	abnormal body weight
PPARG	current symbol	MGI:97747	Pparg	peroxisome proliferator activated receptor gamma	protein coding gene	MP:0001262	decreased body weight
PPARG	current symbol	MGI:97747	Pparg	peroxisome proliferator activated receptor gamma	protein coding gene	MP:0001399	hyperactivity
PPARG	current symbol	MGI:97747	Pparg	peroxisome proliferator activated receptor gamma	protein coding gene	MP:0001406	abnormal gait
PPARG	current symbol	MGI:97747	Pparg	peroxisome proliferator activated receptor gamma	protein coding gene	MP:0001412	excessive scratching
PPARG	current symbol	MGI:97747	Pparg	peroxisome proliferator activated receptor gamma	protein coding gene	MP:0001510	abnormal coat appearance
PPARG	current symbol	MGI:97747	Pparg	peroxisome proliferator activated receptor gamma	protein coding gene	MP:0001548	hyperlipidemia
PPARG	current symbol	MGI:97747	Pparg	peroxisome proliferator activated receptor gamma	protein coding gene	MP:0001552	increased circulating triglyceride level
PPARG	current symbol	MGI:97747	Pparg	peroxisome proliferator activated receptor gamma	protein coding gene	MP:0001554	increased circulating free fatty acids level
PPARG	current symbol	MGI:97747	Pparg	peroxisome proliferator activated receptor gamma	protein coding gene	MP:0001559	hyperglycemia
PPARG	current symbol	MGI:97747	Pparg	peroxisome proliferator activated receptor gamma	protein coding gene	MP:0001573	abnormal circulating alanine transaminase level
PPARG	current symbol	MGI:97747	Pparg	peroxisome proliferator activated receptor gamma	protein coding gene	MP:0001599	abnormal blood volume
PPARG	current symbol	MGI:97747	Pparg	peroxisome proliferator activated receptor gamma	protein coding gene	MP:0001613	abnormal vasodilation
PPARG	current symbol	MGI:97747	Pparg	peroxisome proliferator activated receptor gamma	protein coding gene	MP:0001625	cardiac hypertrophy
PPARG	current symbol	MGI:97747	Pparg	peroxisome proliferator activated receptor gamma	protein coding gene	MP:0001661	extended life span
PPARG	current symbol	MGI:97747	Pparg	peroxisome proliferator activated receptor gamma	protein coding gene	MP:0001698	decreased embryo size
PPARG	current symbol	MGI:97747	Pparg	peroxisome proliferator activated receptor gamma	protein coding gene	MP:0001711	abnormal placenta morphology
PPARG	current symbol	MGI:97747	Pparg	peroxisome proliferator activated receptor gamma	protein coding gene	MP:0001712	abnormal placenta development
PPARG	current symbol	MGI:97747	Pparg	peroxisome proliferator activated receptor gamma	protein coding gene	MP:0001715	placental labyrinth hypoplasia
PPARG	current symbol	MGI:97747	Pparg	peroxisome proliferator activated receptor gamma	protein coding gene	MP:0001716	abnormal placenta labyrinth morphology
PPARG	current symbol	MGI:97747	Pparg	peroxisome proliferator activated receptor gamma	protein coding gene	MP:0001732	postnatal growth retardation
PPARG	current symbol	MGI:97747	Pparg	peroxisome proliferator activated receptor gamma	protein coding gene	MP:0001780	decreased brown adipose tissue amount
PPARG	current symbol	MGI:97747	Pparg	peroxisome proliferator activated receptor gamma	protein coding gene	MP:0001781	abnormal white adipose tissue amount
PPARG	current symbol	MGI:97747	Pparg	peroxisome proliferator activated receptor gamma	protein coding gene	MP:0001783	decreased white adipose tissue amount
PPARG	current symbol	MGI:97747	Pparg	peroxisome proliferator activated receptor gamma	protein coding gene	MP:0001798	impaired macrophage phagocytosis
PPARG	current symbol	MGI:97747	Pparg	peroxisome proliferator activated receptor gamma	protein coding gene	MP:0001800	abnormal humoral immune response
PPARG	current symbol	MGI:97747	Pparg	peroxisome proliferator activated receptor gamma	protein coding gene	MP:0001921	reduced fertility
PPARG	current symbol	MGI:97747	Pparg	peroxisome proliferator activated receptor gamma	protein coding gene	MP:0001923	reduced female fertility
PPARG	current symbol	MGI:97747	Pparg	peroxisome proliferator activated receptor gamma	protein coding gene	MP:0001926	female infertility
PPARG	current symbol	MGI:97747	Pparg	peroxisome proliferator activated receptor gamma	protein coding gene	MP:0001935	decreased litter size
PPARG	current symbol	MGI:97747	Pparg	peroxisome proliferator activated receptor gamma	protein coding gene	MP:0002060	abnormal skin morphology
PPARG	current symbol	MGI:97747	Pparg	peroxisome proliferator activated receptor gamma	protein coding gene	MP:0002078	abnormal glucose homeostasis
PPARG	current symbol	MGI:97747	Pparg	peroxisome proliferator activated receptor gamma	protein coding gene	MP:0002079	increased circulating insulin level
PPARG	current symbol	MGI:97747	Pparg	peroxisome proliferator activated receptor gamma	protein coding gene	MP:0002080	prenatal lethality
PPARG	current symbol	MGI:97747	Pparg	peroxisome proliferator activated receptor gamma	protein coding gene	MP:0002083	premature death
PPARG	current symbol	MGI:97747	Pparg	peroxisome proliferator activated receptor gamma	protein coding gene	MP:0002118	abnormal lipid homeostasis
PPARG	current symbol	MGI:97747	Pparg	peroxisome proliferator activated receptor gamma	protein coding gene	MP:0002135	abnormal kidney morphology
PPARG	current symbol	MGI:97747	Pparg	peroxisome proliferator activated receptor gamma	protein coding gene	MP:0002169	no abnormal phenotype detected
PPARG	current symbol	MGI:97747	Pparg	peroxisome proliferator activated receptor gamma	protein coding gene	MP:0002189	abnormal myocardial trabeculae morphology
PPARG	current symbol	MGI:97747	Pparg	peroxisome proliferator activated receptor gamma	protein coding gene	MP:0002397	abnormal bone marrow morphology
PPARG	current symbol	MGI:97747	Pparg	peroxisome proliferator activated receptor gamma	protein coding gene	MP:0002398	abnormal bone marrow cell morphology/development
PPARG	current symbol	MGI:97747	Pparg	peroxisome proliferator activated receptor gamma	protein coding gene	MP:0002451	abnormal macrophage physiology
PPARG	current symbol	MGI:97747	Pparg	peroxisome proliferator activated receptor gamma	protein coding gene	MP:0002459	abnormal B cell physiology
PPARG	current symbol	MGI:97747	Pparg	peroxisome proliferator activated receptor gamma	protein coding gene	MP:0002493	increased IgG level
PPARG	current symbol	MGI:97747	Pparg	peroxisome proliferator activated receptor gamma	protein coding gene	MP:0002494	increased IgM level
PPARG	current symbol	MGI:97747	Pparg	peroxisome proliferator activated receptor gamma	protein coding gene	MP:0002596	abnormal hematocrit
PPARG	current symbol	MGI:97747	Pparg	peroxisome proliferator activated receptor gamma	protein coding gene	MP:0002628	hepatic steatosis
PPARG	current symbol	MGI:97747	Pparg	peroxisome proliferator activated receptor gamma	protein coding gene	MP:0002644	decreased circulating triglyceride level
PPARG	current symbol	MGI:97747	Pparg	peroxisome proliferator activated receptor gamma	protein coding gene	MP:0002652	thin myocardium
PPARG	current symbol	MGI:97747	Pparg	peroxisome proliferator activated receptor gamma	protein coding gene	MP:0002655	abnormal keratinocyte morphology
PPARG	current symbol	MGI:97747	Pparg	peroxisome proliferator activated receptor gamma	protein coding gene	MP:0002702	decreased circulating free fatty acids level
PPARG	current symbol	MGI:97747	Pparg	peroxisome proliferator activated receptor gamma	protein coding gene	MP:0002727	decreased circulating insulin level
PPARG	current symbol	MGI:97747	Pparg	peroxisome proliferator activated receptor gamma	protein coding gene	MP:0002743	glomerulonephritis
PPARG	current symbol	MGI:97747	Pparg	peroxisome proliferator activated receptor gamma	protein coding gene	MP:0002790	decreased circulating follicle stimulating hormone level
PPARG	current symbol	MGI:97747	Pparg	peroxisome proliferator activated receptor gamma	protein coding gene	MP:0002792	abnormal retina vasculature morphology
PPARG	current symbol	MGI:97747	Pparg	peroxisome proliferator activated receptor gamma	protein coding gene	MP:0002842	increased systemic arterial blood pressure
PPARG	current symbol	MGI:97747	Pparg	peroxisome proliferator activated receptor gamma	protein coding gene	MP:0002871	albuminuria
PPARG	current symbol	MGI:97747	Pparg	peroxisome proliferator activated receptor gamma	protein coding gene	MP:0002891	increased insulin sensitivity
PPARG	current symbol	MGI:97747	Pparg	peroxisome proliferator activated receptor gamma	protein coding gene	MP:0002962	increased urine protein level
PPARG	current symbol	MGI:97747	Pparg	peroxisome proliferator activated receptor gamma	protein coding gene	MP:0002970	abnormal white adipose tissue morphology
PPARG	current symbol	MGI:97747	Pparg	peroxisome proliferator activated receptor gamma	protein coding gene	MP:0002971	abnormal brown adipose tissue morphology
PPARG	current symbol	MGI:97747	Pparg	peroxisome proliferator activated receptor gamma	protein coding gene	MP:0002981	increased liver weight
PPARG	current symbol	MGI:97747	Pparg	peroxisome proliferator activated receptor gamma	protein coding gene	MP:0003068	enlarged kidney
PPARG	current symbol	MGI:97747	Pparg	peroxisome proliferator activated receptor gamma	protein coding gene	MP:0003157	impaired muscle relaxation
PPARG	current symbol	MGI:97747	Pparg	peroxisome proliferator activated receptor gamma	protein coding gene	MP:0003724	increased susceptibility to induced arthritis
PPARG	current symbol	MGI:97747	Pparg	peroxisome proliferator activated receptor gamma	protein coding gene	MP:0003725	increased autoantibody level
PPARG	current symbol	MGI:97747	Pparg	peroxisome proliferator activated receptor gamma	protein coding gene	MP:0003795	abnormal bone structure
PPARG	current symbol	MGI:97747	Pparg	peroxisome proliferator activated receptor gamma	protein coding gene	MP:0003846	matted coat
PPARG	current symbol	MGI:97747	Pparg	peroxisome proliferator activated receptor gamma	protein coding gene	MP:0003881	abnormal nephron morphology
PPARG	current symbol	MGI:97747	Pparg	peroxisome proliferator activated receptor gamma	protein coding gene	MP:0003917	increased kidney weight
PPARG	current symbol	MGI:97747	Pparg	peroxisome proliferator activated receptor gamma	protein coding gene	MP:0003961	decreased lean body mass
PPARG	current symbol	MGI:97747	Pparg	peroxisome proliferator activated receptor gamma	protein coding gene	MP:0003984	embryonic growth retardation
PPARG	current symbol	MGI:97747	Pparg	peroxisome proliferator activated receptor gamma	protein coding gene	MP:0004003	abnormal vascular endothelial cell physiology
PPARG	current symbol	MGI:97747	Pparg	peroxisome proliferator activated receptor gamma	protein coding gene	MP:0004499	increased incidence of tumors by chemical induction
PPARG	current symbol	MGI:97747	Pparg	peroxisome proliferator activated receptor gamma	protein coding gene	MP:0004560	abnormal chorionic plate morphology
PPARG	current symbol	MGI:97747	Pparg	peroxisome proliferator activated receptor gamma	protein coding gene	MP:0004564	enlarged myocardial fiber
PPARG	current symbol	MGI:97747	Pparg	peroxisome proliferator activated receptor gamma	protein coding gene	MP:0004762	increased anti-double stranded DNA antibody level
PPARG	current symbol	MGI:97747	Pparg	peroxisome proliferator activated receptor gamma	protein coding gene	MP:0004771	increased anti-single stranded DNA antibody level
PPARG	current symbol	MGI:97747	Pparg	peroxisome proliferator activated receptor gamma	protein coding gene	MP:0004794	increased anti-nuclear antigen antibody level
PPARG	current symbol	MGI:97747	Pparg	peroxisome proliferator activated receptor gamma	protein coding gene	MP:0004799	increased susceptibility to experimental autoimmune encephalomyelitis
PPARG	current symbol	MGI:97747	Pparg	peroxisome proliferator activated receptor gamma	protein coding gene	MP:0004811	abnormal neuron physiology
PPARG	current symbol	MGI:97747	Pparg	peroxisome proliferator activated receptor gamma	protein coding gene	MP:0004875	increased mean systemic arterial blood pressure
PPARG	current symbol	MGI:97747	Pparg	peroxisome proliferator activated receptor gamma	protein coding gene	MP:0004947	skin inflammation
PPARG	current symbol	MGI:97747	Pparg	peroxisome proliferator activated receptor gamma	protein coding gene	MP:0004982	abnormal osteoclast morphology
PPARG	current symbol	MGI:97747	Pparg	peroxisome proliferator activated receptor gamma	protein coding gene	MP:0004985	decreased osteoclast cell number
PPARG	current symbol	MGI:97747	Pparg	peroxisome proliferator activated receptor gamma	protein coding gene	MP:0004988	increased osteoblast cell number
PPARG	current symbol	MGI:97747	Pparg	peroxisome proliferator activated receptor gamma	protein coding gene	MP:0005031	abnormal trophoblast layer morphology
PPARG	current symbol	MGI:97747	Pparg	peroxisome proliferator activated receptor gamma	protein coding gene	MP:0005033	abnormal trophoblast giant cell morphology
PPARG	current symbol	MGI:97747	Pparg	peroxisome proliferator activated receptor gamma	protein coding gene	MP:0005076	abnormal cell differentiation
PPARG	current symbol	MGI:97747	Pparg	peroxisome proliferator activated receptor gamma	protein coding gene	MP:0005114	premature hair loss
PPARG	current symbol	MGI:97747	Pparg	peroxisome proliferator activated receptor gamma	protein coding gene	MP:0005133	increased luteinizing hormone level
PPARG	current symbol	MGI:97747	Pparg	peroxisome proliferator activated receptor gamma	protein coding gene	MP:0005154	increased B cell proliferation
PPARG	current symbol	MGI:97747	Pparg	peroxisome proliferator activated receptor gamma	protein coding gene	MP:0005164	abnormal response to injury
PPARG	current symbol	MGI:97747	Pparg	peroxisome proliferator activated receptor gamma	protein coding gene	MP:0005178	increased circulating cholesterol level
PPARG	current symbol	MGI:97747	Pparg	peroxisome proliferator activated receptor gamma	protein coding gene	MP:0005179	decreased circulating cholesterol level
PPARG	current symbol	MGI:97747	Pparg	peroxisome proliferator activated receptor gamma	protein coding gene	MP:0005215	abnormal pancreatic islet morphology
PPARG	current symbol	MGI:97747	Pparg	peroxisome proliferator activated receptor gamma	protein coding gene	MP:0005292	improved glucose tolerance
PPARG	current symbol	MGI:97747	Pparg	peroxisome proliferator activated receptor gamma	protein coding gene	MP:0005293	impaired glucose tolerance
PPARG	current symbol	MGI:97747	Pparg	peroxisome proliferator activated receptor gamma	protein coding gene	MP:0005317	increased triglyceride level
PPARG	current symbol	MGI:97747	Pparg	peroxisome proliferator activated receptor gamma	protein coding gene	MP:0005325	abnormal renal glomerulus morphology
PPARG	current symbol	MGI:97747	Pparg	peroxisome proliferator activated receptor gamma	protein coding gene	MP:0005331	insulin resistance
PPARG	current symbol	MGI:97747	Pparg	peroxisome proliferator activated receptor gamma	protein coding gene	MP:0005333	decreased heart rate
PPARG	current symbol	MGI:97747	Pparg	peroxisome proliferator activated receptor gamma	protein coding gene	MP:0005335	abnormal gonadal fat pad morphology
PPARG	current symbol	MGI:97747	Pparg	peroxisome proliferator activated receptor gamma	protein coding gene	MP:0005336	abnormal inguinal fat pad morphology
PPARG	current symbol	MGI:97747	Pparg	peroxisome proliferator activated receptor gamma	protein coding gene	MP:0005343	increased circulating aspartate transaminase level
PPARG	current symbol	MGI:97747	Pparg	peroxisome proliferator activated receptor gamma	protein coding gene	MP:0005346	abnormal circulating aldosterone level
PPARG	current symbol	MGI:97747	Pparg	peroxisome proliferator activated receptor gamma	protein coding gene	MP:0005459	decreased percent body fat/body weight
PPARG	current symbol	MGI:97747	Pparg	peroxisome proliferator activated receptor gamma	protein coding gene	MP:0005491	pancreatic islet hyperplasia
PPARG	current symbol	MGI:97747	Pparg	peroxisome proliferator activated receptor gamma	protein coding gene	MP:0005533	increased body temperature
PPARG	current symbol	MGI:97747	Pparg	peroxisome proliferator activated receptor gamma	protein coding gene	MP:0005534	decreased body temperature
PPARG	current symbol	MGI:97747	Pparg	peroxisome proliferator activated receptor gamma	protein coding gene	MP:0005559	increased circulating glucose level
PPARG	current symbol	MGI:97747	Pparg	peroxisome proliferator activated receptor gamma	protein coding gene	MP:0005659	decreased susceptibility to diet-induced obesity
PPARG	current symbol	MGI:97747	Pparg	peroxisome proliferator activated receptor gamma	protein coding gene	MP:0005666	abnormal adipose tissue physiology
PPARG	current symbol	MGI:97747	Pparg	peroxisome proliferator activated receptor gamma	protein coding gene	MP:0005668	decreased circulating leptin level
PPARG	current symbol	MGI:97747	Pparg	peroxisome proliferator activated receptor gamma	protein coding gene	MP:0005669	increased circulating leptin level
PPARG	current symbol	MGI:97747	Pparg	peroxisome proliferator activated receptor gamma	protein coding gene	MP:0005670	abnormal white adipose tissue physiology
PPARG	current symbol	MGI:97747	Pparg	peroxisome proliferator activated receptor gamma	protein coding gene	MP:0006080	brain ischemia
PPARG	current symbol	MGI:97747	Pparg	peroxisome proliferator activated receptor gamma	protein coding gene	MP:0006086	decreased body mass index
PPARG	current symbol	MGI:97747	Pparg	peroxisome proliferator activated receptor gamma	protein coding gene	MP:0006094	increased fat cell size
PPARG	current symbol	MGI:97747	Pparg	peroxisome proliferator activated receptor gamma	protein coding gene	MP:0006269	abnormal mammary gland growth during pregnancy
PPARG	current symbol	MGI:97747	Pparg	peroxisome proliferator activated receptor gamma	protein coding gene	MP:0006274	abnormal urine sodium level
PPARG	current symbol	MGI:97747	Pparg	peroxisome proliferator activated receptor gamma	protein coding gene	MP:0006319	abnormal epididymal fat pad morphology
PPARG	current symbol	MGI:97747	Pparg	peroxisome proliferator activated receptor gamma	protein coding gene	MP:0006320	abnormal interscapular fat pad morphology
PPARG	current symbol	MGI:97747	Pparg	peroxisome proliferator activated receptor gamma	protein coding gene	MP:0008059	abnormal podocyte foot process morphology
PPARG	current symbol	MGI:97747	Pparg	peroxisome proliferator activated receptor gamma	protein coding gene	MP:0008139	fused podocyte foot processes
PPARG	current symbol	MGI:97747	Pparg	peroxisome proliferator activated receptor gamma	protein coding gene	MP:0008244	abnormal peritoneal macrophage morphology
PPARG	current symbol	MGI:97747	Pparg	peroxisome proliferator activated receptor gamma	protein coding gene	MP:0008271	abnormal bone ossification
PPARG	current symbol	MGI:97747	Pparg	peroxisome proliferator activated receptor gamma	protein coding gene	MP:0008395	abnormal osteoblast differentiation
PPARG	current symbol	MGI:97747	Pparg	peroxisome proliferator activated receptor gamma	protein coding gene	MP:0008396	abnormal osteoclast differentiation
PPARG	current symbol	MGI:97747	Pparg	peroxisome proliferator activated receptor gamma	protein coding gene	MP:0008489	slow postnatal weight gain
PPARG	current symbol	MGI:97747	Pparg	peroxisome proliferator activated receptor gamma	protein coding gene	MP:0008541	leukostasis
PPARG	current symbol	MGI:97747	Pparg	peroxisome proliferator activated receptor gamma	protein coding gene	MP:0008566	increased interferon-gamma secretion
PPARG	current symbol	MGI:97747	Pparg	peroxisome proliferator activated receptor gamma	protein coding gene	MP:0008687	increased interleukin-2 secretion
PPARG	current symbol	MGI:97747	Pparg	peroxisome proliferator activated receptor gamma	protein coding gene	MP:0008788	abnormal fetal cardiomyocyte morphology
PPARG	current symbol	MGI:97747	Pparg	peroxisome proliferator activated receptor gamma	protein coding gene	MP:0008803	abnormal placental labyrinth vasculature morphology
PPARG	current symbol	MGI:97747	Pparg	peroxisome proliferator activated receptor gamma	protein coding gene	MP:0008843	absent subcutaneous adipose tissue
PPARG	current symbol	MGI:97747	Pparg	peroxisome proliferator activated receptor gamma	protein coding gene	MP:0008844	decreased subcutaneous adipose tissue amount
PPARG	current symbol	MGI:97747	Pparg	peroxisome proliferator activated receptor gamma	protein coding gene	MP:0008858	abnormal hair cycle anagen phase
PPARG	current symbol	MGI:97747	Pparg	peroxisome proliferator activated receptor gamma	protein coding gene	MP:0008861	abnormal hair shedding
PPARG	current symbol	MGI:97747	Pparg	peroxisome proliferator activated receptor gamma	protein coding gene	MP:0008872	abnormal physiological response to xenobiotic
PPARG	current symbol	MGI:97747	Pparg	peroxisome proliferator activated receptor gamma	protein coding gene	MP:0008907	decreased total fat pad weight
PPARG	current symbol	MGI:97747	Pparg	peroxisome proliferator activated receptor gamma	protein coding gene	MP:0009004	progressive hair loss
PPARG	current symbol	MGI:97747	Pparg	peroxisome proliferator activated receptor gamma	protein coding gene	MP:0009010	abnormal diestrus
PPARG	current symbol	MGI:97747	Pparg	peroxisome proliferator activated receptor gamma	protein coding gene	MP:0009110	pancreas hyperplasia
PPARG	current symbol	MGI:97747	Pparg	peroxisome proliferator activated receptor gamma	protein coding gene	MP:0009115	abnormal fat cell morphology
PPARG	current symbol	MGI:97747	Pparg	peroxisome proliferator activated receptor gamma	protein coding gene	MP:0009116	abnormal brown fat cell morphology
PPARG	current symbol	MGI:97747	Pparg	peroxisome proliferator activated receptor gamma	protein coding gene	MP:0009117	abnormal white fat cell morphology
PPARG	current symbol	MGI:97747	Pparg	peroxisome proliferator activated receptor gamma	protein coding gene	MP:0009118	increased white fat cell size
PPARG	current symbol	MGI:97747	Pparg	peroxisome proliferator activated receptor gamma	protein coding gene	MP:0009119	increased brown fat cell size
PPARG	current symbol	MGI:97747	Pparg	peroxisome proliferator activated receptor gamma	protein coding gene	MP:0009124	increased brown fat cell lipid droplet size
PPARG	current symbol	MGI:97747	Pparg	peroxisome proliferator activated receptor gamma	protein coding gene	MP:0009125	decreased brown fat cell lipid droplet size
PPARG	current symbol	MGI:97747	Pparg	peroxisome proliferator activated receptor gamma	protein coding gene	MP:0009128	decreased brown fat cell number
PPARG	current symbol	MGI:97747	Pparg	peroxisome proliferator activated receptor gamma	protein coding gene	MP:0009131	decreased white fat cell number
PPARG	current symbol	MGI:97747	Pparg	peroxisome proliferator activated receptor gamma	protein coding gene	MP:0009132	abnormal white fat cell size
PPARG	current symbol	MGI:97747	Pparg	peroxisome proliferator activated receptor gamma	protein coding gene	MP:0009133	decreased white fat cell size
PPARG	current symbol	MGI:97747	Pparg	peroxisome proliferator activated receptor gamma	protein coding gene	MP:0009135	abnormal brown fat cell size
PPARG	current symbol	MGI:97747	Pparg	peroxisome proliferator activated receptor gamma	protein coding gene	MP:0009137	decreased brown fat lipid droplet number
PPARG	current symbol	MGI:97747	Pparg	peroxisome proliferator activated receptor gamma	protein coding gene	MP:0009165	abnormal endocrine pancreas morphology
PPARG	current symbol	MGI:97747	Pparg	peroxisome proliferator activated receptor gamma	protein coding gene	MP:0009269	decreased fat cell size
PPARG	current symbol	MGI:97747	Pparg	peroxisome proliferator activated receptor gamma	protein coding gene	MP:0009283	decreased gonadal fat pad weight
PPARG	current symbol	MGI:97747	Pparg	peroxisome proliferator activated receptor gamma	protein coding gene	MP:0009289	decreased epididymal fat pad weight
PPARG	current symbol	MGI:97747	Pparg	peroxisome proliferator activated receptor gamma	protein coding gene	MP:0009293	decreased inguinal fat pad weight
PPARG	current symbol	MGI:97747	Pparg	peroxisome proliferator activated receptor gamma	protein coding gene	MP:0009294	increased interscapular fat pad weight
PPARG	current symbol	MGI:97747	Pparg	peroxisome proliferator activated receptor gamma	protein coding gene	MP:0009295	decreased interscapular fat pad weight
PPARG	current symbol	MGI:97747	Pparg	peroxisome proliferator activated receptor gamma	protein coding gene	MP:0009305	decreased retroperitoneal fat pad weight
PPARG	current symbol	MGI:97747	Pparg	peroxisome proliferator activated receptor gamma	protein coding gene	MP:0009332	abnormal splenocyte morphology
PPARG	current symbol	MGI:97747	Pparg	peroxisome proliferator activated receptor gamma	protein coding gene	MP:0009338	increased splenocyte number
PPARG	current symbol	MGI:97747	Pparg	peroxisome proliferator activated receptor gamma	protein coding gene	MP:0009347	increased trabecular bone thickness
PPARG	current symbol	MGI:97747	Pparg	peroxisome proliferator activated receptor gamma	protein coding gene	MP:0009355	increased liver triglyceride level
PPARG	current symbol	MGI:97747	Pparg	peroxisome proliferator activated receptor gamma	protein coding gene	MP:0009506	abnormal mammary gland alveolus morphology
PPARG	current symbol	MGI:97747	Pparg	peroxisome proliferator activated receptor gamma	protein coding gene	MP:0009535	abnormal skin sebaceous gland morphology
PPARG	current symbol	MGI:97747	Pparg	peroxisome proliferator activated receptor gamma	protein coding gene	MP:0009766	increased susceptibility to xenobiotic induced morbidity/mortality
PPARG	current symbol	MGI:97747	Pparg	peroxisome proliferator activated receptor gamma	protein coding gene	MP:0009931	abnormal skin appearance
PPARG	current symbol	MGI:97747	Pparg	peroxisome proliferator activated receptor gamma	protein coding gene	MP:0009932	skin fibrosis
PPARG	current symbol	MGI:97747	Pparg	peroxisome proliferator activated receptor gamma	protein coding gene	MP:0010024	increased total body fat amount
PPARG	current symbol	MGI:97747	Pparg	peroxisome proliferator activated receptor gamma	protein coding gene	MP:0010025	decreased total body fat amount
PPARG	current symbol	MGI:97747	Pparg	peroxisome proliferator activated receptor gamma	protein coding gene	MP:0010064	increased circulating creatine level
PPARG	current symbol	MGI:97747	Pparg	peroxisome proliferator activated receptor gamma	protein coding gene	MP:0010221	abnormal T-helper 17 cell differentiation
PPARG	current symbol	MGI:97747	Pparg	peroxisome proliferator activated receptor gamma	protein coding gene	MP:0010556	thin ventricle myocardium compact layer
PPARG	current symbol	MGI:97747	Pparg	peroxisome proliferator activated receptor gamma	protein coding gene	MP:0010678	abnormal skin adnexa morphology
PPARG	current symbol	MGI:97747	Pparg	peroxisome proliferator activated receptor gamma	protein coding gene	MP:0010725	thin interventricular septum
PPARG	current symbol	MGI:97747	Pparg	peroxisome proliferator activated receptor gamma	protein coding gene	MP:0010758	increased right ventricle systolic pressure
PPARG	current symbol	MGI:97747	Pparg	peroxisome proliferator activated receptor gamma	protein coding gene	MP:0010867	abnormal bone trabecula morphology
PPARG	current symbol	MGI:97747	Pparg	peroxisome proliferator activated receptor gamma	protein coding gene	MP:0010868	increased bone trabecula number
PPARG	current symbol	MGI:97747	Pparg	peroxisome proliferator activated receptor gamma	protein coding gene	MP:0010872	increased trabecular bone mass
PPARG	current symbol	MGI:97747	Pparg	peroxisome proliferator activated receptor gamma	protein coding gene	MP:0010875	increased bone volume
PPARG	current symbol	MGI:97747	Pparg	peroxisome proliferator activated receptor gamma	protein coding gene	MP:0010878	increased trabecular bone volume
PPARG	current symbol	MGI:97747	Pparg	peroxisome proliferator activated receptor gamma	protein coding gene	MP:0011020	abnormal circadian temperature homeostasis
PPARG	current symbol	MGI:97747	Pparg	peroxisome proliferator activated receptor gamma	protein coding gene	MP:0011075	abnormal macrophage activation involved in immune response
PPARG	current symbol	MGI:97747	Pparg	peroxisome proliferator activated receptor gamma	protein coding gene	MP:0011086	postnatal lethality, incomplete penetrance
PPARG	current symbol	MGI:97747	Pparg	peroxisome proliferator activated receptor gamma	protein coding gene	MP:0011091	prenatal lethality, complete penetrance
PPARG	current symbol	MGI:97747	Pparg	peroxisome proliferator activated receptor gamma	protein coding gene	MP:0011092	embryonic lethality, complete penetrance
PPARG	current symbol	MGI:97747	Pparg	peroxisome proliferator activated receptor gamma	protein coding gene	MP:0011098	embryonic lethality during organogenesis, complete penetrance
PPARG	current symbol	MGI:97747	Pparg	peroxisome proliferator activated receptor gamma	protein coding gene	MP:0011100	preweaning lethality, complete penetrance
PPARG	current symbol	MGI:97747	Pparg	peroxisome proliferator activated receptor gamma	protein coding gene	MP:0011168	abnormal fat cell differentiation
PPARG	current symbol	MGI:97747	Pparg	peroxisome proliferator activated receptor gamma	protein coding gene	MP:0011174	lipodystrophy
PPARG	current symbol	MGI:97747	Pparg	peroxisome proliferator activated receptor gamma	protein coding gene	MP:0011294	renal glomerulus hypertrophy
PPARG	current symbol	MGI:97747	Pparg	peroxisome proliferator activated receptor gamma	protein coding gene	MP:0011353	expanded mesangial matrix
PPARG	current symbol	MGI:97747	Pparg	peroxisome proliferator activated receptor gamma	protein coding gene	MP:0011369	increased renal glomerulus apoptosis
PPARG	current symbol	MGI:97747	Pparg	peroxisome proliferator activated receptor gamma	protein coding gene	MP:0011409	increased renal glomerulus basement membrane thickness
PPARG	current symbol	MGI:97747	Pparg	peroxisome proliferator activated receptor gamma	protein coding gene	MP:0011427	increased mesangial cell number
PPARG	current symbol	MGI:97747	Pparg	peroxisome proliferator activated receptor gamma	protein coding gene	MP:0011442	abnormal renal sodium ion transport
PPARG	current symbol	MGI:97747	Pparg	peroxisome proliferator activated receptor gamma	protein coding gene	MP:0011940	decreased food intake
PPARG	current symbol	MGI:97747	Pparg	peroxisome proliferator activated receptor gamma	protein coding gene	MP:0011941	increased fluid intake
PPARG	current symbol	MGI:97747	Pparg	peroxisome proliferator activated receptor gamma	protein coding gene	MP:0012126	abnormal placenta hemotrichorial membrane morphology
PPARG	current symbol	MGI:97747	Pparg	peroxisome proliferator activated receptor gamma	protein coding gene	MP:0013242	abnormal amino acid metabolism
PPARG	current symbol	MGI:97747	Pparg	peroxisome proliferator activated receptor gamma	protein coding gene	MP:0013279	increased fasting circulating glucose level
PPARG	current symbol	MGI:97747	Pparg	peroxisome proliferator activated receptor gamma	protein coding gene	MP:0013293	embryonic lethality prior to tooth bud stage
PPARG	current symbol	MGI:97747	Pparg	peroxisome proliferator activated receptor gamma	protein coding gene	MP:0014143	decreased body fat mass
PPARG	current symbol	MGI:97747	Pparg	peroxisome proliferator activated receptor gamma	protein coding gene	MP:0014146	decreased white adipose tissue mass
PPARG	current symbol	MGI:97747	Pparg	peroxisome proliferator activated receptor gamma	protein coding gene	MP:0014169	decreased brown adipose tissue mass
PPARG	current symbol	MGI:97747	Pparg	peroxisome proliferator activated receptor gamma	protein coding gene	MP:0030016	increased adipocyte glucose uptake
PPARG	current symbol	MGI:97747	Pparg	peroxisome proliferator activated receptor gamma	protein coding gene	MP:0030022	decreased muscle cell glucose uptake
PPARG	current symbol	MGI:97747	Pparg	peroxisome proliferator activated receptor gamma	protein coding gene	MP:0030923	abnormal hair follicle ostium morphology
PPARG	current symbol	MGI:97747	Pparg	peroxisome proliferator activated receptor gamma	protein coding gene	MP:0030968	decreased circulating adiponectin level
PPARG	current symbol	MGI:97747	Pparg	peroxisome proliferator activated receptor gamma	protein coding gene	MP:0030969	increased circulating adiponectin level
PPARG	current symbol	MGI:97747	Pparg	peroxisome proliferator activated receptor gamma	protein coding gene	MP:0031115	macrovesicular hepatic steatosis
PPARG	current symbol	MGI:97747	Pparg	peroxisome proliferator activated receptor gamma	protein coding gene	MP:0031116	microvesicular hepatic steatosis
PPARG	current symbol	MGI:97747	Pparg	peroxisome proliferator activated receptor gamma	protein coding gene	MP:0031268	decreased susceptibility to diet-induced hepatic steatosis
SMAGP	current symbol	MGI:2448476	Smagp	small cell adhesion glycoprotein	protein coding gene	MP:0003731	abnormal retina outer nuclear layer morphology
SMAGP	current symbol	MGI:2448476	Smagp	small cell adhesion glycoprotein	protein coding gene	MP:0003960	increased lean body mass
CRB3	current symbol	MGI:2670904	Crb3	crumbs family member 3	protein coding gene	MP:0000477	abnormal intestine morphology
CRB3	current symbol	MGI:2670904	Crb3	crumbs family member 3	protein coding gene	MP:0001175	abnormal lung morphology
CRB3	current symbol	MGI:2670904	Crb3	crumbs family member 3	protein coding gene	MP:0001575	cyanosis
CRB3	current symbol	MGI:2670904	Crb3	crumbs family member 3	protein coding gene	MP:0001954	respiratory distress
CRB3	current symbol	MGI:2670904	Crb3	crumbs family member 3	protein coding gene	MP:0002169	no abnormal phenotype detected
CRB3	current symbol	MGI:2670904	Crb3	crumbs family member 3	protein coding gene	MP:0002270	abnormal pulmonary alveolus morphology
CRB3	current symbol	MGI:2670904	Crb3	crumbs family member 3	protein coding gene	MP:0002705	dilated renal tubule
CRB3	current symbol	MGI:2670904	Crb3	crumbs family member 3	protein coding gene	MP:0002989	small kidney
CRB3	current symbol	MGI:2670904	Crb3	crumbs family member 3	protein coding gene	MP:0003215	renal interstitial fibrosis
CRB3	current symbol	MGI:2670904	Crb3	crumbs family member 3	protein coding gene	MP:0003675	kidney cyst
CRB3	current symbol	MGI:2670904	Crb3	crumbs family member 3	protein coding gene	MP:0004391	abnormal respiratory conducting tube morphology
CRB3	current symbol	MGI:2670904	Crb3	crumbs family member 3	protein coding gene	MP:0004967	abnormal kidney epithelium morphology
CRB3	current symbol	MGI:2670904	Crb3	crumbs family member 3	protein coding gene	MP:0006382	abnormal lung epithelium morphology
CRB3	current symbol	MGI:2670904	Crb3	crumbs family member 3	protein coding gene	MP:0008108	abnormal small intestinal villus morphology
CRB3	current symbol	MGI:2670904	Crb3	crumbs family member 3	protein coding gene	MP:0008109	abnormal small intestinal microvillus morphology
CRB3	current symbol	MGI:2670904	Crb3	crumbs family member 3	protein coding gene	MP:0008141	decreased small intestinal microvillus size
CRB3	current symbol	MGI:2670904	Crb3	crumbs family member 3	protein coding gene	MP:0008528	polycystic kidney
CRB3	current symbol	MGI:2670904	Crb3	crumbs family member 3	protein coding gene	MP:0010752	impaired mucociliary clearance
CRB3	current symbol	MGI:2670904	Crb3	crumbs family member 3	protein coding gene	MP:0010809	abnormal club cell morphology
CRB3	current symbol	MGI:2670904	Crb3	crumbs family member 3	protein coding gene	MP:0010903	abnormal pulmonary alveolus wall morphology
CRB3	current symbol	MGI:2670904	Crb3	crumbs family member 3	protein coding gene	MP:0011050	abnormal respiratory motile cilium morphology
CRB3	current symbol	MGI:2670904	Crb3	crumbs family member 3	protein coding gene	MP:0011087	neonatal lethality, complete penetrance
CRB3	current symbol	MGI:2670904	Crb3	crumbs family member 3	protein coding gene	MP:0011089	perinatal lethality, complete penetrance
CRB3	current symbol	MGI:2670904	Crb3	crumbs family member 3	protein coding gene	MP:0011100	preweaning lethality, complete penetrance
CRB3	current symbol	MGI:2670904	Crb3	crumbs family member 3	protein coding gene	MP:0011350	abnormal proximal convoluted tubule brush border morphology
CRB3	current symbol	MGI:2670904	Crb3	crumbs family member 3	protein coding gene	MP:0014080	fused small intestinal villi
RIAN	current symbol	MGI:1922995	Rian	RNA imprinted and accumulated in nucleus	lncRNA gene
2400006E01RIK	current symbol	MGI:1925898	2400006E01Rik	RIKEN cDNA 2400006E01 gene	lncRNA gene
TDRP	current symbol	MGI:1919398	Tdrp	testis development related protein	protein coding gene	MP:0001120	abnormal uterus morphology
TDRP	current symbol	MGI:1919398	Tdrp	testis development related protein	protein coding gene	MP:0002135	abnormal kidney morphology
TDRP	current symbol	MGI:1919398	Tdrp	testis development related protein	protein coding gene	MP:0002631	abnormal epididymis morphology
TDRP	current symbol	MGI:1919398	Tdrp	testis development related protein	protein coding gene	MP:0002674	abnormal sperm motility
TDRP	current symbol	MGI:1919398	Tdrp	testis development related protein	protein coding gene	MP:0004931	enlarged epididymis
TDRP	current symbol	MGI:1919398	Tdrp	testis development related protein	protein coding gene	MP:0008528	polycystic kidney
TDRP	current symbol	MGI:1919398	Tdrp	testis development related protein	protein coding gene	MP:0009230	abnormal sperm head morphology
TDRP	current symbol	MGI:1919398	Tdrp	testis development related protein	protein coding gene	MP:0020451	decreased sperm progressive motility
TMEM54	current symbol	MGI:1913510	Tmem54	transmembrane protein 54	protein coding gene
EFCAB8	current symbol	MGI:3644206	Efcab8	EF-hand calcium binding domain 8	protein coding gene
UNG	current symbol	MGI:109352	Ung	uracil DNA glycosylase	protein coding gene	MP:0000688	lymphoid hyperplasia
UNG	current symbol	MGI:109352	Ung	uracil DNA glycosylase	protein coding gene	MP:0000691	enlarged spleen
UNG	current symbol	MGI:109352	Ung	uracil DNA glycosylase	protein coding gene	MP:0000693	spleen hyperplasia
UNG	current symbol	MGI:109352	Ung	uracil DNA glycosylase	protein coding gene	MP:0000702	enlarged lymph nodes
UNG	current symbol	MGI:109352	Ung	uracil DNA glycosylase	protein coding gene	MP:0000709	enlarged thymus
UNG	current symbol	MGI:109352	Ung	uracil DNA glycosylase	protein coding gene	MP:0002023	increased B cell derived lymphoma incidence
UNG	current symbol	MGI:109352	Ung	uracil DNA glycosylase	protein coding gene	MP:0002083	premature death
UNG	current symbol	MGI:109352	Ung	uracil DNA glycosylase	protein coding gene	MP:0002169	no abnormal phenotype detected
UNG	current symbol	MGI:109352	Ung	uracil DNA glycosylase	protein coding gene	MP:0002494	increased IgM level
UNG	current symbol	MGI:109352	Ung	uracil DNA glycosylase	protein coding gene	MP:0003076	increased susceptibility to ischemic brain injury
UNG	current symbol	MGI:109352	Ung	uracil DNA glycosylase	protein coding gene	MP:0004815	abnormal somatic hypermutation frequency
UNG	current symbol	MGI:109352	Ung	uracil DNA glycosylase	protein coding gene	MP:0004816	abnormal class switch recombination
UNG	current symbol	MGI:109352	Ung	uracil DNA glycosylase	protein coding gene	MP:0008412	increased cellular sensitivity to oxidative stress
UNG	current symbol	MGI:109352	Ung	uracil DNA glycosylase	protein coding gene	MP:0008498	decreased IgG3 level
UNG	current symbol	MGI:109352	Ung	uracil DNA glycosylase	protein coding gene	MP:0008943	increased sensitivity to induced cell death
UNG	current symbol	MGI:109352	Ung	uracil DNA glycosylase	protein coding gene	MP:0009796	abnormal base-excision repair
FSTL3	current symbol	MGI:1890391	Fstl3	follistatin-like 3	protein coding gene	MP:0000010	abnormal abdominal fat pad morphology
FSTL3	current symbol	MGI:1890391	Fstl3	follistatin-like 3	protein coding gene	MP:0000013	abnormal adipose tissue distribution
FSTL3	current symbol	MGI:1890391	Fstl3	follistatin-like 3	protein coding gene	MP:0000231	hypertension
FSTL3	current symbol	MGI:1890391	Fstl3	follistatin-like 3	protein coding gene	MP:0000266	abnormal heart morphology
FSTL3	current symbol	MGI:1890391	Fstl3	follistatin-like 3	protein coding gene	MP:0000274	enlarged heart
FSTL3	current symbol	MGI:1890391	Fstl3	follistatin-like 3	protein coding gene	MP:0000598	abnormal liver morphology
FSTL3	current symbol	MGI:1890391	Fstl3	follistatin-like 3	protein coding gene	MP:0001146	abnormal testis morphology
FSTL3	current symbol	MGI:1890391	Fstl3	follistatin-like 3	protein coding gene	MP:0001148	enlarged testis
FSTL3	current symbol	MGI:1890391	Fstl3	follistatin-like 3	protein coding gene	MP:0002079	increased circulating insulin level
FSTL3	current symbol	MGI:1890391	Fstl3	follistatin-like 3	protein coding gene	MP:0002628	hepatic steatosis
FSTL3	current symbol	MGI:1890391	Fstl3	follistatin-like 3	protein coding gene	MP:0002833	increased heart weight
FSTL3	current symbol	MGI:1890391	Fstl3	follistatin-like 3	protein coding gene	MP:0002891	increased insulin sensitivity
FSTL3	current symbol	MGI:1890391	Fstl3	follistatin-like 3	protein coding gene	MP:0003645	increased pancreatic beta cell number
FSTL3	current symbol	MGI:1890391	Fstl3	follistatin-like 3	protein coding gene	MP:0003820	increased left ventricle systolic pressure
FSTL3	current symbol	MGI:1890391	Fstl3	follistatin-like 3	protein coding gene	MP:0005215	abnormal pancreatic islet morphology
FSTL3	current symbol	MGI:1890391	Fstl3	follistatin-like 3	protein coding gene	MP:0005217	abnormal pancreatic beta cell morphology
FSTL3	current symbol	MGI:1890391	Fstl3	follistatin-like 3	protein coding gene	MP:0005292	improved glucose tolerance
FSTL3	current symbol	MGI:1890391	Fstl3	follistatin-like 3	protein coding gene	MP:0005319	abnormal enzyme/coenzyme level
FSTL3	current symbol	MGI:1890391	Fstl3	follistatin-like 3	protein coding gene	MP:0006144	increased systemic arterial systolic blood pressure
FSTL3	current symbol	MGI:1890391	Fstl3	follistatin-like 3	protein coding gene	MP:0009171	enlarged pancreatic islets
FSTL3	current symbol	MGI:1890391	Fstl3	follistatin-like 3	protein coding gene	MP:0010398	decreased liver glycogen level
FSTL3	current symbol	MGI:1890391	Fstl3	follistatin-like 3	protein coding gene	MP:0031115	macrovesicular hepatic steatosis
FSTL3	current symbol	MGI:1890391	Fstl3	follistatin-like 3	protein coding gene	MP:0031116	microvesicular hepatic steatosis
SCAMP5	current symbol	MGI:1928948	Scamp5	secretory carrier membrane protein 5	protein coding gene	MP:0001399	hyperactivity
SCAMP5	current symbol	MGI:1928948	Scamp5	secretory carrier membrane protein 5	protein coding gene	MP:0001496	audiogenic seizures
SCAMP5	current symbol	MGI:1928948	Scamp5	secretory carrier membrane protein 5	protein coding gene	MP:0002064	seizures
SCAMP5	current symbol	MGI:1928948	Scamp5	secretory carrier membrane protein 5	protein coding gene	MP:0002083	premature death
SCAMP5	current symbol	MGI:1928948	Scamp5	secretory carrier membrane protein 5	protein coding gene	MP:0002941	increased circulating alanine transaminase level
SCAMP5	current symbol	MGI:1928948	Scamp5	secretory carrier membrane protein 5	protein coding gene	MP:0002959	increased urine microalbumin level
SCAMP5	current symbol	MGI:1928948	Scamp5	secretory carrier membrane protein 5	protein coding gene	MP:0003960	increased lean body mass
SCAMP5	current symbol	MGI:1928948	Scamp5	secretory carrier membrane protein 5	protein coding gene	MP:0004145	abnormal muscle electrophysiology
SCAMP5	current symbol	MGI:1928948	Scamp5	secretory carrier membrane protein 5	protein coding gene	MP:0004753	abnormal miniature excitatory postsynaptic currents
SCAMP5	current symbol	MGI:1928948	Scamp5	secretory carrier membrane protein 5	protein coding gene	MP:0004924	abnormal behavior
SCAMP5	current symbol	MGI:1928948	Scamp5	secretory carrier membrane protein 5	protein coding gene	MP:0004994	abnormal brain wave pattern
SCAMP5	current symbol	MGI:1928948	Scamp5	secretory carrier membrane protein 5	protein coding gene	MP:0011100	preweaning lethality, complete penetrance
SCAMP5	current symbol	MGI:1928948	Scamp5	secretory carrier membrane protein 5	protein coding gene	MP:0011269	increased excitatory postsynaptic current amplitude
SCAMP5	current symbol	MGI:1928948	Scamp5	secretory carrier membrane protein 5	protein coding gene	MP:0011396	abnormal sleep behavior
SCAMP5	current symbol	MGI:1928948	Scamp5	secretory carrier membrane protein 5	protein coding gene	MP:0020870	decreased thigmotaxis
SULT1E1	current symbol	MGI:98431	Sult1e1	sulfotransferase family 1E, member 1	protein coding gene	MP:0001146	abnormal testis morphology
SULT1E1	current symbol	MGI:98431	Sult1e1	sulfotransferase family 1E, member 1	protein coding gene	MP:0001152	increased Leydig cell number
SULT1E1	current symbol	MGI:98431	Sult1e1	sulfotransferase family 1E, member 1	protein coding gene	MP:0001923	reduced female fertility
SULT1E1	current symbol	MGI:98431	Sult1e1	sulfotransferase family 1E, member 1	protein coding gene	MP:0001935	decreased litter size
SULT1E1	current symbol	MGI:98431	Sult1e1	sulfotransferase family 1E, member 1	protein coding gene	MP:0002216	abnormal seminiferous tubule morphology
SULT1E1	current symbol	MGI:98431	Sult1e1	sulfotransferase family 1E, member 1	protein coding gene	MP:0002674	abnormal sperm motility
SULT1E1	current symbol	MGI:98431	Sult1e1	sulfotransferase family 1E, member 1	protein coding gene	MP:0002786	abnormal Leydig cell morphology
SULT1E1	current symbol	MGI:98431	Sult1e1	sulfotransferase family 1E, member 1	protein coding gene	MP:0004852	decreased testis weight
SULT1E1	current symbol	MGI:98431	Sult1e1	sulfotransferase family 1E, member 1	protein coding gene	MP:0004909	increased seminal vesicle weight
SULT1E1	current symbol	MGI:98431	Sult1e1	sulfotransferase family 1E, member 1	protein coding gene	MP:0004929	decreased epididymis weight
SULT1E1	current symbol	MGI:98431	Sult1e1	sulfotransferase family 1E, member 1	protein coding gene	MP:0005182	increased circulating estradiol level
SULT1E1	current symbol	MGI:98431	Sult1e1	sulfotransferase family 1E, member 1	protein coding gene	MP:0005464	abnormal platelet physiology
SULT1E1	current symbol	MGI:98431	Sult1e1	sulfotransferase family 1E, member 1	protein coding gene	MP:0012172	abnormal amniotic fluid composition
SULT1E1	current symbol	MGI:98431	Sult1e1	sulfotransferase family 1E, member 1	protein coding gene	MP:0013598	Leydig cell hypertrophy
SULT1E1	current symbol	MGI:98431	Sult1e1	sulfotransferase family 1E, member 1	protein coding gene	MP:0020407	abnormal placental thrombosis
JAK3	current symbol	MGI:99928	Jak3	Janus kinase 3	protein coding gene	MP:0000218	increased leukocyte cell number
JAK3	current symbol	MGI:99928	Jak3	Janus kinase 3	protein coding gene	MP:0000219	increased neutrophil cell number
JAK3	current symbol	MGI:99928	Jak3	Janus kinase 3	protein coding gene	MP:0000220	increased monocyte cell number
JAK3	current symbol	MGI:99928	Jak3	Janus kinase 3	protein coding gene	MP:0000221	decreased leukocyte cell number
JAK3	current symbol	MGI:99928	Jak3	Janus kinase 3	protein coding gene	MP:0000245	abnormal erythropoiesis
JAK3	current symbol	MGI:99928	Jak3	Janus kinase 3	protein coding gene	MP:0000493	rectal prolapse
JAK3	current symbol	MGI:99928	Jak3	Janus kinase 3	protein coding gene	MP:0000689	abnormal spleen morphology
JAK3	current symbol	MGI:99928	Jak3	Janus kinase 3	protein coding gene	MP:0000691	enlarged spleen
JAK3	current symbol	MGI:99928	Jak3	Janus kinase 3	protein coding gene	MP:0000692	small spleen
JAK3	current symbol	MGI:99928	Jak3	Janus kinase 3	protein coding gene	MP:0000694	spleen hypoplasia
JAK3	current symbol	MGI:99928	Jak3	Janus kinase 3	protein coding gene	MP:0000702	enlarged lymph nodes
JAK3	current symbol	MGI:99928	Jak3	Janus kinase 3	protein coding gene	MP:0000703	abnormal thymus morphology
JAK3	current symbol	MGI:99928	Jak3	Janus kinase 3	protein coding gene	MP:0000706	small thymus
JAK3	current symbol	MGI:99928	Jak3	Janus kinase 3	protein coding gene	MP:0000711	thymus cortex hypoplasia
JAK3	current symbol	MGI:99928	Jak3	Janus kinase 3	protein coding gene	MP:0000715	decreased thymocyte number
JAK3	current symbol	MGI:99928	Jak3	Janus kinase 3	protein coding gene	MP:0001399	hyperactivity
JAK3	current symbol	MGI:99928	Jak3	Janus kinase 3	protein coding gene	MP:0001404	no spontaneous movement
JAK3	current symbol	MGI:99928	Jak3	Janus kinase 3	protein coding gene	MP:0001417	decreased exploration in new environment
JAK3	current symbol	MGI:99928	Jak3	Janus kinase 3	protein coding gene	MP:0001601	abnormal myelopoiesis
JAK3	current symbol	MGI:99928	Jak3	Janus kinase 3	protein coding gene	MP:0001606	impaired hematopoiesis
JAK3	current symbol	MGI:99928	Jak3	Janus kinase 3	protein coding gene	MP:0001711	abnormal placenta morphology
JAK3	current symbol	MGI:99928	Jak3	Janus kinase 3	protein coding gene	MP:0001790	abnormal immune system physiology
JAK3	current symbol	MGI:99928	Jak3	Janus kinase 3	protein coding gene	MP:0001802	arrested B cell differentiation
JAK3	current symbol	MGI:99928	Jak3	Janus kinase 3	protein coding gene	MP:0001805	decreased IgG level
JAK3	current symbol	MGI:99928	Jak3	Janus kinase 3	protein coding gene	MP:0001806	decreased IgM level
JAK3	current symbol	MGI:99928	Jak3	Janus kinase 3	protein coding gene	MP:0001823	thymus hypoplasia
JAK3	current symbol	MGI:99928	Jak3	Janus kinase 3	protein coding gene	MP:0001828	abnormal T cell activation
JAK3	current symbol	MGI:99928	Jak3	Janus kinase 3	protein coding gene	MP:0002083	premature death
JAK3	current symbol	MGI:99928	Jak3	Janus kinase 3	protein coding gene	MP:0002144	abnormal B cell differentiation
JAK3	current symbol	MGI:99928	Jak3	Janus kinase 3	protein coding gene	MP:0002145	abnormal T cell differentiation
JAK3	current symbol	MGI:99928	Jak3	Janus kinase 3	protein coding gene	MP:0002151	abnormal neural tube morphology
JAK3	current symbol	MGI:99928	Jak3	Janus kinase 3	protein coding gene	MP:0002217	small lymph nodes
JAK3	current symbol	MGI:99928	Jak3	Janus kinase 3	protein coding gene	MP:0002339	abnormal lymph node morphology
JAK3	current symbol	MGI:99928	Jak3	Janus kinase 3	protein coding gene	MP:0002357	abnormal spleen white pulp morphology
JAK3	current symbol	MGI:99928	Jak3	Janus kinase 3	protein coding gene	MP:0002358	abnormal spleen periarteriolar lymphoid sheath morphology
JAK3	current symbol	MGI:99928	Jak3	Janus kinase 3	protein coding gene	MP:0002371	abnormal thymus cortex morphology
JAK3	current symbol	MGI:99928	Jak3	Janus kinase 3	protein coding gene	MP:0002375	abnormal thymus medulla morphology
JAK3	current symbol	MGI:99928	Jak3	Janus kinase 3	protein coding gene	MP:0002376	abnormal dendritic cell physiology
JAK3	current symbol	MGI:99928	Jak3	Janus kinase 3	protein coding gene	MP:0002396	abnormal hematopoietic system morphology/development
JAK3	current symbol	MGI:99928	Jak3	Janus kinase 3	protein coding gene	MP:0002401	abnormal lymphopoiesis
JAK3	current symbol	MGI:99928	Jak3	Janus kinase 3	protein coding gene	MP:0002412	increased susceptibility to bacterial infection
JAK3	current symbol	MGI:99928	Jak3	Janus kinase 3	protein coding gene	MP:0002432	abnormal CD4-positive, alpha beta T cell morphology
JAK3	current symbol	MGI:99928	Jak3	Janus kinase 3	protein coding gene	MP:0002442	abnormal leukocyte physiology
JAK3	current symbol	MGI:99928	Jak3	Janus kinase 3	protein coding gene	MP:0002444	abnormal T cell physiology
JAK3	current symbol	MGI:99928	Jak3	Janus kinase 3	protein coding gene	MP:0002497	increased IgE level
JAK3	current symbol	MGI:99928	Jak3	Janus kinase 3	protein coding gene	MP:0002499	chronic inflammation
JAK3	current symbol	MGI:99928	Jak3	Janus kinase 3	protein coding gene	MP:0002619	abnormal lymphocyte morphology
JAK3	current symbol	MGI:99928	Jak3	Janus kinase 3	protein coding gene	MP:0002722	abnormal immune system organ morphology
JAK3	current symbol	MGI:99928	Jak3	Janus kinase 3	protein coding gene	MP:0003304	large intestinal inflammation
JAK3	current symbol	MGI:99928	Jak3	Janus kinase 3	protein coding gene	MP:0003944	abnormal T cell subpopulation ratio
JAK3	current symbol	MGI:99928	Jak3	Janus kinase 3	protein coding gene	MP:0003945	abnormal lymphocyte physiology
JAK3	current symbol	MGI:99928	Jak3	Janus kinase 3	protein coding gene	MP:0004810	decreased hematopoietic stem cell number
JAK3	current symbol	MGI:99928	Jak3	Janus kinase 3	protein coding gene	MP:0004939	abnormal B cell morphology
JAK3	current symbol	MGI:99928	Jak3	Janus kinase 3	protein coding gene	MP:0004953	decreased spleen weight
JAK3	current symbol	MGI:99928	Jak3	Janus kinase 3	protein coding gene	MP:0004956	decreased thymus weight
JAK3	current symbol	MGI:99928	Jak3	Janus kinase 3	protein coding gene	MP:0004978	decreased B-1 B cell number
JAK3	current symbol	MGI:99928	Jak3	Janus kinase 3	protein coding gene	MP:0005014	increased B cell number
JAK3	current symbol	MGI:99928	Jak3	Janus kinase 3	protein coding gene	MP:0005016	decreased lymphocyte cell number
JAK3	current symbol	MGI:99928	Jak3	Janus kinase 3	protein coding gene	MP:0005017	decreased B cell number
JAK3	current symbol	MGI:99928	Jak3	Janus kinase 3	protein coding gene	MP:0005018	decreased T cell number
JAK3	current symbol	MGI:99928	Jak3	Janus kinase 3	protein coding gene	MP:0005025	abnormal response to infection
JAK3	current symbol	MGI:99928	Jak3	Janus kinase 3	protein coding gene	MP:0005036	diarrhea
JAK3	current symbol	MGI:99928	Jak3	Janus kinase 3	protein coding gene	MP:0005094	abnormal T cell proliferation
JAK3	current symbol	MGI:99928	Jak3	Janus kinase 3	protein coding gene	MP:0005095	decreased T cell proliferation
JAK3	current symbol	MGI:99928	Jak3	Janus kinase 3	protein coding gene	MP:0005232	abnormal mesenteric lymph node morphology
JAK3	current symbol	MGI:99928	Jak3	Janus kinase 3	protein coding gene	MP:0005425	increased macrophage cell number
JAK3	current symbol	MGI:99928	Jak3	Janus kinase 3	protein coding gene	MP:0005461	abnormal dendritic cell morphology
JAK3	current symbol	MGI:99928	Jak3	Janus kinase 3	protein coding gene	MP:0006387	abnormal T cell number
JAK3	current symbol	MGI:99928	Jak3	Janus kinase 3	protein coding gene	MP:0008024	absent lymph nodes
JAK3	current symbol	MGI:99928	Jak3	Janus kinase 3	protein coding gene	MP:0008037	abnormal T cell morphology
JAK3	current symbol	MGI:99928	Jak3	Janus kinase 3	protein coding gene	MP:0008040	decreased NK T cell number
JAK3	current symbol	MGI:99928	Jak3	Janus kinase 3	protein coding gene	MP:0008045	decreased NK cell number
JAK3	current symbol	MGI:99928	Jak3	Janus kinase 3	protein coding gene	MP:0008046	absent NK cells
JAK3	current symbol	MGI:99928	Jak3	Janus kinase 3	protein coding gene	MP:0008071	absent B cells
JAK3	current symbol	MGI:99928	Jak3	Janus kinase 3	protein coding gene	MP:0008074	increased CD4-positive, alpha-beta T cell number
JAK3	current symbol	MGI:99928	Jak3	Janus kinase 3	protein coding gene	MP:0008075	decreased CD4-positive, alpha-beta T cell number
JAK3	current symbol	MGI:99928	Jak3	Janus kinase 3	protein coding gene	MP:0008076	abnormal CD4-positive T cell differentiation
JAK3	current symbol	MGI:99928	Jak3	Janus kinase 3	protein coding gene	MP:0008078	increased CD8-positive, alpha-beta T cell number
JAK3	current symbol	MGI:99928	Jak3	Janus kinase 3	protein coding gene	MP:0008079	decreased CD8-positive, alpha-beta T cell number
JAK3	current symbol	MGI:99928	Jak3	Janus kinase 3	protein coding gene	MP:0008082	increased single-positive T cell number
JAK3	current symbol	MGI:99928	Jak3	Janus kinase 3	protein coding gene	MP:0008083	decreased single-positive T cell number
JAK3	current symbol	MGI:99928	Jak3	Janus kinase 3	protein coding gene	MP:0008101	lymph node hypoplasia
JAK3	current symbol	MGI:99928	Jak3	Janus kinase 3	protein coding gene	MP:0008115	abnormal dendritic cell differentiation
JAK3	current symbol	MGI:99928	Jak3	Janus kinase 3	protein coding gene	MP:0008121	increased myeloid dendritic cell number
JAK3	current symbol	MGI:99928	Jak3	Janus kinase 3	protein coding gene	MP:0008122	decreased myeloid dendritic cell number
JAK3	current symbol	MGI:99928	Jak3	Janus kinase 3	protein coding gene	MP:0008127	decreased dendritic cell number
JAK3	current symbol	MGI:99928	Jak3	Janus kinase 3	protein coding gene	MP:0008135	small Peyer's patches
JAK3	current symbol	MGI:99928	Jak3	Janus kinase 3	protein coding gene	MP:0008169	increased B-1b cell number
JAK3	current symbol	MGI:99928	Jak3	Janus kinase 3	protein coding gene	MP:0008207	decreased B-2 B cell number
JAK3	current symbol	MGI:99928	Jak3	Janus kinase 3	protein coding gene	MP:0008209	decreased pre-B cell number
JAK3	current symbol	MGI:99928	Jak3	Janus kinase 3	protein coding gene	MP:0008211	decreased mature B cell number
JAK3	current symbol	MGI:99928	Jak3	Janus kinase 3	protein coding gene	MP:0008215	decreased immature B cell number
JAK3	current symbol	MGI:99928	Jak3	Janus kinase 3	protein coding gene	MP:0008246	abnormal leukocyte morphology
JAK3	current symbol	MGI:99928	Jak3	Janus kinase 3	protein coding gene	MP:0008567	decreased interferon-gamma secretion
JAK3	current symbol	MGI:99928	Jak3	Janus kinase 3	protein coding gene	MP:0008728	increased memory B cell number
JAK3	current symbol	MGI:99928	Jak3	Janus kinase 3	protein coding gene	MP:0008729	decreased memory B cell number
JAK3	current symbol	MGI:99928	Jak3	Janus kinase 3	protein coding gene	MP:0008826	abnormal splenic cell ratio
JAK3	current symbol	MGI:99928	Jak3	Janus kinase 3	protein coding gene	MP:0008827	abnormal thymus cell ratio
JAK3	current symbol	MGI:99928	Jak3	Janus kinase 3	protein coding gene	MP:0009540	absent Hassall's corpuscle
JAK3	current symbol	MGI:99928	Jak3	Janus kinase 3	protein coding gene	MP:0009543	abnormal thymus corticomedullary boundary morphology
JAK3	current symbol	MGI:99928	Jak3	Janus kinase 3	protein coding gene	MP:0009788	increased susceptibility to bacterial infection induced morbidity/mortality
JAK3	current symbol	MGI:99928	Jak3	Janus kinase 3	protein coding gene	MP:0010751	decreased susceptibility to parasitic infection induced morbidity/mortality
JAK3	current symbol	MGI:99928	Jak3	Janus kinase 3	protein coding gene	MP:0010844	increased effector memory CD4-positive, alpha-beta T cell number
JAK3	current symbol	MGI:99928	Jak3	Janus kinase 3	protein coding gene	MP:0010850	increased effector memory CD8-positive, alpha-beta T cell number
JAK3	current symbol	MGI:99928	Jak3	Janus kinase 3	protein coding gene	MP:0011110	preweaning lethality, incomplete penetrance
JAK3	current symbol	MGI:99928	Jak3	Janus kinase 3	protein coding gene	MP:0013435	decreased CD8-positive, naive alpha-beta T cell number
JAK3	current symbol	MGI:99928	Jak3	Janus kinase 3	protein coding gene	MP:0013588	small thymus medulla
JAK3	current symbol	MGI:99928	Jak3	Janus kinase 3	protein coding gene	MP:0020001	decreased response to antigen
JAK3	current symbol	MGI:99928	Jak3	Janus kinase 3	protein coding gene	MP:0020154	impaired humoral immune response
JAK3	current symbol	MGI:99928	Jak3	Janus kinase 3	protein coding gene	MP:0020916	increased susceptibility to Herpesvirales infection
CTNNBIP1	current symbol	MGI:1915756	Ctnnbip1	catenin beta interacting protein 1	protein coding gene	MP:0000274	enlarged heart
CTNNBIP1	current symbol	MGI:1915756	Ctnnbip1	catenin beta interacting protein 1	protein coding gene	MP:0000432	abnormal head morphology
CTNNBIP1	current symbol	MGI:1915756	Ctnnbip1	catenin beta interacting protein 1	protein coding gene	MP:0000438	abnormal cranium morphology
CTNNBIP1	current symbol	MGI:1915756	Ctnnbip1	catenin beta interacting protein 1	protein coding gene	MP:0000462	abnormal digestive system morphology
CTNNBIP1	current symbol	MGI:1915756	Ctnnbip1	catenin beta interacting protein 1	protein coding gene	MP:0000520	absent kidney
CTNNBIP1	current symbol	MGI:1915756	Ctnnbip1	catenin beta interacting protein 1	protein coding gene	MP:0000528	delayed kidney development
CTNNBIP1	current symbol	MGI:1915756	Ctnnbip1	catenin beta interacting protein 1	protein coding gene	MP:0000914	exencephaly
CTNNBIP1	current symbol	MGI:1915756	Ctnnbip1	catenin beta interacting protein 1	protein coding gene	MP:0000934	abnormal telencephalon development
CTNNBIP1	current symbol	MGI:1915756	Ctnnbip1	catenin beta interacting protein 1	protein coding gene	MP:0001293	anophthalmia
CTNNBIP1	current symbol	MGI:1915756	Ctnnbip1	catenin beta interacting protein 1	protein coding gene	MP:0001648	abnormal apoptosis
CTNNBIP1	current symbol	MGI:1915756	Ctnnbip1	catenin beta interacting protein 1	protein coding gene	MP:0002233	abnormal nose morphology
CTNNBIP1	current symbol	MGI:1915756	Ctnnbip1	catenin beta interacting protein 1	protein coding gene	MP:0003604	single kidney
CTNNBIP1	current symbol	MGI:1915756	Ctnnbip1	catenin beta interacting protein 1	protein coding gene	MP:0003722	absent ureter
CTNNBIP1	current symbol	MGI:1915756	Ctnnbip1	catenin beta interacting protein 1	protein coding gene	MP:0004539	absent maxilla
CTNNBIP1	current symbol	MGI:1915756	Ctnnbip1	catenin beta interacting protein 1	protein coding gene	MP:0004936	impaired branching involved in ureteric bud morphogenesis
CTNNBIP1	current symbol	MGI:1915756	Ctnnbip1	catenin beta interacting protein 1	protein coding gene	MP:0005221	abnormal rostral-caudal axis patterning
CTNNBIP1	current symbol	MGI:1915756	Ctnnbip1	catenin beta interacting protein 1	protein coding gene	MP:0005505	thrombocytosis
CTNNBIP1	current symbol	MGI:1915756	Ctnnbip1	catenin beta interacting protein 1	protein coding gene	MP:0009890	cleft secondary palate
CTNNBIP1	current symbol	MGI:1915756	Ctnnbip1	catenin beta interacting protein 1	protein coding gene	MP:0010983	abnormal ureteric bud invasion
CTNNBIP1	current symbol	MGI:1915756	Ctnnbip1	catenin beta interacting protein 1	protein coding gene	MP:0011087	neonatal lethality, complete penetrance
CTNNBIP1	current symbol	MGI:1915756	Ctnnbip1	catenin beta interacting protein 1	protein coding gene	MP:0011110	preweaning lethality, incomplete penetrance
CTNNBIP1	current symbol	MGI:1915756	Ctnnbip1	catenin beta interacting protein 1	protein coding gene	MP:0011364	abnormal metanephros morphology
CTNNBIP1	current symbol	MGI:1915756	Ctnnbip1	catenin beta interacting protein 1	protein coding gene	MP:0011386	increased metanephric mesenchyme apoptosis
BC021767	current symbol	MGI:3615512	BC021767	cDNA sequence BC021767	pseudogene
BC021767	Genbank	MGI:3615512	BC021767	cDNA sequence BC021767	pseudogene
ZBTB10	current symbol	MGI:2139883	Zbtb10	zinc finger and BTB domain containing 10	protein coding gene
GOLM1	current symbol	MGI:1917329	Golm1	golgi membrane protein 1	protein coding gene	MP:0000607	abnormal hepatocyte morphology
GOLM1	current symbol	MGI:1917329	Golm1	golgi membrane protein 1	protein coding gene	MP:0001263	weight loss
GOLM1	current symbol	MGI:1917329	Golm1	golgi membrane protein 1	protein coding gene	MP:0001859	kidney inflammation
GOLM1	current symbol	MGI:1917329	Golm1	golgi membrane protein 1	protein coding gene	MP:0001860	liver inflammation
GOLM1	current symbol	MGI:1917329	Golm1	golgi membrane protein 1	protein coding gene	MP:0002083	premature death
GOLM1	current symbol	MGI:1917329	Golm1	golgi membrane protein 1	protein coding gene	MP:0002135	abnormal kidney morphology
GOLM1	current symbol	MGI:1917329	Golm1	golgi membrane protein 1	protein coding gene	MP:0002628	hepatic steatosis
GOLM1	current symbol	MGI:1917329	Golm1	golgi membrane protein 1	protein coding gene	MP:0002828	abnormal renal glomerular capsule morphology
GOLM1	current symbol	MGI:1917329	Golm1	golgi membrane protein 1	protein coding gene	MP:0004756	abnormal proximal convoluted tubule morphology
GOLM1	current symbol	MGI:1917329	Golm1	golgi membrane protein 1	protein coding gene	MP:0004969	pale kidney
GOLM1	current symbol	MGI:1917329	Golm1	golgi membrane protein 1	protein coding gene	MP:0004970	kidney atrophy
GOLM1	current symbol	MGI:1917329	Golm1	golgi membrane protein 1	protein coding gene	MP:0005202	lethargy
GOLM1	current symbol	MGI:1917329	Golm1	golgi membrane protein 1	protein coding gene	MP:0005264	glomerulosclerosis
GOLM1	current symbol	MGI:1917329	Golm1	golgi membrane protein 1	protein coding gene	MP:0010179	rough coat
GOLM1	current symbol	MGI:1917329	Golm1	golgi membrane protein 1	protein coding gene	MP:0011294	renal glomerulus hypertrophy
GOLM1	current symbol	MGI:1917329	Golm1	golgi membrane protein 1	protein coding gene	MP:0011402	renal cast
GOLM1	current symbol	MGI:1917329	Golm1	golgi membrane protein 1	protein coding gene	MP:0011508	abnormal glomerular capillary thrombosis
GPR50	current symbol	MGI:1333877	Gpr50	G-protein-coupled receptor 50	protein coding gene	MP:0001399	hyperactivity
GPR50	current symbol	MGI:1333877	Gpr50	G-protein-coupled receptor 50	protein coding gene	MP:0002089	abnormal postnatal growth/weight/body size
GPR50	current symbol	MGI:1333877	Gpr50	G-protein-coupled receptor 50	protein coding gene	MP:0005289	increased oxygen consumption
GPR50	current symbol	MGI:1333877	Gpr50	G-protein-coupled receptor 50	protein coding gene	MP:0005459	decreased percent body fat/body weight
GPR50	current symbol	MGI:1333877	Gpr50	G-protein-coupled receptor 50	protein coding gene	MP:0005659	decreased susceptibility to diet-induced obesity
GPR50	current symbol	MGI:1333877	Gpr50	G-protein-coupled receptor 50	protein coding gene	MP:0008489	slow postnatal weight gain
GPR50	current symbol	MGI:1333877	Gpr50	G-protein-coupled receptor 50	protein coding gene	MP:0008963	increased carbon dioxide production
GPR50	current symbol	MGI:1333877	Gpr50	G-protein-coupled receptor 50	protein coding gene	MP:0011939	increased food intake
TC2N	current symbol	MGI:1921663	Tc2n	tandem C2 domains, nuclear	protein coding gene
FOXP4	current symbol	MGI:1921373	Foxp4	forkhead box P4	protein coding gene	MP:0000266	abnormal heart morphology
FOXP4	current symbol	MGI:1921373	Foxp4	forkhead box P4	protein coding gene	MP:0000914	exencephaly
FOXP4	current symbol	MGI:1921373	Foxp4	forkhead box P4	protein coding gene	MP:0000925	abnormal floor plate morphology
FOXP4	current symbol	MGI:1921373	Foxp4	forkhead box P4	protein coding gene	MP:0001544	abnormal cardiovascular system physiology
FOXP4	current symbol	MGI:1921373	Foxp4	forkhead box P4	protein coding gene	MP:0002151	abnormal neural tube morphology
FOXP4	current symbol	MGI:1921373	Foxp4	forkhead box P4	protein coding gene	MP:0002825	abnormal notochord morphology
FOXP4	current symbol	MGI:1921373	Foxp4	forkhead box P4	protein coding gene	MP:0003054	spina bifida
FOXP4	current symbol	MGI:1921373	Foxp4	forkhead box P4	protein coding gene	MP:0003119	abnormal digestive system development
FOXP4	current symbol	MGI:1921373	Foxp4	forkhead box P4	protein coding gene	MP:0003321	tracheoesophageal fistula
FOXP4	current symbol	MGI:1921373	Foxp4	forkhead box P4	protein coding gene	MP:0004187	cardia bifida
FOXP4	current symbol	MGI:1921373	Foxp4	forkhead box P4	protein coding gene	MP:0005157	holoprosencephaly
FOXP4	current symbol	MGI:1921373	Foxp4	forkhead box P4	protein coding gene	MP:0006065	abnormal heart position or orientation
FOXP4	current symbol	MGI:1921373	Foxp4	forkhead box P4	protein coding gene	MP:0011108	embryonic lethality during organogenesis, incomplete penetrance
TPBPB	current symbol	MGI:2151721	Tpbpb	trophoblast specific protein beta	protein coding gene
PRL7D1	current symbol	MGI:97619	Prl7d1	prolactin family 7, subfamily d, member 1	protein coding gene	MP:0000702	enlarged lymph nodes
PRL7D1	current symbol	MGI:97619	Prl7d1	prolactin family 7, subfamily d, member 1	protein coding gene	MP:0001711	abnormal placenta morphology
PRL7D1	current symbol	MGI:97619	Prl7d1	prolactin family 7, subfamily d, member 1	protein coding gene	MP:0001935	decreased litter size
PRL7D1	current symbol	MGI:97619	Prl7d1	prolactin family 7, subfamily d, member 1	protein coding gene	MP:0003718	maternal effect
PRL7D1	current symbol	MGI:97619	Prl7d1	prolactin family 7, subfamily d, member 1	protein coding gene	MP:0004921	decreased placenta weight
PRL7D1	current symbol	MGI:97619	Prl7d1	prolactin family 7, subfamily d, member 1	protein coding gene	MP:0008957	abnormal placenta junctional zone morphology
PRL7D1	current symbol	MGI:97619	Prl7d1	prolactin family 7, subfamily d, member 1	protein coding gene	MP:0009142	decreased prepulse inhibition
PRL7D1	current symbol	MGI:97619	Prl7d1	prolactin family 7, subfamily d, member 1	protein coding gene	MP:0009394	increased uterine NK cell number
PRL7D1	current symbol	MGI:97619	Prl7d1	prolactin family 7, subfamily d, member 1	protein coding gene	MP:0012108	increased trophoblast glycogen cell number
PRL7D1	current symbol	MGI:97619	Prl7d1	prolactin family 7, subfamily d, member 1	protein coding gene	MP:0012726	abnormal uterine spiral artery morphology
SLC9A6	current symbol	MGI:2443511	Slc9a6	solute carrier family 9 (sodium/hydrogen exchanger), member 6	protein coding gene	MP:0000774	decreased brain size
SLC9A6	current symbol	MGI:2443511	Slc9a6	solute carrier family 9 (sodium/hydrogen exchanger), member 6	protein coding gene	MP:0000788	abnormal cerebral cortex morphology
SLC9A6	current symbol	MGI:2443511	Slc9a6	solute carrier family 9 (sodium/hydrogen exchanger), member 6	protein coding gene	MP:0000807	abnormal hippocampus morphology
SLC9A6	current symbol	MGI:2443511	Slc9a6	solute carrier family 9 (sodium/hydrogen exchanger), member 6	protein coding gene	MP:0000818	abnormal amygdala morphology
SLC9A6	current symbol	MGI:2443511	Slc9a6	solute carrier family 9 (sodium/hydrogen exchanger), member 6	protein coding gene	MP:0000849	abnormal cerebellum morphology
SLC9A6	current symbol	MGI:2443511	Slc9a6	solute carrier family 9 (sodium/hydrogen exchanger), member 6	protein coding gene	MP:0000852	small cerebellum
SLC9A6	current symbol	MGI:2443511	Slc9a6	solute carrier family 9 (sodium/hydrogen exchanger), member 6	protein coding gene	MP:0000876	Purkinje cell degeneration
SLC9A6	current symbol	MGI:2443511	Slc9a6	solute carrier family 9 (sodium/hydrogen exchanger), member 6	protein coding gene	MP:0000877	abnormal Purkinje cell morphology
SLC9A6	current symbol	MGI:2443511	Slc9a6	solute carrier family 9 (sodium/hydrogen exchanger), member 6	protein coding gene	MP:0000880	decreased Purkinje cell number
SLC9A6	current symbol	MGI:2443511	Slc9a6	solute carrier family 9 (sodium/hydrogen exchanger), member 6	protein coding gene	MP:0000889	abnormal cerebellar molecular layer
SLC9A6	current symbol	MGI:2443511	Slc9a6	solute carrier family 9 (sodium/hydrogen exchanger), member 6	protein coding gene	MP:0001393	ataxia
SLC9A6	current symbol	MGI:2443511	Slc9a6	solute carrier family 9 (sodium/hydrogen exchanger), member 6	protein coding gene	MP:0001405	impaired coordination
SLC9A6	current symbol	MGI:2443511	Slc9a6	solute carrier family 9 (sodium/hydrogen exchanger), member 6	protein coding gene	MP:0002152	abnormal brain morphology
SLC9A6	current symbol	MGI:2443511	Slc9a6	solute carrier family 9 (sodium/hydrogen exchanger), member 6	protein coding gene	MP:0002183	gliosis
SLC9A6	current symbol	MGI:2443511	Slc9a6	solute carrier family 9 (sodium/hydrogen exchanger), member 6	protein coding gene	MP:0002574	increased vertical activity
SLC9A6	current symbol	MGI:2443511	Slc9a6	solute carrier family 9 (sodium/hydrogen exchanger), member 6	protein coding gene	MP:0002882	abnormal neuron morphology
SLC9A6	current symbol	MGI:2443511	Slc9a6	solute carrier family 9 (sodium/hydrogen exchanger), member 6	protein coding gene	MP:0002906	increased susceptibility to pharmacologically induced seizures
SLC9A6	current symbol	MGI:2443511	Slc9a6	solute carrier family 9 (sodium/hydrogen exchanger), member 6	protein coding gene	MP:0003354	astrocytosis
SLC9A6	current symbol	MGI:2443511	Slc9a6	solute carrier family 9 (sodium/hydrogen exchanger), member 6	protein coding gene	MP:0005584	abnormal enzyme/coenzyme activity
SLC9A6	current symbol	MGI:2443511	Slc9a6	solute carrier family 9 (sodium/hydrogen exchanger), member 6	protein coding gene	MP:0006254	thin cerebral cortex
SLC9A6	current symbol	MGI:2443511	Slc9a6	solute carrier family 9 (sodium/hydrogen exchanger), member 6	protein coding gene	MP:0008267	abnormal hippocampus CA3 region morphology
SLC9A6	current symbol	MGI:2443511	Slc9a6	solute carrier family 9 (sodium/hydrogen exchanger), member 6	protein coding gene	MP:0008269	abnormal hippocampus CA4 region morphology
SLC9A6	current symbol	MGI:2443511	Slc9a6	solute carrier family 9 (sodium/hydrogen exchanger), member 6	protein coding gene	MP:0008414	abnormal spatial reference memory
SLC9A6	current symbol	MGI:2443511	Slc9a6	solute carrier family 9 (sodium/hydrogen exchanger), member 6	protein coding gene	MP:0008540	abnormal cerebral hemisphere morphology
SLC9A6	current symbol	MGI:2443511	Slc9a6	solute carrier family 9 (sodium/hydrogen exchanger), member 6	protein coding gene	MP:0008918	microgliosis
SLC9A6	current symbol	MGI:2443511	Slc9a6	solute carrier family 9 (sodium/hydrogen exchanger), member 6	protein coding gene	MP:0011086	postnatal lethality, incomplete penetrance
SLC9A6	current symbol	MGI:2443511	Slc9a6	solute carrier family 9 (sodium/hydrogen exchanger), member 6	protein coding gene	MP:0012231	abnormal ganglioside level
SLC9A6	current symbol	MGI:2443511	Slc9a6	solute carrier family 9 (sodium/hydrogen exchanger), member 6	protein coding gene	MP:0012468	decreased striatum size
SLC9A6	current symbol	MGI:2443511	Slc9a6	solute carrier family 9 (sodium/hydrogen exchanger), member 6	protein coding gene	MP:0012779	abnormal brain cholesterol level
SLC9A6	current symbol	MGI:2443511	Slc9a6	solute carrier family 9 (sodium/hydrogen exchanger), member 6	protein coding gene	MP:0031391	increased locomotor activity
SLC9A6	human synonym	MGI:2444530	Slc9a7	solute carrier family 9 (sodium/hydrogen exchanger), member 7	protein coding gene
TPBPA	current symbol	MGI:98795	Tpbpa	trophoblast specific protein alpha	protein coding gene
TPBPA	rat symbol	MGI:2151721	Tpbpb	trophoblast specific protein beta	protein coding gene
D0JC22		No associated gene
RHOX12	current symbol	MGI:2685994	Rhox12	reproductive homeobox 12	protein coding gene
PKP3	current symbol	MGI:1891830	Pkp3	plakophilin 3	protein coding gene	MP:0000382	underdeveloped hair follicles
PKP3	current symbol	MGI:1891830	Pkp3	plakophilin 3	protein coding gene	MP:0000383	abnormal hair follicle orientation
PKP3	current symbol	MGI:1891830	Pkp3	plakophilin 3	protein coding gene	MP:0000400	abnormal awl hair morphology
PKP3	current symbol	MGI:1891830	Pkp3	plakophilin 3	protein coding gene	MP:0000402	abnormal zigzag hair morphology
PKP3	current symbol	MGI:1891830	Pkp3	plakophilin 3	protein coding gene	MP:0000405	abnormal auchene hair morphology
PKP3	current symbol	MGI:1891830	Pkp3	plakophilin 3	protein coding gene	MP:0000414	alopecia
PKP3	current symbol	MGI:1891830	Pkp3	plakophilin 3	protein coding gene	MP:0000416	sparse hair
PKP3	current symbol	MGI:1891830	Pkp3	plakophilin 3	protein coding gene	MP:0000420	ruffled hair
PKP3	current symbol	MGI:1891830	Pkp3	plakophilin 3	protein coding gene	MP:0000424	retarded hair growth
PKP3	current symbol	MGI:1891830	Pkp3	plakophilin 3	protein coding gene	MP:0000702	enlarged lymph nodes
PKP3	current symbol	MGI:1891830	Pkp3	plakophilin 3	protein coding gene	MP:0001190	reddish skin
PKP3	current symbol	MGI:1891830	Pkp3	plakophilin 3	protein coding gene	MP:0001194	dermatitis
PKP3	current symbol	MGI:1891830	Pkp3	plakophilin 3	protein coding gene	MP:0001216	abnormal epidermal layer morphology
PKP3	current symbol	MGI:1891830	Pkp3	plakophilin 3	protein coding gene	MP:0001219	thick epidermis
PKP3	current symbol	MGI:1891830	Pkp3	plakophilin 3	protein coding gene	MP:0001222	epidermal hyperplasia
PKP3	current symbol	MGI:1891830	Pkp3	plakophilin 3	protein coding gene	MP:0001510	abnormal coat appearance
PKP3	current symbol	MGI:1891830	Pkp3	plakophilin 3	protein coding gene	MP:0001511	disheveled coat
PKP3	current symbol	MGI:1891830	Pkp3	plakophilin 3	protein coding gene	MP:0001874	acanthosis
PKP3	current symbol	MGI:1891830	Pkp3	plakophilin 3	protein coding gene	MP:0002169	no abnormal phenotype detected
PKP3	current symbol	MGI:1891830	Pkp3	plakophilin 3	protein coding gene	MP:0003427	parakeratosis
PKP3	current symbol	MGI:1891830	Pkp3	plakophilin 3	protein coding gene	MP:0003810	abnormal hair cuticle
PKP3	current symbol	MGI:1891830	Pkp3	plakophilin 3	protein coding gene	MP:0003812	abnormal hair medulla
PKP3	current symbol	MGI:1891830	Pkp3	plakophilin 3	protein coding gene	MP:0003846	matted coat
PKP3	current symbol	MGI:1891830	Pkp3	plakophilin 3	protein coding gene	MP:0003848	brittle hair
PKP3	current symbol	MGI:1891830	Pkp3	plakophilin 3	protein coding gene	MP:0005150	cachexia
PKP3	current symbol	MGI:1891830	Pkp3	plakophilin 3	protein coding gene	MP:0008768	abnormal hair medulla air spaces
PKP3	current symbol	MGI:1891830	Pkp3	plakophilin 3	protein coding gene	MP:0009580	increased keratinocyte apoptosis
PKP3	current symbol	MGI:1891830	Pkp3	plakophilin 3	protein coding gene	MP:0009583	increased keratinocyte proliferation
PKP3	current symbol	MGI:1891830	Pkp3	plakophilin 3	protein coding gene	MP:0010234	abnormal vibrissa follicle morphology
PKP3	current symbol	MGI:1891830	Pkp3	plakophilin 3	protein coding gene	MP:0010685	abnormal hair follicle inner root sheath morphology
PKP3	current symbol	MGI:1891830	Pkp3	plakophilin 3	protein coding gene	MP:0011195	increased hair follicle apoptosis
PKP2	current symbol	MGI:1914701	Pkp2	plakophilin 2	protein coding gene	MP:0000266	abnormal heart morphology
PKP2	current symbol	MGI:1914701	Pkp2	plakophilin 2	protein coding gene	MP:0000295	trabecula carnea hypoplasia
PKP2	current symbol	MGI:1914701	Pkp2	plakophilin 2	protein coding gene	MP:0001633	poor circulation
PKP2	current symbol	MGI:1914701	Pkp2	plakophilin 2	protein coding gene	MP:0001785	edema
PKP2	current symbol	MGI:1914701	Pkp2	plakophilin 2	protein coding gene	MP:0001787	pericardial edema
PKP2	current symbol	MGI:1914701	Pkp2	plakophilin 2	protein coding gene	MP:0002128	abnormal blood circulation
PKP2	current symbol	MGI:1914701	Pkp2	plakophilin 2	protein coding gene	MP:0003105	abnormal heart atrium morphology
PKP2	current symbol	MGI:1914701	Pkp2	plakophilin 2	protein coding gene	MP:0005244	hemopericardium
PKP2	current symbol	MGI:1914701	Pkp2	plakophilin 2	protein coding gene	MP:0005329	abnormal myocardium layer morphology
PKP2	current symbol	MGI:1914701	Pkp2	plakophilin 2	protein coding gene	MP:0005435	hemoperitoneum
PKP2	current symbol	MGI:1914701	Pkp2	plakophilin 2	protein coding gene	MP:0011098	embryonic lethality during organogenesis, complete penetrance
PKP2	current symbol	MGI:1914701	Pkp2	plakophilin 2	protein coding gene	MP:0020378	abnormal cell cytoskeleton morphology
HC	human synonym	MGI:2388633	Cltc	clathrin heavy chain	protein coding gene
HC	current symbol	MGI:96031	Hc	hemolytic complement	protein coding gene	MP:0001952	increased airway responsiveness
HC	current symbol	MGI:96031	Hc	hemolytic complement	protein coding gene	MP:0002169	no abnormal phenotype detected
HC	current symbol	MGI:96031	Hc	hemolytic complement	protein coding gene	MP:0002412	increased susceptibility to bacterial infection
HC	current symbol	MGI:96031	Hc	hemolytic complement	protein coding gene	MP:0003333	liver fibrosis
HC	current symbol	MGI:96031	Hc	hemolytic complement	protein coding gene	MP:0005166	decreased susceptibility to injury
HC	current symbol	MGI:96031	Hc	hemolytic complement	protein coding gene	MP:0010053	decreased grip strength
HC	current symbol	MGI:96031	Hc	hemolytic complement	protein coding gene	MP:0013278	decreased fasting circulating glucose level
HC	synonym	MGI:5574483	Tg(Igh-VHyHEL10/Ighm/Ighd)2Ccg	transgene insertion 2, Christopher C Goodnow	transgene
AGRP	current symbol	MGI:892013	Agrp	agouti related neuropeptide	protein coding gene	MP:0000609	abnormal liver physiology
AGRP	current symbol	MGI:892013	Agrp	agouti related neuropeptide	protein coding gene	MP:0001260	increased body weight
AGRP	current symbol	MGI:892013	Agrp	agouti related neuropeptide	protein coding gene	MP:0001262	decreased body weight
AGRP	current symbol	MGI:892013	Agrp	agouti related neuropeptide	protein coding gene	MP:0001399	hyperactivity
AGRP	current symbol	MGI:892013	Agrp	agouti related neuropeptide	protein coding gene	MP:0001661	extended life span
AGRP	current symbol	MGI:892013	Agrp	agouti related neuropeptide	protein coding gene	MP:0002169	no abnormal phenotype detected
AGRP	current symbol	MGI:892013	Agrp	agouti related neuropeptide	protein coding gene	MP:0003458	decreased circulating ketone body level
AGRP	current symbol	MGI:892013	Agrp	agouti related neuropeptide	protein coding gene	MP:0003961	decreased lean body mass
AGRP	current symbol	MGI:892013	Agrp	agouti related neuropeptide	protein coding gene	MP:0003976	decreased circulating VLDL triglyceride level
AGRP	current symbol	MGI:892013	Agrp	agouti related neuropeptide	protein coding gene	MP:0003983	decreased cholesterol level
AGRP	current symbol	MGI:892013	Agrp	agouti related neuropeptide	protein coding gene	MP:0005449	abnormal food intake
AGRP	current symbol	MGI:892013	Agrp	agouti related neuropeptide	protein coding gene	MP:0005450	abnormal energy expenditure
AGRP	current symbol	MGI:892013	Agrp	agouti related neuropeptide	protein coding gene	MP:0005477	increased circulating thyroxine level
AGRP	current symbol	MGI:892013	Agrp	agouti related neuropeptide	protein coding gene	MP:0005480	increased circulating triiodothyronine level
AGRP	current symbol	MGI:892013	Agrp	agouti related neuropeptide	protein coding gene	MP:0005668	decreased circulating leptin level
AGRP	current symbol	MGI:892013	Agrp	agouti related neuropeptide	protein coding gene	MP:0009356	decreased liver triglyceride level
AGRP	current symbol	MGI:892013	Agrp	agouti related neuropeptide	protein coding gene	MP:0009642	abnormal blood homeostasis
AGRP	current symbol	MGI:892013	Agrp	agouti related neuropeptide	protein coding gene	MP:0010025	decreased total body fat amount
AGRP	current symbol	MGI:892013	Agrp	agouti related neuropeptide	protein coding gene	MP:0010180	increased susceptibility to weight loss
AGRP	current symbol	MGI:892013	Agrp	agouti related neuropeptide	protein coding gene	MP:0010379	decreased respiratory quotient
AGRP	current symbol	MGI:892013	Agrp	agouti related neuropeptide	protein coding gene	MP:0011016	increased core body temperature
AGRP	current symbol	MGI:892013	Agrp	agouti related neuropeptide	protein coding gene	MP:0011049	impaired adaptive thermogenesis
AGRP	current symbol	MGI:892013	Agrp	agouti related neuropeptide	protein coding gene	MP:0011939	increased food intake
AGRP	current symbol	MGI:892013	Agrp	agouti related neuropeptide	protein coding gene	MP:0012575	increased noradrenaline level
DSC2	current symbol	MGI:103221	Dsc2	desmocollin 2	protein coding gene	MP:0001312	abnormal cornea morphology
DSC2	current symbol	MGI:103221	Dsc2	desmocollin 2	protein coding gene	MP:0001314	corneal opacity
DSC2	current symbol	MGI:103221	Dsc2	desmocollin 2	protein coding gene	MP:0001625	cardiac hypertrophy
DSC2	current symbol	MGI:103221	Dsc2	desmocollin 2	protein coding gene	MP:0002625	heart left ventricle hypertrophy
DSC2	current symbol	MGI:103221	Dsc2	desmocollin 2	protein coding gene	MP:0003141	cardiac fibrosis
DSC2	current symbol	MGI:103221	Dsc2	desmocollin 2	protein coding gene	MP:0005287	narrow eye opening
DSC2	current symbol	MGI:103221	Dsc2	desmocollin 2	protein coding gene	MP:0005542	corneal vascularization
DSC2	current symbol	MGI:103221	Dsc2	desmocollin 2	protein coding gene	MP:0005598	decreased ventricle muscle contractility
DSC2	current symbol	MGI:103221	Dsc2	desmocollin 2	protein coding gene	MP:0006042	increased apoptosis
DSC2	human synonym	MGI:1194993	Dsc3	desmocollin 3	protein coding gene	MP:0000416	sparse hair
DSC2	human synonym	MGI:1194993	Dsc3	desmocollin 3	protein coding gene	MP:0001208	blistering
DSC2	human synonym	MGI:1194993	Dsc3	desmocollin 3	protein coding gene	MP:0001212	skin lesions
DSC2	human synonym	MGI:1194993	Dsc3	desmocollin 3	protein coding gene	MP:0001217	absent epidermis
DSC2	human synonym	MGI:1194993	Dsc3	desmocollin 3	protein coding gene	MP:0001222	epidermal hyperplasia
DSC2	human synonym	MGI:1194993	Dsc3	desmocollin 3	protein coding gene	MP:0001333	absent optic nerve
DSC2	human synonym	MGI:1194993	Dsc3	desmocollin 3	protein coding gene	MP:0001399	hyperactivity
DSC2	human synonym	MGI:1194993	Dsc3	desmocollin 3	protein coding gene	MP:0002169	no abnormal phenotype detected
DSC2	human synonym	MGI:1194993	Dsc3	desmocollin 3	protein coding gene	MP:0003414	epidermal cyst
DSC2	human synonym	MGI:1194993	Dsc3	desmocollin 3	protein coding gene	MP:0004241	acantholysis
DSC2	human synonym	MGI:1194993	Dsc3	desmocollin 3	protein coding gene	MP:0004924	abnormal behavior
DSC2	human synonym	MGI:1194993	Dsc3	desmocollin 3	protein coding gene	MP:0008770	decreased survivor rate
DSC2	human synonym	MGI:1194993	Dsc3	desmocollin 3	protein coding gene	MP:0011088	neonatal lethality, incomplete penetrance
DSC2	human synonym	MGI:1194993	Dsc3	desmocollin 3	protein coding gene	MP:0011094	embryonic lethality before implantation, complete penetrance
DSC2	human synonym	MGI:1194993	Dsc3	desmocollin 3	protein coding gene	MP:0011100	preweaning lethality, complete penetrance
DSC2	human synonym	MGI:1194993	Dsc3	desmocollin 3	protein coding gene	MP:0013278	decreased fasting circulating glucose level
DSC2	human synonym	MGI:1194993	Dsc3	desmocollin 3	protein coding gene	MP:0020870	decreased thigmotaxis
DSC2	human synonym	MGI:1194993	Dsc3	desmocollin 3	protein coding gene	MP:0030578	decreased keratinocyte adhesion
PTPN6	current symbol	MGI:96055	Ptpn6	protein tyrosine phosphatase, non-receptor type 6	protein coding gene	MP:0000063	decreased bone mineral density
PTPN6	current symbol	MGI:96055	Ptpn6	protein tyrosine phosphatase, non-receptor type 6	protein coding gene	MP:0000136	abnormal microglial cell morphology
PTPN6	current symbol	MGI:96055	Ptpn6	protein tyrosine phosphatase, non-receptor type 6	protein coding gene	MP:0000217	abnormal leukocyte cell number
PTPN6	current symbol	MGI:96055	Ptpn6	protein tyrosine phosphatase, non-receptor type 6	protein coding gene	MP:0000218	increased leukocyte cell number
PTPN6	current symbol	MGI:96055	Ptpn6	protein tyrosine phosphatase, non-receptor type 6	protein coding gene	MP:0000219	increased neutrophil cell number
PTPN6	current symbol	MGI:96055	Ptpn6	protein tyrosine phosphatase, non-receptor type 6	protein coding gene	MP:0000220	increased monocyte cell number
PTPN6	current symbol	MGI:96055	Ptpn6	protein tyrosine phosphatase, non-receptor type 6	protein coding gene	MP:0000322	increased granulocyte number
PTPN6	current symbol	MGI:96055	Ptpn6	protein tyrosine phosphatase, non-receptor type 6	protein coding gene	MP:0000418	focal hair loss
PTPN6	current symbol	MGI:96055	Ptpn6	protein tyrosine phosphatase, non-receptor type 6	protein coding gene	MP:0000549	absent limbs
PTPN6	current symbol	MGI:96055	Ptpn6	protein tyrosine phosphatase, non-receptor type 6	protein coding gene	MP:0000578	ulcerated autopod
PTPN6	current symbol	MGI:96055	Ptpn6	protein tyrosine phosphatase, non-receptor type 6	protein coding gene	MP:0000691	enlarged spleen
PTPN6	current symbol	MGI:96055	Ptpn6	protein tyrosine phosphatase, non-receptor type 6	protein coding gene	MP:0000696	abnormal Peyer's patch morphology
PTPN6	current symbol	MGI:96055	Ptpn6	protein tyrosine phosphatase, non-receptor type 6	protein coding gene	MP:0000702	enlarged lymph nodes
PTPN6	current symbol	MGI:96055	Ptpn6	protein tyrosine phosphatase, non-receptor type 6	protein coding gene	MP:0000703	abnormal thymus morphology
PTPN6	current symbol	MGI:96055	Ptpn6	protein tyrosine phosphatase, non-receptor type 6	protein coding gene	MP:0000704	abnormal thymus development
PTPN6	current symbol	MGI:96055	Ptpn6	protein tyrosine phosphatase, non-receptor type 6	protein coding gene	MP:0000706	small thymus
PTPN6	current symbol	MGI:96055	Ptpn6	protein tyrosine phosphatase, non-receptor type 6	protein coding gene	MP:0000715	decreased thymocyte number
PTPN6	current symbol	MGI:96055	Ptpn6	protein tyrosine phosphatase, non-receptor type 6	protein coding gene	MP:0000716	abnormal immune system cell morphology
PTPN6	current symbol	MGI:96055	Ptpn6	protein tyrosine phosphatase, non-receptor type 6	protein coding gene	MP:0000774	decreased brain size
PTPN6	current symbol	MGI:96055	Ptpn6	protein tyrosine phosphatase, non-receptor type 6	protein coding gene	MP:0000783	abnormal forebrain morphology
PTPN6	current symbol	MGI:96055	Ptpn6	protein tyrosine phosphatase, non-receptor type 6	protein coding gene	MP:0000808	abnormal hippocampus development
PTPN6	current symbol	MGI:96055	Ptpn6	protein tyrosine phosphatase, non-receptor type 6	protein coding gene	MP:0000920	abnormal myelination
PTPN6	current symbol	MGI:96055	Ptpn6	protein tyrosine phosphatase, non-receptor type 6	protein coding gene	MP:0000934	abnormal telencephalon development
PTPN6	current symbol	MGI:96055	Ptpn6	protein tyrosine phosphatase, non-receptor type 6	protein coding gene	MP:0000952	abnormal CNS glial cell morphology
PTPN6	current symbol	MGI:96055	Ptpn6	protein tyrosine phosphatase, non-receptor type 6	protein coding gene	MP:0001175	abnormal lung morphology
PTPN6	current symbol	MGI:96055	Ptpn6	protein tyrosine phosphatase, non-receptor type 6	protein coding gene	MP:0001189	absent skin pigmentation
PTPN6	current symbol	MGI:96055	Ptpn6	protein tyrosine phosphatase, non-receptor type 6	protein coding gene	MP:0001191	abnormal skin condition
PTPN6	current symbol	MGI:96055	Ptpn6	protein tyrosine phosphatase, non-receptor type 6	protein coding gene	MP:0001193	psoriasis
PTPN6	current symbol	MGI:96055	Ptpn6	protein tyrosine phosphatase, non-receptor type 6	protein coding gene	MP:0001209	spontaneous skin ulceration
PTPN6	current symbol	MGI:96055	Ptpn6	protein tyrosine phosphatase, non-receptor type 6	protein coding gene	MP:0001212	skin lesions
PTPN6	current symbol	MGI:96055	Ptpn6	protein tyrosine phosphatase, non-receptor type 6	protein coding gene	MP:0001262	decreased body weight
PTPN6	current symbol	MGI:96055	Ptpn6	protein tyrosine phosphatase, non-receptor type 6	protein coding gene	MP:0001265	decreased body size
PTPN6	current symbol	MGI:96055	Ptpn6	protein tyrosine phosphatase, non-receptor type 6	protein coding gene	MP:0001325	abnormal retina morphology
PTPN6	current symbol	MGI:96055	Ptpn6	protein tyrosine phosphatase, non-receptor type 6	protein coding gene	MP:0001327	decreased retina photoreceptor cell number
PTPN6	current symbol	MGI:96055	Ptpn6	protein tyrosine phosphatase, non-receptor type 6	protein coding gene	MP:0001510	abnormal coat appearance
PTPN6	current symbol	MGI:96055	Ptpn6	protein tyrosine phosphatase, non-receptor type 6	protein coding gene	MP:0001790	abnormal immune system physiology
PTPN6	current symbol	MGI:96055	Ptpn6	protein tyrosine phosphatase, non-receptor type 6	protein coding gene	MP:0001800	abnormal humoral immune response
PTPN6	current symbol	MGI:96055	Ptpn6	protein tyrosine phosphatase, non-receptor type 6	protein coding gene	MP:0001806	decreased IgM level
PTPN6	current symbol	MGI:96055	Ptpn6	protein tyrosine phosphatase, non-receptor type 6	protein coding gene	MP:0001844	autoimmune response
PTPN6	current symbol	MGI:96055	Ptpn6	protein tyrosine phosphatase, non-receptor type 6	protein coding gene	MP:0001845	abnormal inflammatory response
PTPN6	current symbol	MGI:96055	Ptpn6	protein tyrosine phosphatase, non-receptor type 6	protein coding gene	MP:0001846	increased inflammatory response
PTPN6	current symbol	MGI:96055	Ptpn6	protein tyrosine phosphatase, non-receptor type 6	protein coding gene	MP:0001861	lung inflammation
PTPN6	current symbol	MGI:96055	Ptpn6	protein tyrosine phosphatase, non-receptor type 6	protein coding gene	MP:0001862	interstitial pneumonia
PTPN6	current symbol	MGI:96055	Ptpn6	protein tyrosine phosphatase, non-receptor type 6	protein coding gene	MP:0001870	salivary gland inflammation
PTPN6	current symbol	MGI:96055	Ptpn6	protein tyrosine phosphatase, non-receptor type 6	protein coding gene	MP:0001926	female infertility
PTPN6	current symbol	MGI:96055	Ptpn6	protein tyrosine phosphatase, non-receptor type 6	protein coding gene	MP:0001954	respiratory distress
PTPN6	current symbol	MGI:96055	Ptpn6	protein tyrosine phosphatase, non-receptor type 6	protein coding gene	MP:0002082	postnatal lethality
PTPN6	current symbol	MGI:96055	Ptpn6	protein tyrosine phosphatase, non-receptor type 6	protein coding gene	MP:0002083	premature death
PTPN6	current symbol	MGI:96055	Ptpn6	protein tyrosine phosphatase, non-receptor type 6	protein coding gene	MP:0002095	abnormal skin pigmentation
PTPN6	current symbol	MGI:96055	Ptpn6	protein tyrosine phosphatase, non-receptor type 6	protein coding gene	MP:0002145	abnormal T cell differentiation
PTPN6	current symbol	MGI:96055	Ptpn6	protein tyrosine phosphatase, non-receptor type 6	protein coding gene	MP:0002182	abnormal astrocyte morphology
PTPN6	current symbol	MGI:96055	Ptpn6	protein tyrosine phosphatase, non-receptor type 6	protein coding gene	MP:0002221	abnormal lymph organ size
PTPN6	current symbol	MGI:96055	Ptpn6	protein tyrosine phosphatase, non-receptor type 6	protein coding gene	MP:0002411	decreased susceptibility to bacterial infection
PTPN6	current symbol	MGI:96055	Ptpn6	protein tyrosine phosphatase, non-receptor type 6	protein coding gene	MP:0002439	abnormal plasma cell morphology
PTPN6	current symbol	MGI:96055	Ptpn6	protein tyrosine phosphatase, non-receptor type 6	protein coding gene	MP:0002441	abnormal granulocyte morphology
PTPN6	current symbol	MGI:96055	Ptpn6	protein tyrosine phosphatase, non-receptor type 6	protein coding gene	MP:0002444	abnormal T cell physiology
PTPN6	current symbol	MGI:96055	Ptpn6	protein tyrosine phosphatase, non-receptor type 6	protein coding gene	MP:0002461	increased immunoglobulin level
PTPN6	current symbol	MGI:96055	Ptpn6	protein tyrosine phosphatase, non-receptor type 6	protein coding gene	MP:0002490	abnormal immunoglobulin level
PTPN6	current symbol	MGI:96055	Ptpn6	protein tyrosine phosphatase, non-receptor type 6	protein coding gene	MP:0002491	decreased IgD level
PTPN6	current symbol	MGI:96055	Ptpn6	protein tyrosine phosphatase, non-receptor type 6	protein coding gene	MP:0002493	increased IgG level
PTPN6	current symbol	MGI:96055	Ptpn6	protein tyrosine phosphatase, non-receptor type 6	protein coding gene	MP:0002494	increased IgM level
PTPN6	current symbol	MGI:96055	Ptpn6	protein tyrosine phosphatase, non-receptor type 6	protein coding gene	MP:0002495	increased IgA level
PTPN6	current symbol	MGI:96055	Ptpn6	protein tyrosine phosphatase, non-receptor type 6	protein coding gene	MP:0002499	chronic inflammation
PTPN6	current symbol	MGI:96055	Ptpn6	protein tyrosine phosphatase, non-receptor type 6	protein coding gene	MP:0003077	abnormal cell cycle
PTPN6	current symbol	MGI:96055	Ptpn6	protein tyrosine phosphatase, non-receptor type 6	protein coding gene	MP:0003135	increased erythroid progenitor cell number
PTPN6	current symbol	MGI:96055	Ptpn6	protein tyrosine phosphatase, non-receptor type 6	protein coding gene	MP:0003201	extremity edema
PTPN6	current symbol	MGI:96055	Ptpn6	protein tyrosine phosphatase, non-receptor type 6	protein coding gene	MP:0003207	decreased cellular sensitivity to gamma-irradiation
PTPN6	current symbol	MGI:96055	Ptpn6	protein tyrosine phosphatase, non-receptor type 6	protein coding gene	MP:0003561	rheumatoid arthritis
PTPN6	current symbol	MGI:96055	Ptpn6	protein tyrosine phosphatase, non-receptor type 6	protein coding gene	MP:0003632	abnormal nervous system morphology
PTPN6	current symbol	MGI:96055	Ptpn6	protein tyrosine phosphatase, non-receptor type 6	protein coding gene	MP:0003644	thymus atrophy
PTPN6	current symbol	MGI:96055	Ptpn6	protein tyrosine phosphatase, non-receptor type 6	protein coding gene	MP:0003725	increased autoantibody level
PTPN6	current symbol	MGI:96055	Ptpn6	protein tyrosine phosphatase, non-receptor type 6	protein coding gene	MP:0003729	abnormal photoreceptor outer segment morphology
PTPN6	current symbol	MGI:96055	Ptpn6	protein tyrosine phosphatase, non-receptor type 6	protein coding gene	MP:0003730	abnormal photoreceptor inner segment morphology
PTPN6	current symbol	MGI:96055	Ptpn6	protein tyrosine phosphatase, non-receptor type 6	protein coding gene	MP:0004016	decreased bone mass
PTPN6	current symbol	MGI:96055	Ptpn6	protein tyrosine phosphatase, non-receptor type 6	protein coding gene	MP:0004045	abnormal cell cycle checkpoint function
PTPN6	current symbol	MGI:96055	Ptpn6	protein tyrosine phosphatase, non-receptor type 6	protein coding gene	MP:0004801	increased susceptibility to systemic lupus erythematosus
PTPN6	current symbol	MGI:96055	Ptpn6	protein tyrosine phosphatase, non-receptor type 6	protein coding gene	MP:0004829	increased anti-chromatin antibody level
PTPN6	current symbol	MGI:96055	Ptpn6	protein tyrosine phosphatase, non-receptor type 6	protein coding gene	MP:0004833	ovary atrophy
PTPN6	current symbol	MGI:96055	Ptpn6	protein tyrosine phosphatase, non-receptor type 6	protein coding gene	MP:0004947	skin inflammation
PTPN6	current symbol	MGI:96055	Ptpn6	protein tyrosine phosphatase, non-receptor type 6	protein coding gene	MP:0004977	increased B-1 B cell number
PTPN6	current symbol	MGI:96055	Ptpn6	protein tyrosine phosphatase, non-receptor type 6	protein coding gene	MP:0004978	decreased B-1 B cell number
PTPN6	current symbol	MGI:96055	Ptpn6	protein tyrosine phosphatase, non-receptor type 6	protein coding gene	MP:0005010	abnormal CD8-positive, alpha beta T cell morphology
PTPN6	current symbol	MGI:96055	Ptpn6	protein tyrosine phosphatase, non-receptor type 6	protein coding gene	MP:0005014	increased B cell number
PTPN6	current symbol	MGI:96055	Ptpn6	protein tyrosine phosphatase, non-receptor type 6	protein coding gene	MP:0005015	increased T cell number
PTPN6	current symbol	MGI:96055	Ptpn6	protein tyrosine phosphatase, non-receptor type 6	protein coding gene	MP:0005017	decreased B cell number
PTPN6	current symbol	MGI:96055	Ptpn6	protein tyrosine phosphatase, non-receptor type 6	protein coding gene	MP:0005093	decreased B cell proliferation
PTPN6	current symbol	MGI:96055	Ptpn6	protein tyrosine phosphatase, non-receptor type 6	protein coding gene	MP:0005425	increased macrophage cell number
PTPN6	current symbol	MGI:96055	Ptpn6	protein tyrosine phosphatase, non-receptor type 6	protein coding gene	MP:0006043	decreased apoptosis
PTPN6	current symbol	MGI:96055	Ptpn6	protein tyrosine phosphatase, non-receptor type 6	protein coding gene	MP:0008080	abnormal CD8-positive, alpha-beta T cell differentiation
PTPN6	current symbol	MGI:96055	Ptpn6	protein tyrosine phosphatase, non-receptor type 6	protein coding gene	MP:0008097	increased plasma cell number
PTPN6	current symbol	MGI:96055	Ptpn6	protein tyrosine phosphatase, non-receptor type 6	protein coding gene	MP:0008126	increased dendritic cell number
PTPN6	current symbol	MGI:96055	Ptpn6	protein tyrosine phosphatase, non-receptor type 6	protein coding gene	MP:0008167	increased B-1a cell number
PTPN6	current symbol	MGI:96055	Ptpn6	protein tyrosine phosphatase, non-receptor type 6	protein coding gene	MP:0008169	increased B-1b cell number
PTPN6	current symbol	MGI:96055	Ptpn6	protein tyrosine phosphatase, non-receptor type 6	protein coding gene	MP:0008174	decreased follicular B cell number
PTPN6	current symbol	MGI:96055	Ptpn6	protein tyrosine phosphatase, non-receptor type 6	protein coding gene	MP:0008182	decreased marginal zone B cell number
PTPN6	current symbol	MGI:96055	Ptpn6	protein tyrosine phosphatase, non-receptor type 6	protein coding gene	MP:0008207	decreased B-2 B cell number
PTPN6	current symbol	MGI:96055	Ptpn6	protein tyrosine phosphatase, non-receptor type 6	protein coding gene	MP:0008211	decreased mature B cell number
PTPN6	current symbol	MGI:96055	Ptpn6	protein tyrosine phosphatase, non-receptor type 6	protein coding gene	MP:0008215	decreased immature B cell number
PTPN6	current symbol	MGI:96055	Ptpn6	protein tyrosine phosphatase, non-receptor type 6	protein coding gene	MP:0008250	abnormal myeloid leukocyte morphology
PTPN6	current symbol	MGI:96055	Ptpn6	protein tyrosine phosphatase, non-receptor type 6	protein coding gene	MP:0008263	abnormal hippocampus CA1 region morphology
PTPN6	current symbol	MGI:96055	Ptpn6	protein tyrosine phosphatase, non-receptor type 6	protein coding gene	MP:0008450	retina photoreceptor degeneration
PTPN6	current symbol	MGI:96055	Ptpn6	protein tyrosine phosphatase, non-receptor type 6	protein coding gene	MP:0008451	retina rod cell degeneration
PTPN6	current symbol	MGI:96055	Ptpn6	protein tyrosine phosphatase, non-receptor type 6	protein coding gene	MP:0008515	thin retina outer nuclear layer
PTPN6	current symbol	MGI:96055	Ptpn6	protein tyrosine phosphatase, non-receptor type 6	protein coding gene	MP:0008518	retina outer nuclear layer degeneration
PTPN6	current symbol	MGI:96055	Ptpn6	protein tyrosine phosphatase, non-receptor type 6	protein coding gene	MP:0008577	increased circulating interferon-gamma level
PTPN6	current symbol	MGI:96055	Ptpn6	protein tyrosine phosphatase, non-receptor type 6	protein coding gene	MP:0008586	disorganized photoreceptor outer segment
PTPN6	current symbol	MGI:96055	Ptpn6	protein tyrosine phosphatase, non-receptor type 6	protein coding gene	MP:0008587	short photoreceptor outer segment
PTPN6	current symbol	MGI:96055	Ptpn6	protein tyrosine phosphatase, non-receptor type 6	protein coding gene	MP:0008593	increased circulating interleukin-10 level
PTPN6	current symbol	MGI:96055	Ptpn6	protein tyrosine phosphatase, non-receptor type 6	protein coding gene	MP:0008596	increased circulating interleukin-6 level
PTPN6	current symbol	MGI:96055	Ptpn6	protein tyrosine phosphatase, non-receptor type 6	protein coding gene	MP:0008614	increased circulating interleukin-17 level
PTPN6	current symbol	MGI:96055	Ptpn6	protein tyrosine phosphatase, non-receptor type 6	protein coding gene	MP:0008641	increased circulating interleukin-1 beta level
PTPN6	current symbol	MGI:96055	Ptpn6	protein tyrosine phosphatase, non-receptor type 6	protein coding gene	MP:0008948	decreased neuron number
PTPN6	current symbol	MGI:96055	Ptpn6	protein tyrosine phosphatase, non-receptor type 6	protein coding gene	MP:0009278	abnormal bone marrow cell physiology
PTPN6	current symbol	MGI:96055	Ptpn6	protein tyrosine phosphatase, non-receptor type 6	protein coding gene	MP:0009336	increased splenocyte proliferation
PTPN6	current symbol	MGI:96055	Ptpn6	protein tyrosine phosphatase, non-receptor type 6	protein coding gene	MP:0009789	decreased susceptibility to bacterial infection induced morbidity/mortality
PTPN6	current symbol	MGI:96055	Ptpn6	protein tyrosine phosphatase, non-receptor type 6	protein coding gene	MP:0010124	decreased bone mineral content
PTPN6	current symbol	MGI:96055	Ptpn6	protein tyrosine phosphatase, non-receptor type 6	protein coding gene	MP:0010169	decreased CD4-positive, CD25-positive, alpha-beta regulatory T cell number
PTPN6	current symbol	MGI:96055	Ptpn6	protein tyrosine phosphatase, non-receptor type 6	protein coding gene	MP:0010209	abnormal circulating chemokine level
PTPN6	current symbol	MGI:96055	Ptpn6	protein tyrosine phosphatase, non-receptor type 6	protein coding gene	MP:0010838	increased CD8-positive, alpha-beta memory T cell number
PTPN6	current symbol	MGI:96055	Ptpn6	protein tyrosine phosphatase, non-receptor type 6	protein coding gene	MP:0010844	increased effector memory CD4-positive, alpha-beta T cell number
PTPN6	current symbol	MGI:96055	Ptpn6	protein tyrosine phosphatase, non-receptor type 6	protein coding gene	MP:0010847	increased central memory CD8 positive, alpha-beta T cell number
PTPN6	current symbol	MGI:96055	Ptpn6	protein tyrosine phosphatase, non-receptor type 6	protein coding gene	MP:0010850	increased effector memory CD8-positive, alpha-beta T cell number
PTPN6	current symbol	MGI:96055	Ptpn6	protein tyrosine phosphatase, non-receptor type 6	protein coding gene	MP:0010899	abnormal pulmonary alveolar system morphology
PTPN6	current symbol	MGI:96055	Ptpn6	protein tyrosine phosphatase, non-receptor type 6	protein coding gene	MP:0011085	postnatal lethality, complete penetrance
PTPN6	current symbol	MGI:96055	Ptpn6	protein tyrosine phosphatase, non-receptor type 6	protein coding gene	MP:0011110	preweaning lethality, incomplete penetrance
PTPN6	current symbol	MGI:96055	Ptpn6	protein tyrosine phosphatase, non-receptor type 6	protein coding gene	MP:0011130	absent tertiary ovarian follicles
PTPN6	current symbol	MGI:96055	Ptpn6	protein tyrosine phosphatase, non-receptor type 6	protein coding gene	MP:0012143	decreased a-wave amplitude
PTPN6	current symbol	MGI:96055	Ptpn6	protein tyrosine phosphatase, non-receptor type 6	protein coding gene	MP:0012144	decreased b-wave amplitude
PTPN6	current symbol	MGI:96055	Ptpn6	protein tyrosine phosphatase, non-receptor type 6	protein coding gene	MP:0013435	decreased CD8-positive, naive alpha-beta T cell number
PTPN6	current symbol	MGI:96055	Ptpn6	protein tyrosine phosphatase, non-receptor type 6	protein coding gene	MP:0020448	increased microglial cell activation
PTPN6	current symbol	MGI:96055	Ptpn6	protein tyrosine phosphatase, non-receptor type 6	protein coding gene	MP:0031234	increased circulating serum amyloid protein level
SLC25A37	current symbol	MGI:1914962	Slc25a37	solute carrier family 25, member 37	protein coding gene	MP:0000208	decreased hematocrit
SLC25A37	current symbol	MGI:1914962	Slc25a37	solute carrier family 25, member 37	protein coding gene	MP:0000245	abnormal erythropoiesis
SLC25A37	current symbol	MGI:1914962	Slc25a37	solute carrier family 25, member 37	protein coding gene	MP:0000599	enlarged liver
SLC25A37	current symbol	MGI:1914962	Slc25a37	solute carrier family 25, member 37	protein coding gene	MP:0000610	cholestasis
SLC25A37	current symbol	MGI:1914962	Slc25a37	solute carrier family 25, member 37	protein coding gene	MP:0000689	abnormal spleen morphology
SLC25A37	current symbol	MGI:1914962	Slc25a37	solute carrier family 25, member 37	protein coding gene	MP:0000691	enlarged spleen
SLC25A37	current symbol	MGI:1914962	Slc25a37	solute carrier family 25, member 37	protein coding gene	MP:0001577	anemia
SLC25A37	current symbol	MGI:1914962	Slc25a37	solute carrier family 25, member 37	protein coding gene	MP:0002123	abnormal definitive hematopoiesis
SLC25A37	current symbol	MGI:1914962	Slc25a37	solute carrier family 25, member 37	protein coding gene	MP:0002591	decreased mean corpuscular volume
SLC25A37	current symbol	MGI:1914962	Slc25a37	solute carrier family 25, member 37	protein coding gene	MP:0002619	abnormal lymphocyte morphology
SLC25A37	current symbol	MGI:1914962	Slc25a37	solute carrier family 25, member 37	protein coding gene	MP:0002874	decreased hemoglobin content
SLC25A37	current symbol	MGI:1914962	Slc25a37	solute carrier family 25, member 37	protein coding gene	MP:0002875	decreased erythrocyte cell number
SLC25A37	current symbol	MGI:1914962	Slc25a37	solute carrier family 25, member 37	protein coding gene	MP:0003135	increased erythroid progenitor cell number
SLC25A37	current symbol	MGI:1914962	Slc25a37	solute carrier family 25, member 37	protein coding gene	MP:0003333	liver fibrosis
SLC25A37	current symbol	MGI:1914962	Slc25a37	solute carrier family 25, member 37	protein coding gene	MP:0003717	pallor
SLC25A37	current symbol	MGI:1914962	Slc25a37	solute carrier family 25, member 37	protein coding gene	MP:0004939	abnormal B cell morphology
SLC25A37	current symbol	MGI:1914962	Slc25a37	solute carrier family 25, member 37	protein coding gene	MP:0005517	impaired liver regeneration
SLC25A37	current symbol	MGI:1914962	Slc25a37	solute carrier family 25, member 37	protein coding gene	MP:0005637	abnormal iron homeostasis
SLC25A37	current symbol	MGI:1914962	Slc25a37	solute carrier family 25, member 37	protein coding gene	MP:0008037	abnormal T cell morphology
SLC25A37	current symbol	MGI:1914962	Slc25a37	solute carrier family 25, member 37	protein coding gene	MP:0008743	decreased liver iron level
SLC25A37	current symbol	MGI:1914962	Slc25a37	solute carrier family 25, member 37	protein coding gene	MP:0008956	decreased cellular hemoglobin content
SLC25A37	current symbol	MGI:1914962	Slc25a37	solute carrier family 25, member 37	protein coding gene	MP:0010959	abnormal oxidative phosphorylation
SLC25A37	current symbol	MGI:1914962	Slc25a37	solute carrier family 25, member 37	protein coding gene	MP:0011091	prenatal lethality, complete penetrance
SLC25A37	current symbol	MGI:1914962	Slc25a37	solute carrier family 25, member 37	protein coding gene	MP:0011098	embryonic lethality during organogenesis, complete penetrance
SLC25A37	current symbol	MGI:1914962	Slc25a37	solute carrier family 25, member 37	protein coding gene	MP:0011178	increased erythroblast number
ODC1	current symbol	MGI:97402	Odc1	ornithine decarboxylase, structural 1	protein coding gene	MP:0002169	no abnormal phenotype detected
ODC1	current symbol	MGI:97402	Odc1	ornithine decarboxylase, structural 1	protein coding gene	MP:0002833	increased heart weight
ODC1	current symbol	MGI:97402	Odc1	ornithine decarboxylase, structural 1	protein coding gene	MP:0010380	abnormal inner cell mass apoptosis
ODC1	current symbol	MGI:97402	Odc1	ornithine decarboxylase, structural 1	protein coding gene	MP:0011096	embryonic lethality between implantation and somite formation, complete penetrance
ODC1	current symbol	MGI:97402	Odc1	ornithine decarboxylase, structural 1	protein coding gene	MP:0011100	preweaning lethality, complete penetrance
ODC1	current symbol	MGI:97402	Odc1	ornithine decarboxylase, structural 1	protein coding gene	MP:0013292	embryonic lethality prior to organogenesis
ODC1	human synonym	MGI:2445059	Slc25a21	solute carrier family 25 (mitochondrial oxodicarboxylate carrier), member 21	protein coding gene	MP:0000183	decreased circulating LDL cholesterol level
ODC1	human synonym	MGI:2445059	Slc25a21	solute carrier family 25 (mitochondrial oxodicarboxylate carrier), member 21	protein coding gene	MP:0000438	abnormal cranium morphology
ODC1	human synonym	MGI:2445059	Slc25a21	solute carrier family 25 (mitochondrial oxodicarboxylate carrier), member 21	protein coding gene	MP:0000443	abnormal snout morphology
ODC1	human synonym	MGI:2445059	Slc25a21	solute carrier family 25 (mitochondrial oxodicarboxylate carrier), member 21	protein coding gene	MP:0000458	abnormal mandible morphology
ODC1	human synonym	MGI:2445059	Slc25a21	solute carrier family 25 (mitochondrial oxodicarboxylate carrier), member 21	protein coding gene	MP:0001258	decreased body length
ODC1	human synonym	MGI:2445059	Slc25a21	solute carrier family 25 (mitochondrial oxodicarboxylate carrier), member 21	protein coding gene	MP:0001262	decreased body weight
ODC1	human synonym	MGI:2445059	Slc25a21	solute carrier family 25 (mitochondrial oxodicarboxylate carrier), member 21	protein coding gene	MP:0002100	abnormal tooth morphology
ODC1	human synonym	MGI:2445059	Slc25a21	solute carrier family 25 (mitochondrial oxodicarboxylate carrier), member 21	protein coding gene	MP:0002591	decreased mean corpuscular volume
ODC1	human synonym	MGI:2445059	Slc25a21	solute carrier family 25 (mitochondrial oxodicarboxylate carrier), member 21	protein coding gene	MP:0002932	abnormal joint morphology
[truncated: 9,109 more rows]

## Sheet: Abnormal placenta development
Input	Input Type	MGI Gene/Marker ID	Symbol	Name	Feature Type	MP ID	Term
ESX1	current symbol	MGI:1096388	Esx1	extraembryonic, spermatogenesis, homeobox 1	protein coding gene	MP:0001712	abnormal placenta development
ESX1	current symbol	MGI:1096388	Esx1	extraembryonic, spermatogenesis, homeobox 1	protein coding gene	MP:0003231	abnormal placenta vasculature
ESX1	current symbol	MGI:1096388	Esx1	extraembryonic, spermatogenesis, homeobox 1	protein coding gene	MP:0004920	increased placenta weight
SPINT2	current symbol	MGI:1338031	Spint2	serine protease inhibitor, Kunitz type 2	protein coding gene	MP:0011095	embryonic lethality between implantation and placentation, complete penetrance
SPINT2	current symbol	MGI:1338031	Spint2	serine protease inhibitor, Kunitz type 2	protein coding gene	MP:0011105	embryonic lethality between implantation and placentation, incomplete penetrance
SPINT1	current symbol	MGI:1338033	Spint1	serine protease inhibitor, Kunitz type 1	protein coding gene	MP:0001711	abnormal placenta morphology
SPINT1	current symbol	MGI:1338033	Spint1	serine protease inhibitor, Kunitz type 1	protein coding gene	MP:0001712	abnormal placenta development
SPINT1	current symbol	MGI:1338033	Spint1	serine protease inhibitor, Kunitz type 1	protein coding gene	MP:0001716	abnormal placenta labyrinth morphology
SPINT1	current symbol	MGI:1338033	Spint1	serine protease inhibitor, Kunitz type 1	protein coding gene	MP:0003231	abnormal placenta vasculature
SPINT1	current symbol	MGI:1338033	Spint1	serine protease inhibitor, Kunitz type 1	protein coding gene	MP:0003403	absent placental labyrinth
SPINT1	current symbol	MGI:1338033	Spint1	serine protease inhibitor, Kunitz type 1	protein coding gene	MP:0004265	abnormal placental transport
SPINT1	current symbol	MGI:1338033	Spint1	serine protease inhibitor, Kunitz type 1	protein coding gene	MP:0008803	abnormal placental labyrinth vasculature morphology
TEX19	old symbol	MGI:1920929	Tex19.1	testis expressed gene 19.1	protein coding gene	MP:0001711	abnormal placenta morphology
TEX19	old symbol	MGI:1920929	Tex19.1	testis expressed gene 19.1	protein coding gene	MP:0004259	small placenta
TEX19	old symbol	MGI:1920929	Tex19.1	testis expressed gene 19.1	protein coding gene	MP:0013248	placenta junctional zone necrosis
JUP	current symbol	MGI:96650	Jup	junction plakoglobin	protein coding gene	MP:0004259	small placenta
DUSP9	current symbol	MGI:2387107	Dusp9	dual specificity phosphatase 9	protein coding gene	MP:0001716	abnormal placenta labyrinth morphology
WNT7B	current symbol	MGI:98962	Wnt7b	wingless-type MMTV integration site family, member 7B	protein coding gene	MP:0001712	abnormal placenta development
LDOC1	current symbol	MGI:2685212	Ldoc1	regulator of NFKB signaling	protein coding gene	MP:0001711	abnormal placenta morphology
PPARG	current symbol	MGI:97747	Pparg	peroxisome proliferator activated receptor gamma	protein coding gene	MP:0001711	abnormal placenta morphology
PPARG	current symbol	MGI:97747	Pparg	peroxisome proliferator activated receptor gamma	protein coding gene	MP:0001712	abnormal placenta development
PPARG	current symbol	MGI:97747	Pparg	peroxisome proliferator activated receptor gamma	protein coding gene	MP:0001715	placental labyrinth hypoplasia
PPARG	current symbol	MGI:97747	Pparg	peroxisome proliferator activated receptor gamma	protein coding gene	MP:0001716	abnormal placenta labyrinth morphology
PPARG	current symbol	MGI:97747	Pparg	peroxisome proliferator activated receptor gamma	protein coding gene	MP:0008803	abnormal placental labyrinth vasculature morphology
PPARG	current symbol	MGI:97747	Pparg	peroxisome proliferator activated receptor gamma	protein coding gene	MP:0012126	abnormal placenta hemotrichorial membrane morphology
SULT1E1	current symbol	MGI:98431	Sult1e1	sulfotransferase family 1E, member 1	protein coding gene	MP:0020407	abnormal placental thrombosis
JAK3	current symbol	MGI:99928	Jak3	Janus kinase 3	protein coding gene	MP:0001711	abnormal placenta morphology
PRL7D1	current symbol	MGI:97619	Prl7d1	prolactin family 7, subfamily d, member 1	protein coding gene	MP:0001711	abnormal placenta morphology
PRL7D1	current symbol	MGI:97619	Prl7d1	prolactin family 7, subfamily d, member 1	protein coding gene	MP:0004921	decreased placenta weight
PRL7D1	current symbol	MGI:97619	Prl7d1	prolactin family 7, subfamily d, member 1	protein coding gene	MP:0008957	abnormal placenta junctional zone morphology
SLC38A4	current symbol	MGI:1916604	Slc38a4	solute carrier family 38, member 4	protein coding gene	MP:0004921	decreased placenta weight
SLC38A4	current symbol	MGI:1916604	Slc38a4	solute carrier family 38, member 4	protein coding gene	MP:0011523	thin placenta labyrinth
BAIAP2	current symbol	MGI:2137336	Baiap2	brain-specific angiogenesis inhibitor 1-associated protein 2	protein coding gene	MP:0008803	abnormal placental labyrinth vasculature morphology
BAIAP2	current symbol	MGI:2137336	Baiap2	brain-specific angiogenesis inhibitor 1-associated protein 2	protein coding gene	MP:0030975	placenta hemorrhage
DLX3	current symbol	MGI:94903	Dlx3	distal-less homeobox 3	protein coding gene	MP:0001712	abnormal placenta development
DLX3	current symbol	MGI:94903	Dlx3	distal-less homeobox 3	protein coding gene	MP:0001716	abnormal placenta labyrinth morphology
DLX3	current symbol	MGI:94903	Dlx3	distal-less homeobox 3	protein coding gene	MP:0003403	absent placental labyrinth
DLX3	current symbol	MGI:94903	Dlx3	distal-less homeobox 3	protein coding gene	MP:0008803	abnormal placental labyrinth vasculature morphology
APELA	current symbol	MGI:3642370	Apela	apelin receptor early endogenous ligand	protein coding gene	MP:0001711	abnormal placenta morphology
APELA	current symbol	MGI:3642370	Apela	apelin receptor early endogenous ligand	protein coding gene	MP:0008803	abnormal placental labyrinth vasculature morphology
APELA	current symbol	MGI:3642370	Apela	apelin receptor early endogenous ligand	protein coding gene	MP:0009658	increased placenta apoptosis
APELA	current symbol	MGI:3642370	Apela	apelin receptor early endogenous ligand	protein coding gene	MP:0011523	thin placenta labyrinth
DSP	current symbol	MGI:109611	Dsp	desmoplakin	protein coding gene	MP:0001711	abnormal placenta morphology
ATXN10	current symbol	MGI:1859293	Atxn10	ataxin 10	protein coding gene	MP:0011095	embryonic lethality between implantation and placentation, complete penetrance
IGF2BP1	current symbol	MGI:1890357	Igf2bp1	insulin-like growth factor 2 mRNA binding protein 1	protein coding gene	MP:0004921	decreased placenta weight
IL2RG	current symbol	MGI:96551	Il2rg	interleukin 2 receptor, gamma chain	protein coding gene	MP:0010776	abnormal placenta metrial gland morphology
PEG10	current symbol	MGI:2157785	Peg10	paternally expressed 10	protein coding gene	MP:0003403	absent placental labyrinth
PEG10	current symbol	MGI:2157785	Peg10	paternally expressed 10	protein coding gene	MP:0004259	small placenta
SLC34A2	current symbol	MGI:1342284	Slc34a2	solute carrier family 34 (sodium phosphate), member 2	protein coding gene	MP:0003403	absent placental labyrinth
IGF2	current symbol	MGI:96434	Igf2	insulin-like growth factor 2	protein coding gene	MP:0004259	small placenta
IGF2	current symbol	MGI:96434	Igf2	insulin-like growth factor 2	protein coding gene	MP:0004265	abnormal placental transport
IGF2	current symbol	MGI:96434	Igf2	insulin-like growth factor 2	protein coding gene	MP:0004920	increased placenta weight
IGF2	current symbol	MGI:96434	Igf2	insulin-like growth factor 2	protein coding gene	MP:0004921	decreased placenta weight
LPAR3	current symbol	MGI:1929469	Lpar3	lysophosphatidic acid receptor 3	protein coding gene	MP:0001711	abnormal placenta morphology
GAB1	current symbol	MGI:108088	Gab1	growth factor receptor bound protein 2-associated protein 1	protein coding gene	MP:0001715	placental labyrinth hypoplasia
GAB1	current symbol	MGI:108088	Gab1	growth factor receptor bound protein 2-associated protein 1	protein coding gene	MP:0001716	abnormal placenta labyrinth morphology
GAB1	current symbol	MGI:108088	Gab1	growth factor receptor bound protein 2-associated protein 1	protein coding gene	MP:0003231	abnormal placenta vasculature
GAB1	current symbol	MGI:108088	Gab1	growth factor receptor bound protein 2-associated protein 1	protein coding gene	MP:0004259	small placenta
GAB1	current symbol	MGI:108088	Gab1	growth factor receptor bound protein 2-associated protein 1	protein coding gene	MP:0011523	thin placenta labyrinth
GAB1	current symbol	MGI:108088	Gab1	growth factor receptor bound protein 2-associated protein 1	protein coding gene	MP:0011527	disorganized placental labyrinth
SYNB	current symbol	MGI:3045308	Synb	syncytin b	protein coding gene	MP:0001716	abnormal placenta labyrinth morphology
SYNB	current symbol	MGI:3045308	Synb	syncytin b	protein coding gene	MP:0008803	abnormal placental labyrinth vasculature morphology
FHOD3	current symbol	MGI:1925847	Fhod3	formin homology 2 domain containing 3	protein coding gene	MP:0001711	abnormal placenta morphology
RXRA	current symbol	MGI:98214	Rxra	retinoid X receptor alpha	protein coding gene	MP:0001711	abnormal placenta morphology
RXRA	current symbol	MGI:98214	Rxra	retinoid X receptor alpha	protein coding gene	MP:0001716	abnormal placenta labyrinth morphology
HSD17B2	current symbol	MGI:1096386	Hsd17b2	hydroxysteroid (17-beta) dehydrogenase 2	protein coding gene	MP:0001711	abnormal placenta morphology
HSD17B2	current symbol	MGI:1096386	Hsd17b2	hydroxysteroid (17-beta) dehydrogenase 2	protein coding gene	MP:0001716	abnormal placenta labyrinth morphology
HSD17B2	current symbol	MGI:1096386	Hsd17b2	hydroxysteroid (17-beta) dehydrogenase 2	protein coding gene	MP:0004259	small placenta
HSD17B2	current symbol	MGI:1096386	Hsd17b2	hydroxysteroid (17-beta) dehydrogenase 2	protein coding gene	MP:0011527	disorganized placental labyrinth
GCM1	current symbol	MGI:108045	Gcm1	glial cells missing homolog 1	protein coding gene	MP:0001716	abnormal placenta labyrinth morphology
GCM1	current symbol	MGI:108045	Gcm1	glial cells missing homolog 1	protein coding gene	MP:0003403	absent placental labyrinth
GCM1	current symbol	MGI:108045	Gcm1	glial cells missing homolog 1	protein coding gene	MP:0008803	abnormal placental labyrinth vasculature morphology
GCM1	current symbol	MGI:108045	Gcm1	glial cells missing homolog 1	protein coding gene	MP:0011524	thick placenta labyrinth
GCM1	current symbol	MGI:108045	Gcm1	glial cells missing homolog 1	protein coding gene	MP:0011526	abnormal placenta fetal blood space morphology
GCM1	current symbol	MGI:108045	Gcm1	glial cells missing homolog 1	protein coding gene	MP:0011529	increased placenta intervillous maternal lacunae size
RTL1	current symbol	MGI:2656842	Rtl1	retrotransposon Gaglike 1	protein coding gene	MP:0001712	abnormal placenta development
RTL1	current symbol	MGI:2656842	Rtl1	retrotransposon Gaglike 1	protein coding gene	MP:0001716	abnormal placenta labyrinth morphology
RTL1	current symbol	MGI:2656842	Rtl1	retrotransposon Gaglike 1	protein coding gene	MP:0004258	abnormal placenta size
RTL1	current symbol	MGI:2656842	Rtl1	retrotransposon Gaglike 1	protein coding gene	MP:0004260	enlarged placenta
RTL1	current symbol	MGI:2656842	Rtl1	retrotransposon Gaglike 1	protein coding gene	MP:0004920	increased placenta weight
RTL1	current symbol	MGI:2656842	Rtl1	retrotransposon Gaglike 1	protein coding gene	MP:0004921	decreased placenta weight
RTL1	current symbol	MGI:2656842	Rtl1	retrotransposon Gaglike 1	protein coding gene	MP:0006372	impaired placental function
ADGRG6	current symbol	MGI:1916151	Adgrg6	adhesion G protein-coupled receptor G6	protein coding gene	MP:0010038	abnormal placenta physiology
ADGRG6	current symbol	MGI:1916151	Adgrg6	adhesion G protein-coupled receptor G6	protein coding gene	MP:0011527	disorganized placental labyrinth
ADGRG6	current symbol	MGI:1916151	Adgrg6	adhesion G protein-coupled receptor G6	protein coding gene	MP:0011529	increased placenta intervillous maternal lacunae size
ADGRG6	current symbol	MGI:1916151	Adgrg6	adhesion G protein-coupled receptor G6	protein coding gene	MP:0030975	placenta hemorrhage
EPOR	current symbol	MGI:95408	Epor	erythropoietin receptor	protein coding gene	MP:0001711	abnormal placenta morphology
LAMA1	current symbol	MGI:99892	Lama1	laminin, alpha 1	protein coding gene	MP:0005032	abnormal ectoplacental cone morphology
ASB4	current symbol	MGI:1929751	Asb4	ankyrin repeat and SOCS box-containing 4	protein coding gene	MP:0001716	abnormal placenta labyrinth morphology
ASB4	current symbol	MGI:1929751	Asb4	ankyrin repeat and SOCS box-containing 4	protein coding gene	MP:0003231	abnormal placenta vasculature
ASCL2	current symbol	MGI:96920	Ascl2	achaete-scute family bHLH transcription factor 2	protein coding gene	MP:0001712	abnormal placenta development
ASCL2	current symbol	MGI:96920	Ascl2	achaete-scute family bHLH transcription factor 2	protein coding gene	MP:0008803	abnormal placental labyrinth vasculature morphology
ST14	current symbol	MGI:1338881	St14	suppression of tumorigenicity 14 (colon carcinoma)	protein coding gene	MP:0004258	abnormal placenta size
GJB2	current symbol	MGI:95720	Gjb2	gap junction protein, beta 2	protein coding gene	MP:0001712	abnormal placenta development
GJB2	current symbol	MGI:95720	Gjb2	gap junction protein, beta 2	protein coding gene	MP:0004265	abnormal placental transport
GJB2	current symbol	MGI:95720	Gjb2	gap junction protein, beta 2	protein coding gene	MP:0008803	abnormal placental labyrinth vasculature morphology
GJB2	current symbol	MGI:95720	Gjb2	gap junction protein, beta 2	protein coding gene	MP:0011521	decreased placental labyrinth size
GJB5	current symbol	MGI:95723	Gjb5	gap junction protein, beta 5	protein coding gene	MP:0001712	abnormal placenta development
GJB5	current symbol	MGI:95723	Gjb5	gap junction protein, beta 5	protein coding gene	MP:0004921	decreased placenta weight
HMOX1	current symbol	MGI:96163	Hmox1	heme oxygenase 1	protein coding gene	MP:0001711	abnormal placenta morphology
HMOX1	current symbol	MGI:96163	Hmox1	heme oxygenase 1	protein coding gene	MP:0004258	abnormal placenta size
MYO18A	current symbol	MGI:2667185	Myo18a	myosin XVIIIA	protein coding gene	MP:0004258	abnormal placenta size
MEG3	current symbol	MGI:1202886	Meg3	maternally expressed 3	lncRNA gene	MP:0004921	decreased placenta weight
EPCAM	current symbol	MGI:106653	Epcam	epithelial cell adhesion molecule	protein coding gene	MP:0001716	abnormal placenta labyrinth morphology
EPCAM	current symbol	MGI:106653	Epcam	epithelial cell adhesion molecule	protein coding gene	MP:0004259	small placenta
CDKN1C	current symbol	MGI:104564	Cdkn1c	cyclin dependent kinase inhibitor 1C	protein coding gene	MP:0001711	abnormal placenta morphology
CDKN1C	current symbol	MGI:104564	Cdkn1c	cyclin dependent kinase inhibitor 1C	protein coding gene	MP:0001716	abnormal placenta labyrinth morphology
CDKN1C	current symbol	MGI:104564	Cdkn1c	cyclin dependent kinase inhibitor 1C	protein coding gene	MP:0004260	enlarged placenta
CDKN1C	current symbol	MGI:104564	Cdkn1c	cyclin dependent kinase inhibitor 1C	protein coding gene	MP:0004920	increased placenta weight
ZFP568	current symbol	MGI:2142347	Zfp568	zinc finger protein 568	protein coding gene	MP:0001711	abnormal placenta morphology
ZFP568	current symbol	MGI:2142347	Zfp568	zinc finger protein 568	protein coding gene	MP:0003403	absent placental labyrinth
CDH1	current symbol	MGI:88354	Cdh1	cadherin 1	protein coding gene	MP:0001711	abnormal placenta morphology
CDH1	current symbol	MGI:88354	Cdh1	cadherin 1	protein coding gene	MP:0001715	placental labyrinth hypoplasia
CDH1	current symbol	MGI:88354	Cdh1	cadherin 1	protein coding gene	MP:0008803	abnormal placental labyrinth vasculature morphology
CDH1	current symbol	MGI:88354	Cdh1	cadherin 1	protein coding gene	MP:0010038	abnormal placenta physiology
CDH1	current symbol	MGI:88354	Cdh1	cadherin 1	protein coding gene	MP:0011521	decreased placental labyrinth size
CDH1	synonym	MGI:1926790	Fzr1	fizzy and cell division cycle 20 related 1	protein coding gene	MP:0001711	abnormal placenta morphology
CDH1	synonym	MGI:1926790	Fzr1	fizzy and cell division cycle 20 related 1	protein coding gene	MP:0001715	placental labyrinth hypoplasia
CDH1	synonym	MGI:1926790	Fzr1	fizzy and cell division cycle 20 related 1	protein coding gene	MP:0001716	abnormal placenta labyrinth morphology
CDH1	synonym	MGI:1926790	Fzr1	fizzy and cell division cycle 20 related 1	protein coding gene	MP:0004258	abnormal placenta size
CDH1	synonym	MGI:1926790	Fzr1	fizzy and cell division cycle 20 related 1	protein coding gene	MP:0004259	small placenta
CDH1	synonym	MGI:1926790	Fzr1	fizzy and cell division cycle 20 related 1	protein coding gene	MP:0004266	pale placenta
CDH1	synonym	MGI:1926790	Fzr1	fizzy and cell division cycle 20 related 1	protein coding gene	MP:0008803	abnormal placental labyrinth vasculature morphology
PHLDA2	current symbol	MGI:1202307	Phlda2	pleckstrin homology like domain, family A, member 2	protein coding gene	MP:0004920	increased placenta weight
ESRRB	current symbol	MGI:1346832	Esrrb	estrogen related receptor, beta	protein coding gene	MP:0001711	abnormal placenta morphology
ESRRB	current symbol	MGI:1346832	Esrrb	estrogen related receptor, beta	protein coding gene	MP:0003403	absent placental labyrinth
CUL7	current symbol	MGI:1913765	Cul7	cullin 7	protein coding gene	MP:0001712	abnormal placenta development
CUL4B	current symbol	MGI:1919834	Cul4b	cullin 4B	protein coding gene	MP:0001716	abnormal placenta labyrinth morphology
CUL4B	current symbol	MGI:1919834	Cul4b	cullin 4B	protein coding gene	MP:0001717	absent ectoplacental cone
CUL4B	current symbol	MGI:1919834	Cul4b	cullin 4B	protein coding gene	MP:0004259	small placenta
CUL4B	current symbol	MGI:1919834	Cul4b	cullin 4B	protein coding gene	MP:0004266	pale placenta
CUL4B	current symbol	MGI:1919834	Cul4b	cullin 4B	protein coding gene	MP:0011527	disorganized placental labyrinth
CYR61	old symbol	MGI:88613	Ccn1	cellular communication network factor 1	protein coding gene	MP:0001711	abnormal placenta morphology
CYR61	old symbol	MGI:88613	Ccn1	cellular communication network factor 1	protein coding gene	MP:0004266	pale placenta
CYR61	old symbol	MGI:88613	Ccn1	cellular communication network factor 1	protein coding gene	MP:0008803	abnormal placental labyrinth vasculature morphology
SLC13A4	current symbol	MGI:2442367	Slc13a4	solute carrier family 13 (sodium/sulfate symporters), member 4	protein coding gene	MP:0004265	abnormal placental transport
KRT8	current symbol	MGI:96705	Krt8	keratin 8	protein coding gene	MP:0001711	abnormal placenta morphology
KRT8	current symbol	MGI:96705	Krt8	keratin 8	protein coding gene	MP:0006372	impaired placental function
OVOL2	current symbol	MGI:1338039	Ovol2	ovo like zinc finger 2	protein coding gene	MP:0003231	abnormal placenta vasculature
OVOL2	current symbol	MGI:1338039	Ovol2	ovo like zinc finger 2	protein coding gene	MP:0008803	abnormal placental labyrinth vasculature morphology
TFEB	current symbol	MGI:103270	Tfeb	transcription factor EB	protein coding gene	MP:0001711	abnormal placenta morphology
CITED1	current symbol	MGI:108023	Cited1	Cbp/p300-interacting transactivator with Glu/Asp-rich carboxy-terminal domain 1	protein coding gene	MP:0001711	abnormal placenta morphology
CITED1	current symbol	MGI:108023	Cited1	Cbp/p300-interacting transactivator with Glu/Asp-rich carboxy-terminal domain 1	protein coding gene	MP:0003231	abnormal placenta vasculature
CITED1	current symbol	MGI:108023	Cited1	Cbp/p300-interacting transactivator with Glu/Asp-rich carboxy-terminal domain 1	protein coding gene	MP:0008803	abnormal placental labyrinth vasculature morphology
CITED1	current symbol	MGI:108023	Cited1	Cbp/p300-interacting transactivator with Glu/Asp-rich carboxy-terminal domain 1	protein coding gene	MP:0011521	decreased placental labyrinth size
CITED1	current symbol	MGI:108023	Cited1	Cbp/p300-interacting transactivator with Glu/Asp-rich carboxy-terminal domain 1	protein coding gene	MP:0011527	disorganized placental labyrinth
PRL7B1	current symbol	MGI:1922846	Prl7b1	prolactin family 7, subfamily b, member 1	protein coding gene	MP:0003231	abnormal placenta vasculature
LLGL2	current symbol	MGI:1918843	Llgl2	LLGL2 scribble cell polarity complex component	protein coding gene	MP:0001716	abnormal placenta labyrinth morphology
LLGL2	current symbol	MGI:1918843	Llgl2	LLGL2 scribble cell polarity complex component	protein coding gene	MP:0004259	small placenta
LLGL2	current symbol	MGI:1918843	Llgl2	LLGL2 scribble cell polarity complex component	protein coding gene	MP:0004921	decreased placenta weight
LLGL2	current symbol	MGI:1918843	Llgl2	LLGL2 scribble cell polarity complex component	protein coding gene	MP:0008803	abnormal placental labyrinth vasculature morphology
LLGL2	current symbol	MGI:1918843	Llgl2	LLGL2 scribble cell polarity complex component	protein coding gene	MP:0011521	decreased placental labyrinth size
LLGL2	current symbol	MGI:1918843	Llgl2	LLGL2 scribble cell polarity complex component	protein coding gene	MP:0011522	abnormal placental labyrinth villi morphology
LLGL2	current symbol	MGI:1918843	Llgl2	LLGL2 scribble cell polarity complex component	protein coding gene	MP:0011525	abnormal placenta intervillous maternal lacunae morphology
LLGL2	current symbol	MGI:1918843	Llgl2	LLGL2 scribble cell polarity complex component	protein coding gene	MP:0011526	abnormal placenta fetal blood space morphology
LLGL2	current symbol	MGI:1918843	Llgl2	LLGL2 scribble cell polarity complex component	protein coding gene	MP:0011528	abnormal placental labyrinth villi branching morphogenesis
LLGL2	current symbol	MGI:1918843	Llgl2	LLGL2 scribble cell polarity complex component	protein coding gene	MP:0011529	increased placenta intervillous maternal lacunae size
CDX2	current symbol	MGI:88361	Cdx2	caudal type homeobox 2	protein coding gene	MP:0001716	abnormal placenta labyrinth morphology
GRHL2	current symbol	MGI:2182543	Grhl2	grainyhead like transcription factor 2	protein coding gene	MP:0001711	abnormal placenta morphology
NRK	current symbol	MGI:1351326	Nrk	Nik related kinase	protein coding gene	MP:0004260	enlarged placenta
NRK	current symbol	MGI:1351326	Nrk	Nik related kinase	protein coding gene	MP:0004920	increased placenta weight
AMOT	current symbol	MGI:108440	Amot	angiomotin	protein coding gene	MP:0004259	small placenta
CAMSAP3	current symbol	MGI:1916947	Camsap3	calmodulin regulated spectrin-associated protein family, member 3	protein coding gene	MP:0001711	abnormal placenta morphology
UTF1	current symbol	MGI:1276125	Utf1	undifferentiated embryonic cell transcription factor 1	protein coding gene	MP:0001712	abnormal placenta development
UTF1	current symbol	MGI:1276125	Utf1	undifferentiated embryonic cell transcription factor 1	protein coding gene	MP:0004259	small placenta
UTF1	current symbol	MGI:1276125	Utf1	undifferentiated embryonic cell transcription factor 1	protein coding gene	MP:0004921	decreased placenta weight
CXADR	current symbol	MGI:1201679	Cxadr	coxsackie virus and adenovirus receptor	protein coding gene	MP:0001711	abnormal placenta morphology
CXADR	current symbol	MGI:1201679	Cxadr	coxsackie virus and adenovirus receptor	protein coding gene	MP:0008803	abnormal placental labyrinth vasculature morphology
DLK1	current symbol	MGI:94900	Dlk1	delta like non-canonical Notch ligand 1	protein coding gene	MP:0001715	placental labyrinth hypoplasia
DLK1	current symbol	MGI:94900	Dlk1	delta like non-canonical Notch ligand 1	protein coding gene	MP:0001716	abnormal placenta labyrinth morphology
DLK1	current symbol	MGI:94900	Dlk1	delta like non-canonical Notch ligand 1	protein coding gene	MP:0008803	abnormal placental labyrinth vasculature morphology

## Sheet: Abnormal brain
Input	Input Type	MGI Gene/Marker ID	Symbol	Name	Feature Type	MP ID	Term
SCT	human synonym	MGI:2446089	Flnb	filamin, beta	protein coding gene	MP:0004950	abnormal brain vasculature morphology
NOX4	current symbol	MGI:1354184	Nox4	NADPH oxidase 4	protein coding gene	MP:0006059	decreased susceptibility to ischemic brain injury
NOX4	current symbol	MGI:1354184	Nox4	NADPH oxidase 4	protein coding gene	MP:0031385	enhanced blood-brain barrier function
FLVCR2	current symbol	MGI:2384974	Flvcr2	feline leukemia virus subgroup C cellular receptor 2	protein coding gene	MP:0001847	brain inflammation
FLVCR2	current symbol	MGI:2384974	Flvcr2	feline leukemia virus subgroup C cellular receptor 2	protein coding gene	MP:0004950	abnormal brain vasculature morphology
FLVCR2	current symbol	MGI:2384974	Flvcr2	feline leukemia virus subgroup C cellular receptor 2	protein coding gene	MP:0006080	brain ischemia
FLVCR2	current symbol	MGI:2384974	Flvcr2	feline leukemia virus subgroup C cellular receptor 2	protein coding gene	MP:0010022	brain vascular congestion
FLVCR2	current symbol	MGI:2384974	Flvcr2	feline leukemia virus subgroup C cellular receptor 2	protein coding gene	MP:0011380	enlarged brain ventricles
PPARG	current symbol	MGI:97747	Pparg	peroxisome proliferator activated receptor gamma	protein coding gene	MP:0006080	brain ischemia
UNG	current symbol	MGI:109352	Ung	uracil DNA glycosylase	protein coding gene	MP:0003076	increased susceptibility to ischemic brain injury
SCAMP5	current symbol	MGI:1928948	Scamp5	secretory carrier membrane protein 5	protein coding gene	MP:0004994	abnormal brain wave pattern
SLC9A6	current symbol	MGI:2443511	Slc9a6	solute carrier family 9 (sodium/hydrogen exchanger), member 6	protein coding gene	MP:0000774	decreased brain size
SLC9A6	current symbol	MGI:2443511	Slc9a6	solute carrier family 9 (sodium/hydrogen exchanger), member 6	protein coding gene	MP:0002152	abnormal brain morphology
SLC9A6	current symbol	MGI:2443511	Slc9a6	solute carrier family 9 (sodium/hydrogen exchanger), member 6	protein coding gene	MP:0012779	abnormal brain cholesterol level
PTPN6	current symbol	MGI:96055	Ptpn6	protein tyrosine phosphatase, non-receptor type 6	protein coding gene	MP:0000774	decreased brain size
PTPN6	current symbol	MGI:96055	Ptpn6	protein tyrosine phosphatase, non-receptor type 6	protein coding gene	MP:0000783	abnormal forebrain morphology
TRIM71	current symbol	MGI:2685973	Trim71	tripartite motif-containing 71	protein coding gene	MP:0000774	decreased brain size
TRIM71	current symbol	MGI:2685973	Trim71	tripartite motif-containing 71	protein coding gene	MP:0000822	abnormal brain ventricle morphology
DSP	current symbol	MGI:109611	Dsp	desmoplakin	protein coding gene	MP:0003864	abnormal midbrain development
FHL3	human synonym	MGI:1917700	Unc13d	unc-13 homolog D	protein coding gene	MP:0006059	decreased susceptibility to ischemic brain injury
CECR2	current symbol	MGI:1923799	Cecr2	CECR2, histone acetyl-lysine reader	protein coding gene	MP:0000783	abnormal forebrain morphology
CECR2	current symbol	MGI:1923799	Cecr2	CECR2, histone acetyl-lysine reader	protein coding gene	MP:0000841	abnormal hindbrain morphology
CECR2	current symbol	MGI:1923799	Cecr2	CECR2, histone acetyl-lysine reader	protein coding gene	MP:0000897	abnormal midbrain morphology
IGF2BP1	current symbol	MGI:1890357	Igf2bp1	insulin-like growth factor 2 mRNA binding protein 1	protein coding gene	MP:0000774	decreased brain size
SERPINB9C	current symbol	MGI:894669	Serpinb9c	serine (or cysteine) peptidase inhibitor, clade B, member 9c	protein coding gene	MP:0004738	abnormal auditory brainstem response
EPHB1	current symbol	MGI:1096337	Ephb1	Eph receptor B1	protein coding gene	MP:0008128	abnormal brain internal capsule morphology
EPHB1	current symbol	MGI:1096337	Ephb1	Eph receptor B1	protein coding gene	MP:0012462	decreased brain internal capsule size
EPHB1	current symbol	MGI:1096337	Ephb1	Eph receptor B1	protein coding gene	MP:0020140	increased brain external capsule size
ENTPD1	current symbol	MGI:102805	Entpd1	ectonucleoside triphosphate diphosphohydrolase 1	protein coding gene	MP:0002152	abnormal brain morphology
ENTPD1	current symbol	MGI:102805	Entpd1	ectonucleoside triphosphate diphosphohydrolase 1	protein coding gene	MP:0003076	increased susceptibility to ischemic brain injury
SATB1	current symbol	MGI:105084	Satb1	special AT-rich sequence binding protein 1	protein coding gene	MP:0004101	abnormal brain interneuron morphology
SATB1	current symbol	MGI:105084	Satb1	special AT-rich sequence binding protein 1	protein coding gene	MP:0004738	abnormal auditory brainstem response
NTN1	current symbol	MGI:105088	Ntn1	netrin 1	protein coding gene	MP:0002199	abnormal brain commissure morphology
SFRP1	current symbol	MGI:892014	Sfrp1	secreted frizzled-related protein 1	protein coding gene	MP:0002175	decreased brain weight
BAIAP2L2	current symbol	MGI:2652819	Baiap2l2	BAI1-associated protein 2-like 2	protein coding gene	MP:0004738	abnormal auditory brainstem response
BAIAP2L2	current symbol	MGI:2652819	Baiap2l2	BAI1-associated protein 2-like 2	protein coding gene	MP:0011967	increased or absent threshold for auditory brainstem response
SLC12A7	current symbol	MGI:1342283	Slc12a7	solute carrier family 12, member 7	protein coding gene	MP:0011967	increased or absent threshold for auditory brainstem response
RCOR2	current symbol	MGI:1859854	Rcor2	REST corepressor 2	protein coding gene	MP:0000774	decreased brain size
ARHGEF2	current symbol	MGI:103264	Arhgef2	Rho/Rac guanine nucleotide exchange factor 2	protein coding gene	MP:0000774	decreased brain size
ARHGEF2	current symbol	MGI:103264	Arhgef2	Rho/Rac guanine nucleotide exchange factor 2	protein coding gene	MP:0002152	abnormal brain morphology
ARHGEF2	current symbol	MGI:103264	Arhgef2	Rho/Rac guanine nucleotide exchange factor 2	protein coding gene	MP:0005277	abnormal brainstem morphology
FHOD3	current symbol	MGI:1925847	Fhod3	formin homology 2 domain containing 3	protein coding gene	MP:0003232	abnormal forebrain development
FHOD3	current symbol	MGI:1925847	Fhod3	formin homology 2 domain containing 3	protein coding gene	MP:0003864	abnormal midbrain development
FHOD3	current symbol	MGI:1925847	Fhod3	formin homology 2 domain containing 3	protein coding gene	MP:0006108	abnormal hindbrain development
HSD17B2	current symbol	MGI:1096386	Hsd17b2	hydroxysteroid (17-beta) dehydrogenase 2	protein coding gene	MP:0002175	decreased brain weight
HMGA2	current symbol	MGI:101761	Hmga2	high mobility group AT-hook 2	protein coding gene	MP:0002176	increased brain weight
HMGA2	current symbol	MGI:101761	Hmga2	high mobility group AT-hook 2	protein coding gene	MP:0005238	increased brain size
EPN3	current symbol	MGI:1919139	Epn3	epsin 3	protein coding gene	MP:0004738	abnormal auditory brainstem response
ELF3	synonym	MGI:98388	Sptbn1	spectrin beta, non-erythrocytic 1	protein coding gene	MP:0000913	abnormal brain development
UBA6	current symbol	MGI:1913894	Uba6	ubiquitin-like modifier activating enzyme 6	protein coding gene	MP:0000774	decreased brain size
MARVELD2	current symbol	MGI:2446166	Marveld2	MARVEL (membrane-associating) domain containing 2	protein coding gene	MP:0004738	abnormal auditory brainstem response
MARVELD2	current symbol	MGI:2446166	Marveld2	MARVEL (membrane-associating) domain containing 2	protein coding gene	MP:0011967	increased or absent threshold for auditory brainstem response
LAMA1	current symbol	MGI:99892	Lama1	laminin, alpha 1	protein coding gene	MP:0009022	abnormal brain meninges morphology
LAMA1	current symbol	MGI:99892	Lama1	laminin, alpha 1	protein coding gene	MP:0009026	abnormal brain pia mater morphology
NCMAP	current symbol	MGI:2444888	Ncmap	noncompact myelin associated protein	protein coding gene	MP:0004738	abnormal auditory brainstem response
CLN3	current symbol	MGI:107537	Cln3	CLN3 lysosomal/endosomal transmembrane protein, battenin	protein coding gene	MP:0002152	abnormal brain morphology
CLN3	current symbol	MGI:107537	Cln3	CLN3 lysosomal/endosomal transmembrane protein, battenin	protein coding gene	MP:0005277	abnormal brainstem morphology
SOX11	current symbol	MGI:98359	Sox11	SRY (sex determining region Y)-box 11	protein coding gene	MP:0000774	decreased brain size
GJB2	current symbol	MGI:95720	Gjb2	gap junction protein, beta 2	protein coding gene	MP:0011967	increased or absent threshold for auditory brainstem response
BIN2	current symbol	MGI:3611448	Bin2	bridging integrator 2	protein coding gene	MP:0006059	decreased susceptibility to ischemic brain injury
IL10RA	current symbol	MGI:96538	Il10ra	interleukin 10 receptor, alpha	protein coding gene	MP:0004738	abnormal auditory brainstem response
TUBB4A	current symbol	MGI:107848	Tubb4a	tubulin, beta 4A class IVA	protein coding gene	MP:0000913	abnormal brain development
CLIP2	current symbol	MGI:1313136	Clip2	CAP-GLY domain containing linker protein 2	protein coding gene	MP:0012676	dilated brain ventricle
CDKN1C	current symbol	MGI:104564	Cdkn1c	cyclin dependent kinase inhibitor 1C	protein coding gene	MP:0000897	abnormal midbrain morphology
CDKN1C	current symbol	MGI:104564	Cdkn1c	cyclin dependent kinase inhibitor 1C	protein coding gene	MP:0012503	increased midbrain apoptosis
ZFP568	current symbol	MGI:2142347	Zfp568	zinc finger protein 568	protein coding gene	MP:0002175	decreased brain weight
CSF1	current symbol	MGI:1339753	Csf1	colony stimulating factor 1 (macrophage)	protein coding gene	MP:0004738	abnormal auditory brainstem response
CSF1	current symbol	MGI:1339753	Csf1	colony stimulating factor 1 (macrophage)	protein coding gene	MP:0011966	abnormal auditory brainstem response waveform shape
TUBB3	current symbol	MGI:107813	Tubb3	tubulin, beta 3 class III	protein coding gene	MP:0002199	abnormal brain commissure morphology
ESRRB	current symbol	MGI:1346832	Esrrb	estrogen related receptor, beta	protein coding gene	MP:0011967	increased or absent threshold for auditory brainstem response
SEMA6A	current symbol	MGI:1203727	Sema6a	sema domain, transmembrane domain (TM), and cytoplasmic domain, (semaphorin) 6A	protein coding gene	MP:0000783	abnormal forebrain morphology
LHX2	current symbol	MGI:96785	Lhx2	LIM homeobox protein 2	protein coding gene	MP:0000784	forebrain hypoplasia
ILDR1	current symbol	MGI:2146574	Ildr1	immunoglobulin-like domain containing receptor 1	protein coding gene	MP:0011967	increased or absent threshold for auditory brainstem response
PLS1	current symbol	MGI:104809	Pls1	plastin 1 (I-isoform)	protein coding gene	MP:0011967	increased or absent threshold for auditory brainstem response
CEP164	current symbol	MGI:2384878	Cep164	centrosomal protein 164	protein coding gene	MP:0030963	abnormal brain ependyma motile cilium location or orientation
CEP164	current symbol	MGI:2384878	Cep164	centrosomal protein 164	protein coding gene	MP:0030966	decreased brain ependyma motile cilium number
FOLR1	current symbol	MGI:95568	Folr1	folate receptor alpha	protein coding gene	MP:0012136	absent forebrain
SYNE4	current symbol	MGI:2141950	Syne4	spectrin repeat containing, nuclear envelope family member 4	protein coding gene	MP:0011967	increased or absent threshold for auditory brainstem response
OVOL2	current symbol	MGI:1338039	Ovol2	ovo like zinc finger 2	protein coding gene	MP:0003232	abnormal forebrain development
MAATS1	old symbol	MGI:2443598	Cfap91	cilia and flagella associated protein 91	protein coding gene	MP:0002152	abnormal brain morphology
MAATS1	old symbol	MGI:2443598	Cfap91	cilia and flagella associated protein 91	protein coding gene	MP:0005238	increased brain size
INSC	current symbol	MGI:1917942	Insc	INSC spindle orientation adaptor protein	protein coding gene	MP:0000774	decreased brain size
INSC	current symbol	MGI:1917942	Insc	INSC spindle orientation adaptor protein	protein coding gene	MP:0000913	abnormal brain development
OTOA	current symbol	MGI:2149209	Otoa	otoancorin	protein coding gene	MP:0004738	abnormal auditory brainstem response
STRA6	current symbol	MGI:107742	Stra6	stimulated by retinoic acid gene 6	protein coding gene	MP:0012676	dilated brain ventricle
NR6A1	current symbol	MGI:1352459	Nr6a1	nuclear receptor subfamily 6, group A, member 1	protein coding gene	MP:0000913	abnormal brain development
NR6A1	current symbol	MGI:1352459	Nr6a1	nuclear receptor subfamily 6, group A, member 1	protein coding gene	MP:0003232	abnormal forebrain development
NR6A1	current symbol	MGI:1352459	Nr6a1	nuclear receptor subfamily 6, group A, member 1	protein coding gene	MP:0003864	abnormal midbrain development
NR6A1	current symbol	MGI:1352459	Nr6a1	nuclear receptor subfamily 6, group A, member 1	protein coding gene	MP:0006108	abnormal hindbrain development
GRHL2	current symbol	MGI:2182543	Grhl2	grainyhead like transcription factor 2	protein coding gene	MP:0000774	decreased brain size
GRHL2	current symbol	MGI:2182543	Grhl2	grainyhead like transcription factor 2	protein coding gene	MP:0003232	abnormal forebrain development
GRHL2	current symbol	MGI:2182543	Grhl2	grainyhead like transcription factor 2	protein coding gene	MP:0003864	abnormal midbrain development
GRHL2	current symbol	MGI:2182543	Grhl2	grainyhead like transcription factor 2	protein coding gene	MP:0006108	abnormal hindbrain development
MYCN	current symbol	MGI:97357	Mycn	v-myc avian myelocytomatosis viral related oncogene, neuroblastoma derived	protein coding gene	MP:0000774	decreased brain size
MYCN	current symbol	MGI:97357	Mycn	v-myc avian myelocytomatosis viral related oncogene, neuroblastoma derived	protein coding gene	MP:0002152	abnormal brain morphology
MYCN	current symbol	MGI:97357	Mycn	v-myc avian myelocytomatosis viral related oncogene, neuroblastoma derived	protein coding gene	MP:0003232	abnormal forebrain development
AMOT	current symbol	MGI:108440	Amot	angiomotin	protein coding gene	MP:0004950	abnormal brain vasculature morphology
BASP1	current symbol	MGI:1917600	Basp1	brain abundant, membrane attached signal protein 1	protein coding gene	MP:0011380	enlarged brain ventricles
CAMSAP3	current symbol	MGI:1916947	Camsap3	calmodulin regulated spectrin-associated protein family, member 3	protein coding gene	MP:0000774	decreased brain size
CAMSAP3	current symbol	MGI:1916947	Camsap3	calmodulin regulated spectrin-associated protein family, member 3	protein coding gene	MP:0000783	abnormal forebrain morphology
CAMSAP3	current symbol	MGI:1916947	Camsap3	calmodulin regulated spectrin-associated protein family, member 3	protein coding gene	MP:0004738	abnormal auditory brainstem response
TMEM108	current symbol	MGI:1932411	Tmem108	transmembrane protein 108	protein coding gene	MP:0004738	abnormal auditory brainstem response
PAPPA2	current symbol	MGI:3051647	Pappa2	pappalysin 2	protein coding gene	MP:0002176	increased brain weight
HPCA	human synonym	MGI:109482	Cacna1a	calcium channel, voltage-dependent, P/Q type, alpha 1A subunit	protein coding gene	MP:0002152	abnormal brain morphology
HPCA	human synonym	MGI:109482	Cacna1a	calcium channel, voltage-dependent, P/Q type, alpha 1A subunit	protein coding gene	MP:0003076	increased susceptibility to ischemic brain injury
HPCA	human synonym	MGI:109482	Cacna1a	calcium channel, voltage-dependent, P/Q type, alpha 1A subunit	protein coding gene	MP:0004101	abnormal brain interneuron morphology
HPCA	human synonym	MGI:109482	Cacna1a	calcium channel, voltage-dependent, P/Q type, alpha 1A subunit	protein coding gene	MP:0004994	abnormal brain wave pattern
HPCA	human synonym	MGI:109482	Cacna1a	calcium channel, voltage-dependent, P/Q type, alpha 1A subunit	protein coding gene	MP:0005277	abnormal brainstem morphology
HPCA	human synonym	MGI:109482	Cacna1a	calcium channel, voltage-dependent, P/Q type, alpha 1A subunit	protein coding gene	MP:0020076	increased brain tyrosine 3-monooxygenase activity
SLC40A1	current symbol	MGI:1315204	Slc40a1	solute carrier family 40 (iron-regulated transporter), member 1	protein coding gene	MP:0003232	abnormal forebrain development
SLC40A1	current symbol	MGI:1315204	Slc40a1	solute carrier family 40 (iron-regulated transporter), member 1	protein coding gene	MP:0020365	increased brain iron level
TCF7L2	current symbol	MGI:1202879	Tcf7l2	transcription factor 7 like 2, T cell specific, HMG box	protein coding gene	MP:0000783	abnormal forebrain morphology
TIAM1	current symbol	MGI:103306	Tiam1	T cell lymphoma invasion and metastasis 1	protein coding gene	MP:0000783	abnormal forebrain morphology
NOS1	current symbol	MGI:97360	Nos1	nitric oxide synthase 1, neuronal	protein coding gene	MP:0002152	abnormal brain morphology
NOS1	current symbol	MGI:97360	Nos1	nitric oxide synthase 1, neuronal	protein coding gene	MP:0004994	abnormal brain wave pattern
NOS1	current symbol	MGI:97360	Nos1	nitric oxide synthase 1, neuronal	protein coding gene	MP:0005167	abnormal blood-brain barrier function
NOS1	current symbol	MGI:97360	Nos1	nitric oxide synthase 1, neuronal	protein coding gene	MP:0006059	decreased susceptibility to ischemic brain injury
NOS2	current symbol	MGI:97361	Nos2	nitric oxide synthase 2, inducible	protein coding gene	MP:0004994	abnormal brain wave pattern
NOS2	rat synonym	MGI:103290	Rela	v-rel reticuloendotheliosis viral oncogene homolog A (avian)	protein coding gene	MP:0002152	abnormal brain morphology

## Sheet: Abnormal Anxiety response
Input	Input Type	MGI Gene/Marker ID	Symbol	Name	Feature Type	MP ID	Term
RBP1	rat synonym	MGI:1919282	Pdxp	pyridoxal (pyridoxine, vitamin B6) phosphatase	protein coding gene	MP:0001363	increased anxiety-related response
BAIAP3	current symbol	MGI:2685783	Baiap3	BAI1-associated protein 3	protein coding gene	MP:0001363	increased anxiety-related response
MDK	current symbol	MGI:96949	Mdk	midkine	protein coding gene	MP:0001363	increased anxiety-related response
IGF2BP1	current symbol	MGI:1890357	Igf2bp1	insulin-like growth factor 2 mRNA binding protein 1	protein coding gene	MP:0001363	increased anxiety-related response
ART4	zebrafish symbol	MGI:107511	Art1	ADP-ribosyltransferase 1	protein coding gene	MP:0001363	increased anxiety-related response
PRKCZ	current symbol	MGI:97602	Prkcz	protein kinase C, zeta	protein coding gene	MP:0001364	decreased anxiety-related response
SGCE	current symbol	MGI:1329042	Sgce	sarcoglycan, epsilon	protein coding gene	MP:0001363	increased anxiety-related response
FAAH	current symbol	MGI:109609	Faah	fatty acid amide hydrolase	protein coding gene	MP:0001364	decreased anxiety-related response
SLC22A3	current symbol	MGI:1333817	Slc22a3	solute carrier family 22 (organic cation transporter), member 3	protein coding gene	MP:0001364	decreased anxiety-related response
DIXDC1	current symbol	MGI:2679721	Dixdc1	DIX domain containing 1	protein coding gene	MP:0001363	increased anxiety-related response
STRBP	current symbol	MGI:104626	Strbp	spermatid perinuclear RNA binding protein	protein coding gene	MP:0001364	decreased anxiety-related response
RASD1	zebrafish symbol	MGI:1922391	Rasd2	RASD family, member 2	protein coding gene	MP:0001363	increased anxiety-related response
CASKIN1	current symbol	MGI:2442952	Caskin1	CASK interacting protein 1	protein coding gene	MP:0001362	abnormal anxiety-related response
USP29	current symbol	MGI:1888998	Usp29	ubiquitin specific peptidase 29	protein coding gene	MP:0001363	increased anxiety-related response
NOS1	current symbol	MGI:97360	Nos1	nitric oxide synthase 1, neuronal	protein coding gene	MP:0001363	increased anxiety-related response

## Sheet: Abnormal depression
Input	Input Type	MGI Gene/Marker ID	Symbol	Name	Feature Type	MP ID	Term
UBA6	current symbol	MGI:1913894	Uba6	ubiquitin-like modifier activating enzyme 6	protein coding gene	MP:0003360	abnormal depression-related behavior
ADCY7	current symbol	MGI:102891	Adcy7	adenylate cyclase 7	protein coding gene	MP:0003360	abnormal depression-related behavior
IL10RA	zebrafish symbol	MGI:107655	Ifngr1	interferon gamma receptor 1	protein coding gene	MP:0003360	abnormal depression-related behavior
CASKIN1	current symbol	MGI:2442952	Caskin1	CASK interacting protein 1	protein coding gene	MP:0003360	abnormal depression-related behavior
NOS1	current symbol	MGI:97360	Nos1	nitric oxide synthase 1, neuronal	protein coding gene	MP:0001899	absent long-term depression

## Sheet: Abnormal insulin
Input	Input Type	MGI Gene/Marker ID	Symbol	Name	Feature Type	MP ID	Term
HMGA1B	synonym	MGI:96160	Hmga1	high mobility group AT-hook 1	protein coding gene	MP:0002727	decreased circulating insulin level
HMGA1B	synonym	MGI:96160	Hmga1	high mobility group AT-hook 1	protein coding gene	MP:0002891	increased insulin sensitivity
HMGA1B	synonym	MGI:96160	Hmga1	high mobility group AT-hook 1	protein coding gene	MP:0003059	decreased insulin secretion
HMGA1B	synonym	MGI:96160	Hmga1	high mobility group AT-hook 1	protein coding gene	MP:0005331	insulin resistance
PSG27	current symbol	MGI:1891359	Psg27	pregnancy-specific beta-1-glycoprotein 27	protein coding gene	MP:0002079	increased circulating insulin level
SLC7A5	current symbol	MGI:1298205	Slc7a5	solute carrier family 7 (cationic amino acid transporter, y+ system), member 5	protein coding gene	MP:0005331	insulin resistance
FABP3	current symbol	MGI:95476	Fabp3	fatty acid binding protein 3, muscle and heart	protein coding gene	MP:0002891	increased insulin sensitivity
FABP5	current symbol	MGI:101790	Fabp5	fatty acid binding protein 5, epidermal	protein coding gene	MP:0002891	increased insulin sensitivity
PPARG	current symbol	MGI:97747	Pparg	peroxisome proliferator activated receptor gamma	protein coding gene	MP:0002079	increased circulating insulin level
PPARG	current symbol	MGI:97747	Pparg	peroxisome proliferator activated receptor gamma	protein coding gene	MP:0002727	decreased circulating insulin level
PPARG	current symbol	MGI:97747	Pparg	peroxisome proliferator activated receptor gamma	protein coding gene	MP:0002891	increased insulin sensitivity
PPARG	current symbol	MGI:97747	Pparg	peroxisome proliferator activated receptor gamma	protein coding gene	MP:0005331	insulin resistance
FSTL3	current symbol	MGI:1890391	Fstl3	follistatin-like 3	protein coding gene	MP:0002079	increased circulating insulin level
FSTL3	current symbol	MGI:1890391	Fstl3	follistatin-like 3	protein coding gene	MP:0002891	increased insulin sensitivity
SPP2	human synonym	MGI:3589109	Sgpp2	sphingosine-1-phosphate phosphatase 2	protein coding gene	MP:0002727	decreased circulating insulin level
SPP2	human synonym	MGI:3589109	Sgpp2	sphingosine-1-phosphate phosphatase 2	protein coding gene	MP:0003059	decreased insulin secretion
PIK3CB	current symbol	MGI:1922019	Pik3cb	phosphatidylinositol-4,5-bisphosphate 3-kinase catalytic subunit beta	protein coding gene	MP:0003058	increased insulin secretion
PIK3CB	current symbol	MGI:1922019	Pik3cb	phosphatidylinositol-4,5-bisphosphate 3-kinase catalytic subunit beta	protein coding gene	MP:0005331	insulin resistance
BCAR3	current symbol	MGI:1352501	Bcar3	breast cancer anti-estrogen resistance 3	protein coding gene	MP:0002079	increased circulating insulin level
PCBD1	current symbol	MGI:94873	Pcbd1	pterin 4 alpha carbinolamine dehydratase/dimerization cofactor of hepatocyte nuclear factor 1 alpha (TCF1) 1	protein coding gene	MP:0002079	increased circulating insulin level
PPP1R3G	current symbol	MGI:1923737	Ppp1r3g	protein phosphatase 1, regulatory subunit 3G	protein coding gene	MP:0002891	increased insulin sensitivity
GAB1	current symbol	MGI:108088	Gab1	growth factor receptor bound protein 2-associated protein 1	protein coding gene	MP:0002727	decreased circulating insulin level
GAB1	current symbol	MGI:108088	Gab1	growth factor receptor bound protein 2-associated protein 1	protein coding gene	MP:0002891	increased insulin sensitivity
GCGR	current symbol	MGI:99572	Gcgr	glucagon receptor	protein coding gene	MP:0002727	decreased circulating insulin level
GCGR	current symbol	MGI:99572	Gcgr	glucagon receptor	protein coding gene	MP:0002891	increased insulin sensitivity
GCGR	current symbol	MGI:99572	Gcgr	glucagon receptor	protein coding gene	MP:0020090	decreased susceptibility to diet-induced non-insulin dependent diabetes
RARRES2	current symbol	MGI:1918910	Rarres2	retinoic acid receptor responder (tazarotene induced) 2	protein coding gene	MP:0003059	decreased insulin secretion
RTL1	synonym	MGI:4821094	Tg(Ins1-Tag,-luc)1Gcr	transgene insertion 1, Gerhard Christofori	transgene	MP:0003364	increased insulinoma incidence
HMGA1	current symbol	MGI:96160	Hmga1	high mobility group AT-hook 1	protein coding gene	MP:0002727	decreased circulating insulin level
HMGA1	current symbol	MGI:96160	Hmga1	high mobility group AT-hook 1	protein coding gene	MP:0002891	increased insulin sensitivity
HMGA1	current symbol	MGI:96160	Hmga1	high mobility group AT-hook 1	protein coding gene	MP:0003059	decreased insulin secretion
HMGA1	current symbol	MGI:96160	Hmga1	high mobility group AT-hook 1	protein coding gene	MP:0005331	insulin resistance
SGMS2	current symbol	MGI:1921692	Sgms2	sphingomyelin synthase 2	protein coding gene	MP:0002891	increased insulin sensitivity
HMOX1	current symbol	MGI:96163	Hmox1	heme oxygenase 1	protein coding gene	MP:0002891	increased insulin sensitivity
CDH1	current symbol	MGI:88354	Cdh1	cadherin 1	protein coding gene	MP:0003059	decreased insulin secretion
APOA2	current symbol	MGI:88050	Apoa2	apolipoprotein A-II	protein coding gene	MP:0002727	decreased circulating insulin level
IRX3	current symbol	MGI:1197522	Irx3	Iroquois related homeobox 3	protein coding gene	MP:0002891	increased insulin sensitivity
PFKM	current symbol	MGI:97548	Pfkm	phosphofructokinase, muscle	protein coding gene	MP:0002727	decreased circulating insulin level
PFKM	current symbol	MGI:97548	Pfkm	phosphofructokinase, muscle	protein coding gene	MP:0003059	decreased insulin secretion
NOCT	current symbol	MGI:109382	Noct	nocturnin	protein coding gene	MP:0002891	increased insulin sensitivity
SOX9	current symbol	MGI:98371	Sox9	SRY (sex determining region Y)-box 9	protein coding gene	MP:0003059	decreased insulin secretion
CEACAM5	human symbol	MGI:1347246	Ceacam2	CEA cell adhesion molecule 2	protein coding gene	MP:0002079	increased circulating insulin level
CEACAM5	human symbol	MGI:1347246	Ceacam2	CEA cell adhesion molecule 2	protein coding gene	MP:0003058	increased insulin secretion
CEACAM5	human symbol	MGI:1347246	Ceacam2	CEA cell adhesion molecule 2	protein coding gene	MP:0005331	insulin resistance
GUCY2C	current symbol	MGI:106903	Gucy2c	guanylate cyclase 2c	protein coding gene	MP:0002079	increased circulating insulin level
STRA6	current symbol	MGI:107742	Stra6	stimulated by retinoic acid gene 6	protein coding gene	MP:0002891	increased insulin sensitivity
ARNT2	current symbol	MGI:107188	Arnt2	aryl hydrocarbon receptor nuclear translocator 2	protein coding gene	MP:0002079	increased circulating insulin level
GHRH	current symbol	MGI:95709	Ghrh	growth hormone releasing hormone	protein coding gene	MP:0004701	decreased circulating insulin-like growth factor I level
CXCR2	zebrafish symbol	MGI:2448715	Cxcr1	C-X-C motif chemokine receptor 1	protein coding gene	MP:0002079	increased circulating insulin level
LIN28A	current symbol	MGI:1890546	Lin28a	lin-28 homolog A	protein coding gene	MP:0005331	insulin resistance
PSG19	rat symbol	MGI:1891359	Psg27	pregnancy-specific beta-1-glycoprotein 27	protein coding gene	MP:0002079	increased circulating insulin level
TCF7L2	current symbol	MGI:1202879	Tcf7l2	transcription factor 7 like 2, T cell specific, HMG box	protein coding gene	MP:0002079	increased circulating insulin level
TCF7L2	current symbol	MGI:1202879	Tcf7l2	transcription factor 7 like 2, T cell specific, HMG box	protein coding gene	MP:0002727	decreased circulating insulin level
TCF7L2	current symbol	MGI:1202879	Tcf7l2	transcription factor 7 like 2, T cell specific, HMG box	protein coding gene	MP:0003059	decreased insulin secretion
SGPP2	current symbol	MGI:3589109	Sgpp2	sphingosine-1-phosphate phosphatase 2	protein coding gene	MP:0002727	decreased circulating insulin level
SGPP2	current symbol	MGI:3589109	Sgpp2	sphingosine-1-phosphate phosphatase 2	protein coding gene	MP:0003059	decreased insulin secretion
NOS1	current symbol	MGI:97360	Nos1	nitric oxide synthase 1, neuronal	protein coding gene	MP:0005331	insulin resistance
NOS2	current symbol	MGI:97361	Nos2	nitric oxide synthase 2, inducible	protein coding gene	MP:0002891	increased insulin sensitivity

## Sheet: Unique gene list
Abnormal placenta development	Abnormal brain development	Anxiety or Depression	Insulin level, release, sensitivity, resist
Esx1	Flnb	RBP1	Hmga1
Spint2	Nox4	BAIAP3	Psg27
Spint1	Flvcr2	MDK	Slc7a5
Tex19.1	Pparg	IGF2BP1	Fabp3
Jup	Ung	ART4	Fabp5
Dusp9	Scamp5	PRKCZ	Pparg
Wnt7b	Slc9a6	SGCE	Fstl3
Ldoc1	Ptpn6	FAAH	Sgpp2
Pparg	Trim71	SLC22A3	Pik3cb
Sult1e1	Dsp	DIXDC1	Bcar3
Jak3	Unc13d	STRBP	Pcbd1
Prl7d1	Cecr2	RASD1	Ppp1r3g
Slc38a4	Igf2bp1	CASKIN1	Gab1
Baiap2	Serpinb9c	USP29	Gcgr
Dlx3	Ephb1	NOS1	Rarres2
Apela	Entpd1	UBA6	Tg(Ins1-Tag,-luc)1Gcr
Dsp	Satb1	ADCY7	Sgms2
Atxn10	Ntn1	IL10RA	Hmox1
Igf2bp1	Sfrp1		Cdh1
Il2rg	Baiap2l2		Apoa2
Peg10	Slc12a7		Irx3
Slc34a2	Rcor2		Pfkm
Igf2	Arhgef2		Noct
Lpar3	Fhod3		Sox9
Gab1	Hsd17b2		Ceacam2
Synb	Hmga2		Gucy2c
Fhod3	Epn3		Stra6
Rxra	Sptbn1		Arnt2
Hsd17b2	Uba6		Ghrh
Gcm1	Marveld2		Cxcr1
Rtl1	Lama1		Lin28a
Adgrg6	Ncmap		Tcf7l2
Epor	Cln3		Nos1
Lama1	Sox11		Nos2
Asb4	Gjb2
Ascl2	Bin2
St14	Il10ra
Gjb2	Tubb4a
Gjb5	Clip2
Hmox1	Cdkn1c
Myo18a	Zfp568
Meg3	Csf1
Epcam	Tubb3
Cdkn1c	Esrrb
Zfp568	Sema6a
Cdh1	Lhx2
Fzr1	Ildr1
Phlda2	Pls1
Esrrb	Cep164
Cul7	Folr1
Cul4b	Syne4
Ccn1	Ovol2
Slc13a4	Cfap91
Krt8	Insc
Ovol2	Otoa
Tfeb	Stra6
Cited1	Nr6a1
Prl7b1	Grhl2
Llgl2	Mycn
Cdx2	Amot
Grhl2	Basp1
Nrk	Camsap3
Amot	Tmem108
Camsap3	Pappa2
Utf1	Cacna1a
Cxadr	Slc40a1
Dlk1	Tcf7l2
	Tiam1
	Nos1
	Nos2
	Rela
