# Supplementary material for: Dissecting the Impact of Maternal Androgen Exposure on Developmental Programming through Targeting the Androgen Receptor
Source: Adv Sci (Weinh). 2024 Jul 29;11(36):2309429. doi: 10.1002/advs.202309429 (PMC11423211; doi:10.1002/advs.202309429)
Supplement: Supplementary file 4 — Supporting Information [file ADVS-11-2309429-s002.xlsx]

## Sheet: male_vs_female
Supplementary Table 9		Differentially expressed genes regulated by sex at E10.5
	baseMean	log2FoldChange	lfcSE	pvalue	padj
Sox17	14.5387	8.85e-08	0.00144269	0.961063	0.999993
Gm6085	2.09805	-3.61e-07	0.00144269	0.672145	0.999993
Gm6123	3.4813	3.19e-07	0.00144269	0.728311	0.999993
Mrpl15	43.7609	7.11e-07	0.00144269	0.774109	0.999993
Lypla1	20.7294	7.48e-07	0.00144269	0.729222	0.999993
Tcea1	44.7596	2.32e-06	0.00144268	0.459392	0.999993
Gm6104	0.467787	-2.6e-07	0.00144269	0.473654	0.999993
Atp6v1h	97.7862	-5.59e-07	0.00144268	0.871598	0.999993
Rb1cc1	35.4251	2.29e-07	0.00144268	0.937462	0.999993
4732440D04Rik	2.15249	-7.93e-07	0.00144269	0.442265	0.999993
Gm2147	0.470989	2.97e-07	0.00144269	0.421867	0.999993
Gm37108	6.21718	5.4e-07	0.00144269	0.679546	0.999993
Pcmtd1	21.0468	-1.3e-06	0.00144269	0.561847	0.999993
Gm26983	0.306225	7.53e-08	0.00144269	0.847385	0.999993
Gm38372	0.447858	-6.25e-08	0.00144269	0.860684	0.999993
Gm9826	1.3877	-6.63e-07	0.00144269	0.349004	0.999993
Rps2-ps2	1.69804	3.23e-07	0.00144269	0.684369	0.999993
Gm15452	0.392597	4.41e-08	0.00144269	0.968845	0.999993
Gm36964	11.4517	8.38e-07	0.00144269	0.505688	0.999993
Gm24276	7.72152	5.54e-07	0.00144269	0.67748	0.999993
Rrs1	12.8558	2.61e-07	0.00144269	0.890782	0.999993
Adhfe1	0.640009	-4.22e-08	0.00144269	0.898397	0.999993
2610203C22Rik	1.5949	-2.53e-07	0.00144269	0.731108	0.999993
Gm6161	9.22398	3.81e-07	0.00144269	0.805593	0.999993
Mybl1	0.507257	-1.54e-08	0.00144269	0.954673	0.999993
Vcpip1	16.0796	3.4e-06	0.00144269	0.134262	0.999993
1700034P13Rik	0.428813	-9.2e-08	0.00144269	0.857791	0.999993
Sgk3	29.1846	3.87e-07	0.00144269	0.866104	0.999993
Mcmdc2	0.991076	-7.09e-07	0.00144269	0.263118	0.999993
Snhg6	77.2095	-1.04e-06	0.00144269	0.661291	0.999993
Cops5	69.3668	3.61e-07	0.00144268	0.916888	0.999993
Cspp1	32.7604	3.27e-07	0.00144269	0.884475	0.999993
Arfgef1	75.6691	1.82e-06	0.00144268	0.551183	0.999993
Gm37569	0.672114	5.06e-08	0.00144269	0.951834	0.999993
Cpa6	4.31971	5.27e-07	0.00144269	0.459111	0.999993
Gm38005	0.374656	3.52e-08	0.00144269	0.932019	0.999993
Gm15604	0.880393	-3.72e-07	0.00144269	0.489729	0.999993
Gm28659	15.3824	-1.04e-06	0.00144269	0.521385	0.999993
Prex2	10.0143	9.55e-07	0.00144269	0.642898	0.999993
A830018L16Rik	0.295059	-1.13e-07	0.00144269	0.681076	0.999993
Gm7560	0.320277	1.63e-07	0.00144269	0.838789	0.999993
Gm2383	0.785718	1.99e-07	0.00144269	0.768265	0.999993
Sulf1	16.7643	-4.21e-07	0.00144269	0.691402	0.999993
Slco5a1	96.9862	1.73e-06	0.00144269	0.400854	0.999993
Prdm14	0.74622	-1.73e-08	0.00144269	0.909068	0.999993
Ncoa2	11.5617	-9.22e-07	0.00144269	0.660193	0.999993
Gm38376	1.3106	3.46e-07	0.00144269	0.628117	0.999993
Gm37409	0.515425	2.6e-07	0.00144269	0.653562	0.999993
Gm38223	0.341264	-1.07e-07	0.00144269	0.710464	0.999993
Gm38120	0.623807	-2.23e-07	0.00144269	0.680051	0.999993
Gm38380	1.68881	-5.98e-07	0.00144269	0.513374	0.999993
Tram1	67.9325	8.9e-07	0.00144269	0.667353	0.999993
Lactb2	12.4041	3.22e-07	0.00144269	0.874444	0.999993
Gm5523	0.684866	8.69e-08	0.00144269	0.88584	0.999993
Smt3h2-ps4	1.33447	-4.97e-07	0.00144269	0.567728	0.999993
Rpl5-ps1	12.2144	-9.36e-07	0.00144269	0.617402	0.999993
Gm10566	3.70621	-1.01e-06	0.00144269	0.405741	0.999993
Kcnb2	0.519823	-1.56e-08	0.00144269	0.983414	0.999993
Terf1	15.8759	5.68e-07	0.00144269	0.788643	0.999993
Rpl7	618.105	6.54e-07	0.00144268	0.852034	0.999993
Rdh10	14.931	-4.45e-08	0.00144269	0.978782	0.999993
Stau2	4.55073	1.25e-06	0.00144269	0.362937	0.999993
Ube2w	23.4986	-6.45e-07	0.00144269	0.802729	0.999993
Eloc	117.15	-7.44e-07	0.00144268	0.817061	0.999993
Tmem70	26.8488	3.67e-07	0.00144269	0.883222	0.999993
Ly96	25.1552	-3.25e-06	0.00144269	0.196968	0.999993
Jph1	1.33495	-5.4e-07	0.00144269	0.460146	0.999993
Gdap1	0.318516	1.2e-07	0.00144269	0.748067	0.999993
Pi15	46.0553	1.94e-08	0.00144269	0.989301	0.999993
Crispld1	1.38273	7.1e-07	0.00144269	0.266379	0.999993
Gm10075	1.3335	-6.08e-08	0.00144269	0.93791	0.999993
Gm4849	0.702726	-1.32e-07	0.00144269	0.78986	0.999993
Gm15795	0.815216	7.63e-08	0.00144269	0.880014	0.999993
Mcm3	27.8087	2.1e-06	0.00144269	0.262551	0.999993
Paqr8	2.62754	1.39e-07	0.00144269	0.889105	0.999993
Efhc1	0.545532	-5.87e-08	0.00144269	0.884295	0.999993
Tram2	14.2776	1.16e-06	0.00144269	0.516842	0.999993
Tmem14a	1.94235	1.94e-08	0.00144269	0.982635	0.999993
Khdc1a	0.52011	1.53e-07	0.00144269	0.699067	0.999993
Kcnq5	1.34356	6.36e-08	0.00144269	0.931814	0.999993
Gm7658	2.5652	1.48e-06	0.00144269	0.131202	0.999993
Gm29107	0.88026	-3.37e-07	0.00144269	0.599271	0.999993
Ogfrl1	2.37226	9.41e-07	0.00144269	0.342463	0.999993
B3gat2	0.332568	-9.57e-08	0.00144269	0.82101	0.999993
Smap1	48.4498	1.3e-06	0.00144268	0.64472	0.999993
Sdhaf4	27.6498	-1.91e-06	0.00144269	0.475932	0.999993
Fam135a	9.91349	-5.95e-07	0.00144269	0.767068	0.999993
Tubb4b-ps2	2.53289	6.69e-07	0.00144269	0.455302	0.999993
Gm28439	3.09597	1.84e-07	0.00144269	0.823934	0.999993
Gm10222	7.16082	6.02e-07	0.00144269	0.607992	0.999993
Gm28438	141.643	2.11e-06	0.00144269	0.345664	0.999993
Gm28437	4176.5	-8.62e-07	0.00144267	0.837338	0.999993
Gm10925	3093.66	8.36e-07	0.00144268	0.810323	0.999993
Gm28661	2008.23	6.34e-07	0.00144267	0.878405	0.999993
Gm29216	1389.41	1.01e-06	0.00144268	0.714153	0.999993
Lmbrd1	32.0669	7.77e-08	0.00144268	0.979366	0.999993
Gm7846	4.21099	1.47e-07	0.00144269	0.909977	0.999993
Gm5525	27.0764	-1.23e-06	0.00144269	0.587107	0.999993
Phf3	31.496	-1.36e-07	0.00144269	0.956473	0.999993
Gm37906	0.640753	-1.16e-07	0.00144269	0.764207	0.999993
Ptp4a1	17.535	1.32e-06	0.00144269	0.466535	0.999993
Gm7114	0.344395	1.4e-08	0.00144269	0.941775	0.999993
Prim2	17.3582	1e-06	0.00144269	0.61591	0.999993
Gm29228	0.895946	2.71e-07	0.00144269	0.622874	0.999993
1700001G17Rik	0.29542	-2.51e-07	0.00144269	0.592678	0.999993
Rab23	7.28337	-7.59e-07	0.00144269	0.661436	0.999993
Bag2	39.1749	2.1e-06	0.00144269	0.244898	0.999993
Zfp451	15.4874	3.98e-06	0.00144269	0.0880074	0.999993
Gm15455	0.378216	1.85e-07	0.00144269	0.680283	0.999993
Bend6	0.641362	1.78e-07	0.00144269	0.765668	0.999993
Dst	127.691	1.38e-06	0.00144269	0.544512	0.999993
Gm37354	0.594081	9.62e-08	0.00144269	0.849031	0.999993
Gm38157	2.04982	1.54e-07	0.00144269	0.865905	0.999993
Gm26788	1.70796	8.21e-07	0.00144269	0.242679	0.999993
Gm37385	0.461496	1.46e-07	0.00144269	0.470878	0.999993
Gm37233	0.675606	1.75e-07	0.00144269	0.761301	0.999993
Ccdc115	19.4034	-1.65e-06	0.00144269	0.517536	0.999993
Imp4	43.8246	1.57e-06	0.00144268	0.571595	0.999993
Ptpn18	21.4842	-1.34e-06	0.00144269	0.37732	0.999993
Arhgef4	1.46944	1.06e-07	0.00144269	0.878013	0.999993
Gm38336	0.293045	2.29e-07	0.00144269	0.891501	0.999993
Fam168b	32.1125	1.33e-06	0.00144268	0.6396	0.999993
Gm37127	0.758312	5.17e-07	0.00144269	0.376259	0.999993
Plekhb2	31.9118	9.45e-07	0.00144269	0.670562	0.999993
Hs6st1	9.87135	3.81e-08	0.00144269	0.986436	0.999993
Uggt1	85.2208	2.44e-07	0.00144268	0.928946	0.999993
Neurl3	2.41133	-3.07e-07	0.00144269	0.761772	0.999993
Arid5a	3.97282	2.24e-07	0.00144269	0.849142	0.999993
Kansl3	21.9888	-4.63e-07	0.00144268	0.86873	0.999993
Lman2l	13.332	3.95e-07	0.00144269	0.823345	0.999993
Cnnm4	2.78072	1.04e-07	0.00144269	0.930849	0.999993
Cnnm3	8.94229	7.9e-07	0.00144269	0.667443	0.999993
Ankrd23	0.382167	-5.96e-07	0.00144269	0.909232	0.999993
Ankrd39	17.703	1.19e-06	0.00144269	0.516899	0.999993
Sema4c	29.2897	-3.17e-07	0.00144269	0.841842	0.999993
D430040D24Rik	0.58298	-5.3e-07	0.00144269	0.359746	0.999993
Fam178b	7.49668	-2.41e-07	0.00144269	0.77163	0.999993
Gm6428	0.821951	2.65e-07	0.00144269	0.640316	0.999993
Cox5b	420.524	-3.03e-08	0.00144268	0.989204	0.999993
Actr1b	62.8991	1.77e-06	0.00144268	0.583247	0.999993
Zap70	6.73918	-2.4e-07	0.00144269	0.837132	0.999993
Tmem131	13.5349	7.41e-07	0.00144269	0.722275	0.999993
Gm38115	1.58505	1.24e-07	0.00144269	0.886708	0.999993
Rpl12-ps1	1.99085	9.05e-07	0.00144269	0.248617	0.999993
Inpp4a	8.85138	1.07e-08	0.00144269	0.993734	0.999993
Coa5	30.1776	3.48e-06	0.00144269	0.212963	0.999993
Unc50	57.7427	7.53e-07	0.00144268	0.778524	0.999993
Mgat4a	33.7934	-1.51e-07	0.00144269	0.885901	0.999993
Gm43213	0.289128	8.37e-08	0.00144269	0.916682	0.999993
2010300C02Rik	1.40331	2.79e-07	0.00144269	0.736583	0.999993
Tsga10	2.45106	-9.48e-07	0.00144269	0.299693	0.999993
Lipt1	1.26344	2.9e-07	0.00144269	0.6593	0.999993
Mitd1	29.5387	-8.54e-07	0.00144269	0.735633	0.999993
Mrpl30	75.9836	1.05e-06	0.00144268	0.729199	0.999993
Txndc9	75.9423	-8.74e-07	0.00144268	0.779322	0.999993
Eif5b	123.69	9.59e-07	0.00144268	0.770123	0.999993
Rev1	8.5984	1.58e-06	0.00144269	0.406434	0.999993
Aff3	2.21247	2.27e-08	0.00144269	0.975302	0.999993
Chst10	0.423775	-5.69e-08	0.00144269	0.845337	0.999993
Pdcl3	64.678	1.22e-08	0.00144268	0.998901	0.999993
Npas2	1.43603	3.42e-07	0.00144269	0.660053	0.999993
Gm3617	0.425356	2.16e-07	0.00144269	0.616454	0.999993
Rpl31	848.186	-4.47e-07	0.00144268	0.889785	0.999993
Tbc1d8	5.62149	9.07e-07	0.00144269	0.429485	0.999993
Cnot11	9.44186	2.11e-07	0.00144269	0.911896	0.999993
Gm15832	0.432061	-3.15e-07	0.00144269	0.536439	0.999993
Snord89	0.329549	1.19e-07	0.00144269	0.780263	0.999993
Rnf149	9.49228	-5.12e-07	0.00144269	0.733524	0.999993
Map4k4	50.703	1.17e-06	0.00144269	0.655261	0.999993
4930456G14Rik	0.2831	-1.28e-07	0.00144269	0.65897	0.999993
Il1r2	410.856	-2.37e-06	0.00144269	0.381431	0.999993
Gm16894	7.5178	2.33e-07	0.00144269	0.873049	0.999993
Gm37347	0.592613	-3.94e-08	0.00144269	0.931122	0.999993
Il1r1	4.93051	7.51e-07	0.00144269	0.468343	0.999993
Il1rl2	10.264	8.06e-08	0.00144269	0.954862	0.999993
Mfsd9	1.39429	3.56e-07	0.00144269	0.649474	0.999993
Mrps9	30.0669	3.85e-07	0.00144269	0.871988	0.999993
Tgfbrap1	7.39586	6.05e-07	0.00144269	0.719766	0.999993
AI597479	9.84385	1.91e-06	0.00144269	0.319721	0.999993
Fhl2	19.4247	5.19e-07	0.00144269	0.701211	0.999993
Gm8210	3.45713	4.93e-07	0.00144269	0.64006	0.999993
Nck2	5.97084	1.4e-06	0.00144269	0.266798	0.999993
Gm38228	0.256832	-1.78e-07	0.00144269	0.763812	0.999993
1500015O10Rik	11.4723	-4.98e-07	0.00144269	0.472846	0.999993
Gm29155	0.356056	-7.48e-08	0.00144269	0.778838	0.999993
Gm29156	0.318087	3.46e-09	0.00144269	0.932796	0.999993
Uxs1	46.4708	-7.59e-07	0.00144268	0.788772	0.999993
Gm16103	0.468823	-1.69e-07	0.00144269	0.641089	0.999993
Gm19587	1.80982	1.26e-07	0.00144269	0.87946	0.999993
Tpp2	55.6709	2.17e-06	0.00144268	0.506284	0.999993
Mettl21c	1.39654	-1.28e-07	0.00144269	0.884628	0.999993
Tex30	16.5598	6.75e-07	0.00144269	0.686825	0.999993
Kdelc1	14.4446	9.58e-07	0.00144269	0.64044	0.999993
Bivm	5.32899	7.88e-07	0.00144269	0.621533	0.999993
Ercc5	10.3613	1.08e-06	0.00144269	0.615285	0.999993
Txn-ps1	4.22921	-1.92e-07	0.00144269	0.835482	0.999993
Gulp1	1.85717	1.62e-07	0.00144269	0.782605	0.999993
Gm37626	0.270215	5.99e-10	0.00144269	0.956452	0.999993
Col3a1	82.5948	-3.02e-08	0.00144269	0.972482	0.999993
Col5a2	123.745	1.82e-07	0.00144269	0.94099	0.999993
Gm38211	4.86979	1.25e-07	0.00144269	0.910949	0.999993
Gm8304	0.295541	6.84e-08	0.00144269	0.836342	0.999993
Wdr75	20.3113	5.23e-07	0.00144269	0.833348	0.999993
Gm5526	20.2116	-7.78e-08	0.00144269	0.960233	0.999993
Slc40a1	6.54017	7.74e-07	0.00144269	0.516451	0.999993
D0h7b	0.481201	2.45e-07	0.00144269	0.546472	0.999993
Gm8326	19.4009	1.12e-06	0.00144269	0.443951	0.999993
Slc39a10	44.6153	1.59e-06	0.00144269	0.360765	0.999993
Gm28151	1.21274	-1.68e-07	0.00144269	0.82734	0.999993
Gm37393	0.419595	2.52e-08	0.00144269	0.915958	0.999993
Gm8337	8.06595	7.31e-07	0.00144269	0.676379	0.999993
Gm23240	0.502809	3.29e-07	0.00144269	0.450561	0.999993
Cavin2	5.73127	-1.36e-07	0.00144269	0.895579	0.999993
0bp1	43.0715	3.07e-07	0.00144269	0.910066	0.999993
Gm17767	0.378177	3.65e-08	0.00144269	0.981653	0.999993
Myo1b	33.3854	1.39e-06	0.00144269	0.549254	0.999993
Gm8420	1.23475	9.35e-07	0.00144269	0.134329	0.999993
Stat4	0.379295	-1.32e-07	0.00144269	0.746257	0.999993
Gm3940	0.707075	1.24e-07	0.00144269	0.818783	0.999993
Gm31812	0.53719	-3.75e-08	0.00144269	0.909846	0.999993
Stat1	40.861	5.27e-07	0.00144269	0.813767	0.999993
Gls	19.0184	6.97e-07	0.00144268	0.79627	0.999993
0b1	20.3454	1.59e-06	0.00144269	0.522278	0.999993
Gm5527	0.684489	-1.38e-07	0.00144269	0.748864	0.999993
Nemp2	1.68329	8.06e-07	0.00144269	0.21828	0.999993
Mfsd6	1.49184	5.51e-07	0.00144269	0.499377	0.999993
Inpp1	3.59896	3.99e-07	0.00144269	0.743882	0.999993
Hibch	8.87003	-1.06e-06	0.00144269	0.527137	0.999993
1700019D03Rik	0.38897	9.16e-08	0.00144269	0.774655	0.999993
Pms1	1.86033	2.76e-07	0.00144269	0.759139	0.999993
Ormdl1	10.6034	1.27e-06	0.00144269	0.483152	0.999993
Osgepl1	3.99517	-3.51e-07	0.00144269	0.792506	0.999993
Asnsd1	3.28444	8.75e-07	0.00144269	0.4974	0.999993
Stk17b	18.0429	5.19e-07	0.00144269	0.776355	0.999993
Hecw2	4.01537	-6.28e-07	0.00144269	0.554215	0.999993
Gtf3c3	12.3308	-2.97e-07	0.00144269	0.885346	0.999993
Pgap1	4.85321	2.46e-07	0.00144269	0.82381	0.999993
Ankrd44	35.1238	1.77e-07	0.00144269	0.932688	0.999993
Gm37370	0.691827	1.54e-07	0.00144269	0.800322	0.999993
A130048G24Rik	0.926199	2.71e-07	0.00144269	0.655336	0.999993
Sf3b1	152.895	1.3e-06	0.00144268	0.728822	0.999993
Coq10b	28.2418	-1.47e-06	0.00144269	0.547705	0.999993
Gm17971	2.90702	3.73e-07	0.00144269	0.716082	0.999993
Hspd1	280.617	2.05e-06	0.00144269	0.391303	0.999993
Hspe1	385.985	8.69e-07	0.00144269	0.724843	0.999993
Mob4	54.1416	8.6e-07	0.00144268	0.806296	0.999993
Gm6822	1.22046	-6.78e-07	0.00144269	0.224587	0.999993
Rftn2	1.06134	6.56e-07	0.00144269	0.358525	0.999993
Gm10561	0.300835	-1.2e-07	0.00144269	0.630874	0.999993
Mars2	3.905	-3.43e-08	0.00144269	0.972614	0.999993
Gm8292	13.9456	-1.5e-07	0.00144269	0.920037	0.999993
Plcl1	3.13483	-5.97e-07	0.00144269	0.592281	0.999993
Gm38056	0.804772	7.53e-09	0.00144269	0.908782	0.999993
Gm6644	7.26591	-5.43e-08	0.00144269	0.959567	0.999993
Gm28900	0.682425	-3.33e-07	0.00144269	0.479719	0.999993
Satb2	2.30693	-5.62e-07	0.00144269	0.611576	0.999993
9130024F11Rik	0.441154	-1.13e-08	0.00144269	0.948208	0.999993
4930558J18Rik	0.36482	1.2e-07	0.00144269	0.767377	0.999993
1700066M21Rik	1.68349	6.13e-08	0.00144269	0.951349	0.999993
Tyw5	8.96224	7.19e-07	0.00144269	0.65556	0.999993
Maip1	20.72	3.38e-07	0.00144269	0.888892	0.999993
Spats2l	2.69576	7.82e-07	0.00144269	0.485827	0.999993
Kctd18	5.15972	1.4e-06	0.00144269	0.211962	0.999993
Sgo2a	5.41954	4.17e-07	0.00144269	0.566536	0.999993
Aox1	2.01347	7.67e-07	0.00144269	0.363641	0.999993
Gm37607	0.933501	6.26e-07	0.00144269	0.244913	0.999993
Bzw1	151.341	1.13e-06	0.00144268	0.76616	0.999993
Clk1	52.8932	1.22e-06	0.00144268	0.670424	0.999993
Ppil3	22.006	3.16e-07	0.00144269	0.887198	0.999993
Nif3l1	15.1161	3.51e-07	0.00144269	0.86171	0.999993
Orc2	16.4189	3.95e-07	0.00144269	0.862646	0.999993
Gm15834	1.29544	-2.55e-07	0.00144269	0.747954	0.999993
Fam126b	9.70864	1.49e-06	0.00144269	0.299261	0.999993
Ndufb3	107.155	-1.81e-06	0.00144268	0.581675	0.999993
Cbx3-ps7	2.73681	4.81e-07	0.00144269	0.624311	0.999993
Gm20257	1.52089	3.65e-07	0.00144269	0.647349	0.999993
Cflar	68.2254	1.6e-06	0.00144268	0.601888	0.999993
Casp8	25.093	-1.02e-06	0.00144269	0.662005	0.999993
Gm37760	3.06926	-1.01e-06	0.00144269	0.342258	0.999993
Trak2	24.0575	3.51e-07	0.00144269	0.874356	0.999993
Stradb	14.3867	-3.46e-07	0.00144269	0.777887	0.999993
Tmem237	5.7537	-4.92e-07	0.00144269	0.683097	0.999993
Als2	7.95444	9.36e-07	0.00144269	0.607866	0.999993
Fzd7	6.1019	8.38e-07	0.00144269	0.558089	0.999993
Sumo1	77.5617	-2.97e-06	0.00144268	0.322483	0.999993
D430013B06Rik	0.631443	-2.02e-07	0.00144269	0.704239	0.999993
Nop58	58.6348	1.61e-06	0.00144269	0.519722	0.999993
Bmpr2	37.577	3.05e-06	0.00144268	0.2949	0.999993
Gm38125	0.707071	2.51e-07	0.00144269	0.700403	0.999993
Fam117b	19.1111	3.16e-06	0.00144269	0.137782	0.999993
Gm37531	1.17494	1.93e-07	0.00144269	0.753074	0.999993
Ica1l	0.791436	-4.45e-08	0.00144269	0.939974	0.999993
Wdr12	18.4966	1.79e-06	0.00144269	0.330465	0.999993
Carf	2.99883	4.22e-07	0.00144269	0.715464	0.999993
Gm15464	2.90888	3.03e-07	0.00144269	0.750555	0.999993
Nbeal1	28.6734	2.36e-07	0.00144269	0.925686	0.999993
Cyp20a1	22.6241	2.51e-07	0.00144269	0.921013	0.999993
6030460B20Rik	1.14371	1.59e-07	0.00144269	0.764626	0.999993
Abi2	11.5896	1.86e-06	0.00144269	0.320386	0.999993
Raph1	29.5298	1.72e-06	0.00144269	0.469038	0.999993
Gm11575	1.93397	1.93e-07	0.00144269	0.815065	0.999993
Eif4a-ps4	143.389	-6.51e-07	0.00144268	0.807213	0.999993
Cd28	2.21102	2.95e-07	0.00144269	0.748318	0.999993
Ctla4	3.23071	-4.33e-07	0.00144269	0.538567	0.999993
Rpl18-ps1	19.0956	-3.87e-07	0.00144269	0.806447	0.999993
Gm11582	0.900586	2.29e-07	0.00144269	0.728532	0.999993
Icos	2.11743	1.2e-07	0.00144269	0.838605	0.999993
Rpl17-ps1	0.425723	-1.86e-08	0.00144269	0.902406	0.999993
Pard3b	6.65077	9.19e-07	0.00144269	0.446589	0.999993
Gm38012	0.307827	8.58e-08	0.00144269	0.773337	0.999993
Gm38075	0.477454	5.68e-08	0.00144269	0.715389	0.999993
Gm29084	0.732176	7.87e-08	0.00144269	0.856473	0.999993
Gm11599	20.8344	-1.36e-07	0.00144269	0.935853	0.999993
Nrp2	10.0478	-2.06e-07	0.00144269	0.901884	0.999993
Gm37121	0.374287	-6.13e-08	0.00144269	0.890305	0.999993
Ino80d	20.362	4.39e-07	0.00144269	0.857536	0.999993
Rps27-ps1	0.398291	1.64e-07	0.00144269	0.70133	0.999993
Ino80dos	0.804317	4.2e-07	0.00144269	0.559559	0.999993
Gm20342	2.22362	7.76e-09	0.00144269	0.992884	0.999993
Ndufs1	46.438	2.12e-06	0.00144268	0.468855	0.999993
Eef1b2	449.254	1.29e-06	0.00144267	0.742722	0.999993
Gpr1	18.0475	2.01e-07	0.00144269	0.848229	0.999993
Zdbf2	0.616352	2.44e-07	0.00144269	0.404454	0.999993
Gm11605	0.542881	-8.03e-08	0.00144269	0.850085	0.999993
Fastkd2	9.62692	8.09e-07	0.00144269	0.601899	0.999993
Klf7	47.5286	-3.94e-07	0.00144268	0.886812	0.999993
Gm26649	0.845009	6.55e-08	0.00144269	0.877951	0.999993
Gm13750	0.60718	6.94e-08	0.00144269	0.92177	0.999993
Creb1	18.9759	-2.5e-07	0.00144269	0.921011	0.999993
Mettl21a	17.8085	-3.63e-07	0.00144269	0.843996	0.999993
Gm29152	0.318395	-2.38e-08	0.00144269	0.978223	0.999993
2810408I11Rik	3.50073	6.17e-07	0.00144269	0.594563	0.999993
Ccnyl1	10.6135	1.25e-07	0.00144269	0.948333	0.999993
Fzd5	5.47569	1.65e-06	0.00144269	0.225514	0.999993
Plekhm3	6.16214	-1.01e-06	0.00144269	0.516928	0.999993
Rpl10a-ps1	97.8602	9.7e-07	0.00144268	0.720062	0.999993
Gm7329	1.82198	4.16e-07	0.00144269	0.617758	0.999993
Idh1	39.0198	1.28e-06	0.00144269	0.543168	0.999993
Pikfyve	14.3692	1.18e-06	0.00144269	0.604797	0.999993
Gm28927	6.21919	-6.18e-07	0.00144269	0.612269	0.999993
Gm8805	0.9638	-1.6e-07	0.00144269	0.816608	0.999993
Map2	1.70049	-2.11e-07	0.00144269	0.682669	0.999993
Rpe	17.4523	1.43e-06	0.00144269	0.549867	0.999993
Kansl1l	3.06873	6.99e-07	0.00144269	0.521997	0.999993
Gm38162	0.811912	-4.11e-07	0.00144269	0.578561	0.999993
6820402A03Rik	0.448441	1.34e-07	0.00144269	0.84785	0.999993
Acadl	48.8347	1.99e-07	0.00144269	0.940772	0.999993
Gm15793	4.61315	2.81e-07	0.00144269	0.837971	0.999993
Myl1	0.499917	1.4e-07	0.00144269	0.84034	0.999993
Rpl31-ps14	8.11725	3.26e-07	0.00144269	0.831372	0.999993
Lancl1	14.9897	1.49e-06	0.00144269	0.470344	0.999993
Gm8840	0.254088	3.54e-08	0.00144269	0.821541	0.999993
Ikzf2	0.822176	5.09e-07	0.00144269	0.405583	0.999993
Gm28580	0.442058	9.76e-08	0.00144269	0.799116	0.999993
Bard1	1.5865	7.89e-07	0.00144269	0.298769	0.999993
Atic	34.1543	8.48e-07	0.00144269	0.729886	0.999993
Fn1	117.836	5.62e-07	0.00144269	0.689797	0.999993
Apol7d	0.596179	1.5e-07	0.00144269	0.779162	0.999993
Gm5256	0.336981	-1.26e-07	0.00144269	0.812169	0.999993
Gm5528	1.31204	6.1e-08	0.00144269	0.936191	0.999993
Gm8885	3.3274	-2.42e-07	0.00144269	0.845143	0.999993
Mreg	1.96849	7.29e-07	0.00144269	0.416	0.999993
D230017M19Rik	0.500222	5.53e-08	0.00144269	0.925339	0.999993
Gm24497	0.365619	1.55e-07	0.00144269	0.635865	0.999993
Gm25939	0.783161	2.89e-07	0.00144269	0.462178	0.999993
Pecr	6.73356	1.61e-07	0.00144269	0.928152	0.999993
Xrcc5	10.5489	1.29e-07	0.00144269	0.946983	0.999993
Gm15843	4.39349	-3.15e-07	0.00144269	0.792139	0.999993
Smarcal1	9.40059	-6.34e-07	0.00144269	0.733849	0.999993
Rpl37a	518.924	1.6e-06	0.00144268	0.668366	0.999993
Igfbp2	11.2947	-2.54e-07	0.00144269	0.865828	0.999993
Igfbp5	20.5556	-8.71e-08	0.00144269	0.954987	0.999993
Tns1	159.169	6.8e-07	0.00144268	0.80294	0.999993
Rufy4	5.32971	1.46e-06	0.00144269	0.252282	0.999993
Cxcr2	16.2883	3.74e-07	0.00144269	0.726648	0.999993
Arpc2	258.389	3.15e-07	0.00144268	0.931538	0.999993
Gpbar1	0.393024	-2.51e-07	0.00144269	0.537387	0.999993
Aamp	107.512	2.56e-06	0.00144268	0.439959	0.999993
Pnkd	44.2584	-4.18e-08	0.00144269	0.980931	0.999993
Tmbim1	54.2537	1.26e-06	0.00144268	0.668269	0.999993
Gm29358	0.962078	3.91e-09	0.00144269	0.994397	0.999993
Gm37931	0.367955	-9.99e-08	0.00144269	0.654188	0.999993
Slc11a1	1.66296	-6.65e-07	0.00144269	0.404724	0.999993
Ctdsp1	27.7583	1.5e-06	0.00144269	0.528326	0.999993
Mir26b	0.453312	-5.18e-08	0.00144269	0.876244	0.999993
Vil1	3.53781	-7.48e-07	0.00144269	0.51746	0.999993
Usp37	10.2963	4.86e-07	0.00144269	0.768177	0.999993
Gm37733	0.720268	-6.93e-07	0.00144269	0.222464	0.999993
Cnot9	16.9458	1.8e-07	0.00144269	0.925073	0.999993
Plcd4	0.455194	-4.38e-08	0.00144269	0.978543	0.999993
Zfp142	9.18946	2.64e-06	0.00144269	0.117209	0.999993
Bcs1l	10.9893	-1.2e-07	0.00144269	0.948218	0.999993
Rnf25	19.1177	3.88e-07	0.00144269	0.883371	0.999993
Stk36	1.01487	-5.63e-09	0.00144269	0.977582	0.999993
Ttll4	7.51325	1.9e-06	0.00144269	0.283705	0.999993
Cyp27a1	13.4067	-3.39e-07	0.00144269	0.81963	0.999993
Wnt6	15.0565	-6.65e-08	0.00144269	0.939017	0.999993
Wnt10a	9.37086	-1.13e-07	0.00144269	0.920411	0.999993
Nhej1	1.38949	-2.77e-07	0.00144269	0.72329	0.999993
Slc23a3	0.795995	9.51e-08	0.00144269	0.822808	0.999993
Cnppd1	62.0884	-6.92e-07	0.00144269	0.677533	0.999993
Retreg2	25.3846	1.95e-07	0.00144269	0.939589	0.999993
Zfand2b	17.3726	-1.93e-06	0.00144269	0.386992	0.999993
Abcb6	0.327354	1.09e-07	0.00144269	0.679405	0.999993
Atg9a	3.92197	-8.4e-07	0.00144269	0.489988	0.999993
Ankzf1	9.82105	1.36e-06	0.00144269	0.400005	0.999993
Glb1l	2.83511	2.74e-07	0.00144269	0.785684	0.999993
Stk16	30.159	1.55e-06	0.00144268	0.567152	0.999993
Tuba4a	31.4702	-1.74e-06	0.00144268	0.523718	0.999993
D0jb2	30.0529	1.15e-06	0.00144269	0.51384	0.999993
Ptprn	5.31611	1.01e-06	0.00144269	0.381851	0.999993
Dnpep	81.8948	9.1e-07	0.00144268	0.757237	0.999993
Des	988.236	-2.7e-07	0.00144269	0.867084	0.999993
Speg	11.6456	-2.71e-08	0.00144269	0.984778	0.999993
Gmppa	51.4579	-2.27e-07	0.00144269	0.924661	0.999993
Chpf	20.5549	1.24e-06	0.00144269	0.51234	0.999993
Obsl1	24.5382	1.09e-06	0.00144269	0.467899	0.999993
Tmem198	1.17544	-9.58e-08	0.00144269	0.866232	0.999993
Inha	0.509231	-1.19e-07	0.00144269	0.747509	0.999993
Stk11ip	13.8377	1.04e-06	0.00144269	0.635837	0.999993
Slc4a3	2.82393	-7.6e-07	0.00144269	0.472612	0.999993
Gm5257	0.723608	1.7e-07	0.00144269	0.791866	0.999993
Epha4	1.98673	-2.57e-07	0.00144269	0.782043	0.999993
Sgpp2	0.954949	1.69e-07	0.00144269	0.80035	0.999993
Farsb	37.5479	1.56e-06	0.00144268	0.574185	0.999993
4833412K13Rik	0.826699	-1.87e-07	0.00144269	0.785962	0.999993
Acsl3	20.7803	-4.87e-07	0.00144269	0.727222	0.999993
Utp14b	5.00432	2.96e-07	0.00144269	0.787437	0.999993
Gm6159	0.507263	-1.93e-06	0.00144269	0.993975	0.999993
Kcne4	0.837184	5.41e-07	0.00144269	0.248975	0.999993
Gm5830	0.356982	1.15e-07	0.00144269	0.635948	0.999993
Ap1s3	3.80806	1.79e-07	0.00144269	0.873074	0.999993
Wdfy1	20.6325	-3.74e-07	0.00144269	0.865208	0.999993
Mrpl44	28.0044	6.66e-07	0.00144268	0.809612	0.999993
Serpine2	57.3696	2.03e-06	0.00144268	0.490922	0.999993
Gm5529	1.55599	-3.54e-08	0.00144269	0.967797	0.999993
Fam124b	0.337952	6.88e-08	0.00144269	0.888755	0.999993
Cul3	42.1425	-1.71e-07	0.00144268	0.949912	0.999993
Gm37902	0.698651	1.11e-07	0.00144269	0.767729	0.999993
Dock10	5.12242	-5.39e-07	0.00144269	0.625923	0.999993
Gm37645	0.278389	6.19e-08	0.00144269	0.944645	0.999993
Gm38062	0.390942	-8.77e-08	0.00144269	0.982825	0.999993
A630081D01Rik	0.938627	-5.14e-07	0.00144269	0.368992	0.999993
Gm7516	2.13229	1.12e-06	0.00144269	0.220835	0.999993
Irs1	2.17553	-5.95e-07	0.00144269	0.452107	0.999993
Rhbdd1	18.1571	-7.97e-07	0.00144269	0.737895	0.999993
Col4a4	1.02061	-3.55e-07	0.00144269	0.587318	0.999993
Col4a3	0.904021	-2.48e-07	0.00144269	0.706514	0.999993
C430014B12Rik	1.10648	-2.91e-07	0.00144269	0.666922	0.999993
Mff	68.3958	-2.43e-06	0.00144268	0.453166	0.999993
Agfg1	28.2192	1.85e-06	0.00144269	0.463913	0.999993
A030005L19Rik	0.284068	1.79e-07	0.00144269	0.571615	0.999993
Slc19a3	0.286821	-2.88e-07	0.00144269	0.846212	0.999993
Gm7539	0.513374	1.13e-07	0.00144269	0.87193	0.999993
Pid1	2.14747	1.48e-07	0.00144269	0.854621	0.999993
Trip12	75.7914	3.53e-06	0.00144268	0.289175	0.999993
Gm38374	0.870366	3.01e-07	0.00144269	0.647625	0.999993
Gm37738	0.846171	5.73e-07	0.00144269	0.394804	0.999993
Fbxo36	12.0543	2.6e-07	0.00144269	0.873069	0.999993
Rpl19-ps1	30.6736	4.4e-07	0.00144269	0.863005	0.999993
Gm7609	0.567115	-4.97e-07	0.00144269	0.197176	0.999993
Sp110	5.94562	-1.34e-06	0.00144269	0.339627	0.999993
Sp140	4.14583	-1.19e-06	0.00144269	0.312296	0.999993
Sp100	12.5359	-1.59e-07	0.00144269	0.924186	0.999993
A630001G21Rik	1.5781	4.97e-07	0.00144269	0.505366	0.999993
Cab39	35.9611	2.03e-06	0.00144268	0.480127	0.999993
Itm2c	109.886	-8.6e-07	0.00144268	0.767339	0.999993
Gm18180	0.804602	8.72e-08	0.00144269	0.894642	0.999993
2810459M11Rik	0.410726	2.21e-08	0.00144269	0.967727	0.999993
Psmd1	131.822	2.99e-07	0.00144268	0.921985	0.999993
Htr2b	12.8232	-1.14e-06	0.00144269	0.408473	0.999993
Gm37914	0.700027	1.71e-07	0.00144269	0.647655	0.999993
Armc9	3.98484	5.72e-07	0.00144269	0.681112	0.999993
B3gnt7	10.6674	1.28e-06	0.00144269	0.326732	0.999993
Ncl	330.973	2.21e-06	0.00144268	0.466585	0.999993
Snord82	2.19839	3.23e-07	0.00144269	0.649424	0.999993
C130036L24Rik	1.50097	-1.06e-08	0.00144269	0.987508	0.999993
Rpl30-ps6	0.781268	4.27e-07	0.00144269	0.410243	0.999993
Ptma	488.019	8.63e-07	0.00144268	0.761047	0.999993
Pde6d	16.1956	2.92e-07	0.00144269	0.878106	0.999993
Cops7b	12.4704	5.79e-07	0.00144269	0.794519	0.999993
Nppc	10.1743	9.03e-08	0.00144269	0.922943	0.999993
Dis3l2	6.5162	4.5e-07	0.00144269	0.763363	0.999993
Gm29055	0.484536	4.3e-07	0.00144269	0.928452	0.999993
Gm38142	0.482881	-3.11e-07	0.00144269	0.394314	0.999993
Gm38021	0.485095	1.68e-07	0.00144269	0.736671	0.999993
Gm6136	348.219	5.52e-08	0.00144268	0.986379	0.999993
Gm37967	0.585419	7.97e-08	0.00144269	0.611543	0.999993
Gm28375	0.281115	6.42e-08	0.00144269	0.988754	0.999993
Gm37447	0.676911	1.74e-07	0.00144269	0.677883	0.999993
Eif4e2	91.5597	1.83e-06	0.00144268	0.575129	0.999993
Efhd1	4.62204	-7.42e-07	0.00144269	0.578274	0.999993
Gigyf2	68.0361	1.48e-06	0.00144269	0.5616	0.999993
Kcnj13	1.42047	3.5e-07	0.00144269	0.430263	0.999993
Ngef	2.76236	1.11e-06	0.00144269	0.219366	0.999993
Neu2	0.44993	1.76e-07	0.00144269	0.710071	0.999993
Inpp5d	5.65301	6.6e-07	0.00144269	0.627635	0.999993
Atg16l1	13.6242	-9.35e-07	0.00144269	0.64663	0.999993
Gm25395	0.70702	3.05e-08	0.00144269	0.756072	0.999993
Sag	1.97653	-1.42e-07	0.00144269	0.885467	0.999993
Dgkd	40.5059	-4.01e-07	0.00144269	0.869374	0.999993
Gm38365	1.81708	5.5e-08	0.00144269	0.959434	0.999993
Usp40	10.9098	2.63e-07	0.00144269	0.880431	0.999993
Gm5832	1.32626	4.24e-07	0.00144269	0.51357	0.999993
Ugt1a7c	2.00122	-6.57e-07	0.00144269	0.374028	0.999993
Ugt1a6a	1.44314	1.78e-08	0.00144269	0.989896	0.999993
D0jb3	1.14539	-7.19e-07	0.00144269	0.369344	0.999993
Hjurp	36.877	2.23e-06	0.00144269	0.383758	0.999993
Spp2	6.73693	1.08e-07	0.00144269	0.837344	0.999993
Gm28888	0.281626	2.46e-08	0.00144269	0.998332	0.999993
Glrp1	1.5517	-3.47e-07	0.00144269	0.639604	0.999993
Arl4c	14.8888	-5.01e-07	0.00144269	0.671259	0.999993
Sh3bp4	3.32517	8.02e-07	0.00144269	0.514795	0.999993
Gm5259	0.381337	-1.12e-07	0.00144269	0.71833	0.999993
Agap1	8.97459	-4.04e-07	0.00144269	0.810247	0.999993
Gm37297	1.07896	3.47e-08	0.00144269	0.965532	0.999993
Iqca	0.428092	-1.74e-07	0.00144269	0.711435	0.999993
Ackr3	39.2088	-9.06e-07	0.00144269	0.565194	0.999993
Gm28723	0.369646	1.64e-08	0.00144269	0.905382	0.999993
Gm35048	1.06693	3.36e-08	0.00144269	0.955845	0.999993
Cops8	47.6515	2.13e-06	0.00144268	0.492691	0.999993
Col6a3	16.8631	-1.04e-07	0.00144269	0.933808	0.999993
Mlph	69.9919	6.28e-07	0.00144269	0.760243	0.999993
Lrrfip1	39.5224	-1.03e-06	0.00144269	0.597877	0.999993
Rbm44	0.53115	9.89e-08	0.00144269	0.852339	0.999993
Ramp1	176.107	-1.3e-07	0.00144269	0.93874	0.999993
Ube2f	63.3395	1.23e-06	0.00144268	0.712358	0.999993
Gm7785	1.66029	-9.74e-08	0.00144269	0.893836	0.999993
Scly	10.7261	1.02e-06	0.00144269	0.592482	0.999993
Klhl30	1.01	-6.31e-07	0.00144269	0.329423	0.999993
Erfe	0.32772	4.92e-08	0.00144269	0.967716	0.999993
Ilkap	25.8252	1e-07	0.00144269	0.96762	0.999993
Hes6	10.2226	-7.45e-07	0.00144269	0.697299	0.999993
Per2	2.48095	2.94e-07	0.00144269	0.724389	0.999993
Traf3ip1	4.13994	-4.12e-07	0.00144269	0.752484	0.999993
Asb1	4.04172	1.41e-06	0.00144269	0.316335	0.999993
Twist2	9.85223	4.23e-07	0.00144269	0.641727	0.999993
Gm29101	0.978673	-8.82e-08	0.00144269	0.853845	0.999993
Hdac4	37.3661	-1.25e-07	0.00144269	0.932325	0.999993
Gm37048	0.360356	9.86e-08	0.00144269	0.868043	0.999993
Gm26720	2.2727	1.48e-07	0.00144269	0.860756	0.999993
Ndufa10	108.347	2.65e-07	0.00144268	0.923824	0.999993
Cops9	153.586	-8.67e-07	0.00144268	0.784576	0.999993
Otos	0.64085	-1.79e-07	0.00144269	0.778176	0.999993
Gpc1	12.2122	9.51e-07	0.00144269	0.530755	0.999993
Dusp28	1.89018	-4.43e-07	0.00144269	0.636106	0.999993
Rnpepl1	21.5807	2.77e-07	0.00144269	0.890037	0.999993
9430060I03Rik	0.861051	1.29e-07	0.00144269	0.821674	0.999993
Capn10	5.48091	2.79e-06	0.00144269	0.0639726	0.999993
Gpr35	0.850429	-7.63e-08	0.00144269	0.89318	0.999993
Kif1a	0.694806	-1.83e-07	0.00144269	0.73119	0.999993
Agxt	0.911106	-2.01e-07	0.00144269	0.685437	0.999993
2310007B03Rik	4.2196	6.03e-07	0.00144269	0.487178	0.999993
Crocc2	0.306521	1.12e-07	0.00144269	0.872614	0.999993
Sned1	63.2457	4.01e-07	0.00144269	0.776827	0.999993
Mterf4	11.4985	-9.6e-07	0.00144269	0.580372	0.999993
Gm28535	0.297472	-1.35e-07	0.00144269	0.664745	0.999993
Pask	1.45664	8.6e-08	0.00144269	0.900262	0.999993
Ppp1r7	32.6798	-1.21e-06	0.00144268	0.676293	0.999993
Hdlbp	218.673	3.89e-07	0.00144268	0.89695	0.999993
Gm17415	6.30063	1.89e-07	0.00144269	0.897691	0.999993
2024-09-02	1.96683	-1.37e-07	0.00144269	0.886453	0.999993
Farp2	4.96549	-1.76e-06	0.00144269	0.228133	0.999993
Stk25	38.8282	1.44e-06	0.00144269	0.553858	0.999993
Bok	157.738	-4.51e-07	0.00144269	0.837592	0.999993
Thap4	18.3758	8.03e-07	0.00144269	0.738774	0.999993
Gm10550	5.87974	4.77e-08	0.00144269	0.973808	0.999993
Atg4b	40.6465	-2.91e-07	0.00144268	0.921564	0.999993
Dtymk	58.9123	8.75e-07	0.00144269	0.697066	0.999993
Ing5	12.4719	1.08e-06	0.00144269	0.586911	0.999993
D2hgdh	4.31729	7.23e-07	0.00144269	0.609871	0.999993
Gal3st2	0.80289	-1.38e-07	0.00144269	0.753996	0.999993
Gm18666	0.600988	3.87e-07	0.00144269	0.475907	0.999993
Gal3st2b	0.442888	2.6e-08	0.00144269	0.999058	0.999993
Gm7895	0.502077	7.88e-08	0.00144269	0.911368	0.999993
Fam174a	18.3178	-2.39e-07	0.00144269	0.914999	0.999993
BC055308	0.724922	-4.64e-07	0.00144269	0.299045	0.999993
Gm15427	232.952	-6.48e-06	0.00144266	0.219818	0.999993
St8sia4	9.56514	-5.52e-07	0.00144269	0.70814	0.999993
Gm37642	0.425033	-2.41e-07	0.00144269	0.688624	0.999993
Gm1833	2.09905	-5.78e-07	0.00144269	0.448211	0.999993
Gm6430	25.8193	1.35e-07	0.00144269	0.954355	0.999993
D1Ertd622e	6.6646	4.38e-07	0.00144269	0.758514	0.999993
Ppip5k2	9.97158	2e-06	0.00144269	0.310653	0.999993
Gin1	11.0651	8.03e-07	0.00144269	0.717469	0.999993
Pam	86.5083	-2.45e-07	0.00144269	0.814584	0.999993
Gm37140	2.29864	5.61e-07	0.00144269	0.347389	0.999993
Gm3531	19.4473	1.32e-07	0.00144269	0.928472	0.999993
B230216N24Rik	0.851904	7.92e-07	0.00144269	0.194383	0.999993
1810006J02Rik	2.90395	-2.32e-07	0.00144269	0.740832	0.999993
Gm29462	1.08323	5.53e-07	0.00144269	0.298631	0.999993
Tdpx-ps1	0.947916	1.98e-07	0.00144269	0.759308	0.999993
Gm29667	1.05135	4.8e-07	0.00144269	0.471992	0.999993
Psmb6-ps2	0.87252	-9.8e-08	0.00144269	0.889093	0.999993
Gm28187	0.665025	2.31e-07	0.00144269	0.622875	0.999993
Gm3608	11.9792	-2.12e-06	0.00144269	0.337437	0.999993
Pign	8.71476	1.18e-06	0.00144269	0.524293	0.999993
Gm20302	2.81601	5.36e-07	0.00144269	0.550085	0.999993
2310035C23Rik	13.3619	-8.14e-07	0.00144269	0.722143	0.999993
Gm37566	0.885169	7.01e-08	0.00144269	0.91024	0.999993
Tnfrsf11a	2.13042	8.63e-08	0.00144269	0.929454	0.999993
Gm7160	5.3654	-3.33e-07	0.00144269	0.749091	0.999993
Zcchc2	33.7641	2.14e-07	0.00144269	0.901001	0.999993
Phlpp1	4.87522	4.21e-07	0.00144269	0.730591	0.999993
Gm38235	0.653627	9.89e-08	0.00144269	0.801749	0.999993
Gm6651	0.52432	-1.66e-07	0.00144269	0.740536	0.999993
Bcl2	4.28643	-6.76e-08	0.00144269	0.946467	0.999993
Kdsr	133.108	6.56e-07	0.00144269	0.74403	0.999993
Vps4b	64.5055	2.15e-07	0.00144268	0.937016	0.999993
Serpinb11	2.52969	1.33e-07	0.00144269	0.879423	0.999993
Serpinb2	0.472636	-1.98e-07	0.00144269	0.744087	0.999993
Serpinb8	1.67293	7.76e-08	0.00144269	0.922658	0.999993
Gm8141	6.75162	-4.12e-07	0.00144269	0.742214	0.999993
Dsel	2.76409	-3.27e-07	0.00144269	0.748634	0.999993
Gm6028	7.46883	-1.03e-06	0.00144269	0.540974	0.999993
Tsn	65.1047	2.43e-06	0.00144268	0.413137	0.999993
Nifk	31.8722	-8.07e-09	0.00144268	0.995785	0.999993
Clasp1	19.7703	-4.91e-08	0.00144269	0.982916	0.999993
2900060B14Rik	0.285871	2.56e-08	0.00144269	0.945232	0.999993
Tfcp2l1	1.18453	4.52e-07	0.00144269	0.454446	0.999993
Gm3508	0.678396	-3.51e-07	0.00144269	0.491593	0.999993
Inhbb	24.9753	7.89e-07	0.00144269	0.679918	0.999993
Ralb	34.7649	1.13e-06	0.00144269	0.645976	0.999993
Tmem185b	16.827	2.56e-06	0.00144269	0.22913	0.999993
Epb41l5	3.75172	5.81e-07	0.00144269	0.63284	0.999993
Ptpn4	3.66467	6.57e-07	0.00144269	0.562395	0.999993
Tmem177	4.34891	-3.93e-07	0.00144269	0.774142	0.999993
Sctr	0.416838	1.38e-07	0.00144269	0.677559	0.999993
Tmem37	107.933	1.17e-06	0.00144269	0.503294	0.999993
Dbi	3746.47	-6.76e-07	0.00144269	0.50754	0.999993
3110009E18Rik	4.21798	-1.48e-06	0.00144269	0.268523	0.999993
Steap3	12.1263	1.16e-07	0.00144269	0.934714	0.999993
C1ql2	0.722691	2.67e-07	0.00144269	0.894816	0.999993
Insig2	30.1736	1.31e-06	0.00144269	0.527112	0.999993
Ccdc93	26.8413	1.06e-06	0.00144269	0.592603	0.999993
Gm8217	0.49048	2.22e-07	0.00144269	0.604274	0.999993
Ddx18	33.1245	1.07e-06	0.00144269	0.663026	0.999993
Gm28911	4.09374	4.66e-07	0.00144269	0.604901	0.999993
Actr3	120.439	6.7e-07	0.00144268	0.842304	0.999993
Slc35f5	39.497	9.14e-09	0.00144268	0.999538	0.999993
Gpr39	0.300302	7.94e-08	0.00144269	0.810732	0.999993
Lypd1	1.22267	-8.53e-08	0.00144269	0.899861	0.999993
Nckap5	0.708474	-2.03e-07	0.00144269	0.672423	0.999993
Mgat5	28.787	-3.31e-07	0.00144269	0.871238	0.999993
Gm37510	1.88922	-3.11e-07	0.00144269	0.681795	0.999993
Gm8451	6.35996	8.37e-07	0.00144269	0.497516	0.999993
Tmem163	0.810714	-1.06e-07	0.00144269	0.827323	0.999993
2900009J06Rik	0.56914	6.02e-08	0.00144269	0.938631	0.999993
Ccnt2	31.043	2.68e-06	0.00144268	0.346481	0.999993
Rab3gap1	20.568	9.17e-07	0.00144269	0.700416	0.999993
Zranb3	2.22951	-3.71e-07	0.00144269	0.699441	0.999993
Gm38248	0.496888	2.89e-07	0.00144269	0.568319	0.999993
Rpl28-ps1	87.2503	1.19e-06	0.00144268	0.665974	0.999993
R3hdm1	30.0426	4.74e-07	0.00144268	0.872707	0.999993
Gm37407	1.28534	7.85e-08	0.00144269	0.919986	0.999993
Ubxn4	101.973	1.49e-06	0.00144268	0.634008	0.999993
Mcm6	30.5322	5.94e-07	0.00144269	0.75032	0.999993
Dars	34.7497	1.69e-06	0.00144269	0.46296	0.999993
Gm6170	6.07348	-5.83e-08	0.00144269	0.965193	0.999993
Cxcr4	2.65424	2.07e-07	0.00144269	0.796523	0.999993
Rpl31-ps9	1.51911	-2.81e-07	0.00144269	0.706526	0.999993
Cd55b	0.531518	-3.45e-07	0.00144269	0.519174	0.999993
Gm15675	5.53439	-1.56e-07	0.00144269	0.868375	0.999993
Cd55	85.4293	-4.05e-07	0.00144269	0.743258	0.999993
Gm16083	0.506144	5.53e-08	0.00144269	0.982013	0.999993
Gm37283	0.499162	3.18e-07	0.00144269	0.454199	0.999993
Pfkfb2	4.27665	2.07e-07	0.00144269	0.870322	0.999993
Yod1	10.6282	5.87e-07	0.00144269	0.652662	0.999993
AA986860	6.08529	-6.11e-07	0.00144269	0.620742	0.999993
Gm28857	0.476441	-1.72e-07	0.00144269	0.717446	0.999993
Pigr	0.744016	-1.4e-07	0.00144269	0.765362	0.999993
Fcmr	0.452663	-9.13e-08	0.00144269	0.854691	0.999993
Il24	0.513753	3.57e-07	0.00144269	0.414923	0.999993
Mapkapk2	47.5737	2.31e-06	0.00144268	0.452841	0.999993
Gm37084	0.958741	-5.62e-07	0.00144269	0.381543	0.999993
Dyrk3	0.655069	1.13e-07	0.00144269	0.722508	0.999993
Eif2d	16.3902	1.25e-06	0.00144269	0.572067	0.999993
Rassf5	3.54728	4e-07	0.00144269	0.726262	0.999993
Ikbke	4.43021	-8.99e-07	0.00144269	0.47519	0.999993
Gm28913	0.357932	-4.7e-08	0.00144269	0.960514	0.999993
Srgap2	20.3168	1.94e-06	0.00144269	0.374174	0.999993
Gm37954	1.25307	5.99e-07	0.00144269	0.405726	0.999993
Fam72a	2.65311	7.07e-07	0.00144269	0.522215	0.999993
Rab7b	3.42618	-7.62e-07	0.00144269	0.510065	0.999993
Slc41a1	7.76898	-1.01e-06	0.00144269	0.570778	0.999993
Rab29	11.6945	-5.08e-07	0.00144269	0.783413	0.999993
Nucks1	41.5864	2.44e-06	0.00144269	0.293312	0.999993
Gm37676	2.22299	-1.95e-07	0.00144269	0.822282	0.999993
Slc45a3	2.21151	-5.57e-08	0.00144269	0.925021	0.999993
Elk4	19.0386	3.35e-06	0.00144269	0.147176	0.999993
Mfsd4a	16.6715	-1.15e-07	0.00144269	0.95604	0.999993
Gm37120	0.466982	1e-07	0.00144269	0.886275	0.999993
Cdk18	12.5259	2.04e-08	0.00144269	0.981934	0.999993
Klhdc8a	2.48375	7.71e-07	0.00144269	0.323553	0.999993
Nuak2	2.35021	-2.15e-07	0.00144269	0.770408	0.999993
F730311O21Rik	0.672364	-2.73e-07	0.00144269	0.614059	0.999993
Tmcc2	1.05897	5.69e-07	0.00144269	0.366459	0.999993
Dstyk	26.3608	-3.59e-07	0.00144269	0.863391	0.999993
6030442K20Rik	0.842102	4.92e-07	0.00144269	0.40169	0.999993
Rbbp5	9.88142	-5.03e-07	0.00144269	0.786346	0.999993
Tmem81	1.07719	-1.29e-07	0.00144269	0.843197	0.999993
Nfasc	0.352596	-5.31e-08	0.00144269	0.977931	0.999993
Mdm4	21.7714	-9.73e-07	0.00144269	0.676893	0.999993
Gm29257	6.92179	1.3e-06	0.00144269	0.374661	0.999993
Pik3c2b	2.64739	-6.3e-07	0.00144269	0.593129	0.999993
Gm26616	0.417848	-6.5e-08	0.00144269	0.891231	0.999993
Ppp1r15b	51.566	2.14e-06	0.00144269	0.398419	0.999993
Plekha6	19.9108	5.85e-07	0.00144269	0.573504	0.999993
Gm19461	0.517383	7.72e-08	0.00144269	0.918079	0.999993
Kiss1	0.58451	-1.91e-07	0.00144269	0.659871	0.999993
Ren1	40.3911	-2.92e-07	0.00144269	0.799476	0.999993
Etnk2	1.45553	-3.74e-07	0.00144269	0.589852	0.999993
Sox13	2.43553	8.75e-07	0.00144269	0.369917	0.999993
Snrpe	148.436	8.62e-07	0.00144268	0.750093	0.999993
Zc3h11a	3.38654	-8.25e-07	0.00144269	0.532261	0.999993
Gm38394	1.40947	-3.53e-07	0.00144269	0.683051	0.999993
Lax1	0.778032	9.61e-08	0.00144269	0.839142	0.999993
Atp2b4	2.08746	-6.06e-07	0.00144269	0.536468	0.999993
Gm15851	3.63995	-8.06e-07	0.00144269	0.231598	0.999993
Prelp	36.9242	-2.49e-07	0.00144269	0.790779	0.999993
Fmod	0.319038	-3.13e-08	0.00144269	0.983416	0.999993
Btg2	17.8558	3.33e-07	0.00144269	0.879593	0.999993
Gm8618	0.61778	5.35e-08	0.00144269	0.934622	0.999993
Chil1	1.02425	6.21e-07	0.00144269	0.407238	0.999993
Adora1	4.9578	-1.4e-07	0.00144269	0.860599	0.999993
Ppfia4	0.706447	-2.45e-09	0.00144269	0.917548	0.999993
Tmem183a	18.295	2.14e-06	0.00144269	0.375155	0.999993
Cyb5r1	19.1317	1.38e-06	0.00144269	0.574446	0.999993
Adipor1	63.0719	2.24e-06	0.00144269	0.365322	0.999993
Klhl12	11.5327	2.29e-07	0.00144269	0.910574	0.999993
Rabif	24.604	9.2e-07	0.00144269	0.704114	0.999993
Gm15454	1.04937	-3.48e-07	0.00144269	0.627752	0.999993
Kdm5b	14.247	3.99e-08	0.00144269	0.988244	0.999993
Ppp1r12b	3.05103	4.47e-07	0.00144269	0.701761	0.999993
Gm37949	0.418293	6.58e-08	0.00144269	0.907247	0.999993
Gm37677	0.919459	-1.42e-07	0.00144269	0.810374	0.999993
Ube2t	5.25591	-8.44e-07	0.00144269	0.501486	0.999993
Lgr6	1.46765	-4.87e-07	0.00144269	0.51208	0.999993
Ptprv	0.26047	6.96e-08	0.00144269	0.816803	0.999993
Ptpn7	4.06034	-1.38e-07	0.00144269	0.860438	0.999993
Arl8a	23.7079	1.3e-07	0.00144269	0.955857	0.999993
Gm26280	0.336808	1.78e-07	0.00144269	0.70498	0.999993
Gm15445	0.517974	-5.67e-08	0.00144269	0.894397	0.999993
Gm4204	23.0705	3.77e-07	0.00144269	0.857833	0.999993
Gm26642	0.563374	1.67e-07	0.00144269	0.743275	0.999993
Elf3	14.8528	6.79e-07	0.00144269	0.56093	0.999993
Rnpep	34.0774	-2.99e-07	0.00144268	0.910302	0.999993
Timm17a	100.944	4.55e-07	0.00144268	0.879352	0.999993
Lmod1	0.382582	1.51e-07	0.00144269	0.71678	0.999993
Shisa4	7.60202	-8.08e-07	0.00144269	0.586411	0.999993
Ipo9	27.3017	2.18e-06	0.00144269	0.353744	0.999993
0v1	36.8784	1.24e-06	0.00144269	0.565755	0.999993
2610012C04Rik	0.574685	-4.07e-08	0.00144269	0.931993	0.999993
Gm37333	1.01998	-1.78e-07	0.00144269	0.798521	0.999993
Gm38399	1.87442	-2.84e-07	0.00144269	0.771344	0.999993
Csrp1	117.77	-1.18e-06	0.00144268	0.656507	0.999993
Phlda3	35.1536	1.14e-06	0.00144269	0.532437	0.999993
Tnni1	2.66415	-4.88e-08	0.00144269	0.961542	0.999993
Lad1	21.4882	1.71e-07	0.00144269	0.861273	0.999993
Tnnt2	10.9692	6.72e-07	0.00144269	0.536012	0.999993
Pkp1	1.15086	4.29e-08	0.00144269	0.938775	0.999993
Tmem9	30.9659	6.22e-07	0.00144268	0.831528	0.999993
Gm15850	0.458929	-1.81e-07	0.00144269	0.511981	0.999993
Kif21b	9.64002	-4.66e-07	0.00144269	0.782382	0.999993
5730559C18Rik	0.679659	4.57e-07	0.00144269	0.218728	0.999993
Camsap2	15.6435	1.83e-06	0.00144269	0.416227	0.999993
9230116N13Rik	0.583124	-9.99e-08	0.00144269	0.838619	0.999993
Ddx59	4.39498	-4.2e-07	0.00144269	0.755871	0.999993
Kif14	1.55741	6.15e-08	0.00144269	0.93491	0.999993
Gm29486	0.292484	1.2e-07	0.00144269	0.873663	0.999993
Gm29485	0.498748	-3.4e-07	0.00144269	0.481139	0.999993
Zfp281	7.39096	7.68e-07	0.00144269	0.620454	0.999993
Gm19705	0.245702	7.97e-09	0.00144269	0.951743	0.999993
Gm8762	0.69593	-7.85e-08	0.00144269	0.956715	0.999993
Gm29718	1.34391	3.59e-07	0.00144269	0.619943	0.999993
Nr5a2	0.596743	-1.01e-07	0.00144269	0.83709	0.999993
Gm4258	3.64107	-8.48e-08	0.00144269	0.939729	0.999993
Gm37298	2.61685	-6.28e-08	0.00144269	0.937938	0.999993
Gm26979	0.559396	2.18e-07	0.00144269	0.481874	0.999993
Gm37124	2.02554	8.8e-09	0.00144269	0.990368	0.999993
A130050O07Rik	1.45934	1.45e-08	0.00144269	0.981004	0.999993
Gm26930	0.715502	-5.33e-08	0.00144269	0.932173	0.999993
D130019J16Rik	1.80702	4.05e-07	0.00144269	0.493528	0.999993
Gm37534	2.20988	2.51e-07	0.00144269	0.750699	0.999993
A430106G13Rik	5.79577	2.49e-07	0.00144269	0.829659	0.999993
Gm37632	0.783318	1.48e-07	0.00144269	0.711659	0.999993
Ptprc	16.2443	-5.53e-08	0.00144269	0.954705	0.999993
A130071D04Rik	1.10702	-1.7e-07	0.00144269	0.748843	0.999993
Nek7	76.0391	7.45e-07	0.00144269	0.728152	0.999993
Gm37080	0.533286	1.67e-07	0.00144269	0.71298	0.999993
Gm37101	2.07984	4.41e-07	0.00144269	0.578612	0.999993
2310009B15Rik	6.7034	8.64e-07	0.00144269	0.537388	0.999993
Dennd1b	9.25569	2.15e-06	0.00144269	0.198831	0.999993
4930596I21Rik	0.304805	-9.47e-08	0.00144269	0.746311	0.999993
Gm16305	0.64775	-2.99e-07	0.00144269	0.540149	0.999993
Gm37470	0.279302	5.46e-08	0.00144269	0.950878	0.999993
Gm43544	0.528293	2.48e-07	0.00144269	0.523002	0.999993
Gm37718	0.656233	-2.88e-07	0.00144269	0.633761	0.999993
Zbtb41	6.04734	1.2e-07	0.00144269	0.937652	0.999993
Aspm	4.5748	2.79e-07	0.00144269	0.790122	0.999993
Gm16332	0.59704	3.19e-07	0.00144269	0.365205	0.999993
Gm5837	1.04926	2.55e-09	0.00144269	0.988017	0.999993
Cfh	28.0232	-3.3e-07	0.00144269	0.8408	0.999993
Gm37599	1.09986	9.41e-08	0.00144269	0.894304	0.999993
Gm5835	4.43428	1.45e-08	0.00144269	0.995078	0.999993
Cdc73	20.8109	2.86e-06	0.00144269	0.173129	0.999993
B3galt2	0.428706	-1.43e-07	0.00144269	0.738477	0.999993
Gm6397	10.144	-4.38e-07	0.00144269	0.799131	0.999993
Glrx2	44.909	-1.56e-06	0.00144269	0.498931	0.999993
Trove2	15.2398	9.59e-08	0.00144269	0.966737	0.999993
Uchl5	34.2728	1.68e-06	0.00144269	0.461871	0.999993
Gm29170	0.463593	-2.31e-07	0.00144269	0.499807	0.999993
Rgs2	171.645	-4.11e-07	0.00144269	0.759913	0.999993
Rgs1	6.29765	-2.11e-06	0.00144269	0.119495	0.999993
Rgs18	0.582756	-1.56e-07	0.00144269	0.783908	0.999993
Gm5263	0.777687	4.58e-07	0.00144269	0.475794	0.999993
Gm15583	1.85193	2.03e-07	0.00144269	0.801721	0.999993
Pla2g4a	14.846	-4.21e-07	0.00144269	0.783733	0.999993
Ptgs2	13.9126	-4.29e-07	0.00144269	0.658258	0.999993
Ptgs2os2	0.278703	7.04e-08	0.00144269	0.914316	0.999993
Rbm3-ps	3.73538	-1.24e-07	0.00144269	0.920834	0.999993
BC003331	26.7331	1.49e-06	0.00144269	0.54252	0.999993
Tpr	102.345	2.97e-06	0.00144268	0.417886	0.999993
Prg4	8.62751	-5.65e-08	0.00144269	0.942792	0.999993
Hmcn1	0.597298	1.53e-07	0.00144269	0.671696	0.999993
Gm10138	1.39557	-2.28e-07	0.00144269	0.763031	0.999993
Ivns1abp	40.9844	3.98e-06	0.00144268	0.199475	0.999993
Swt1	20.1776	2.53e-06	0.00144269	0.22321	0.999993
Trmt1l	19.9634	1.3e-06	0.00144268	0.64095	0.999993
Gm37893	2.59677	4.57e-08	0.00144269	0.967375	0.999993
Rnf2	19.7824	1.87e-06	0.00144269	0.383978	0.999993
Gm19503	0.987073	7.54e-07	0.00144269	0.300146	0.999993
Fam129a	33.3435	1.07e-06	0.00144269	0.616093	0.999993
2810414N06Rik	0.482801	1.99e-07	0.00144269	0.665494	0.999993
Edem3	20.6606	9.36e-07	0.00144269	0.668333	0.999993
1700025G04Rik	23.5534	7.81e-07	0.00144269	0.624435	0.999993
Tsen15	24.3355	3.26e-07	0.00144269	0.900567	0.999993
Colgalt2	1.29125	1.14e-07	0.00144269	0.874068	0.999993
Rgl1	38.0688	6.73e-07	0.00144269	0.624826	0.999993
Gm7278	0.583135	1.13e-07	0.00144269	0.81507	0.999993
Arpc5	222.843	7.02e-08	0.00144267	0.987792	0.999993
Ncf2	27.8351	-9.34e-07	0.00144269	0.637564	0.999993
Smg7	19.3021	2.72e-06	0.00144269	0.290873	0.999993
Gm28791	1.22992	4.47e-07	0.00144269	0.495519	0.999993
Gm8976	2.14994	2.34e-07	0.00144269	0.797384	0.999993
Nm0t2	5.10879	-1.06e-06	0.00144269	0.371329	0.999993
Lamc2	35.102	2.64e-08	0.00144268	0.994532	0.999993
Lamc1	299.253	1.23e-06	0.00144268	0.668751	0.999993
Gm38009	5.51455	8.66e-07	0.00144269	0.576355	0.999993
Gm8818	1.26776	5.32e-07	0.00144269	0.377488	0.999993
E330020D12Rik	0.392374	-4.26e-08	0.00144269	0.84903	0.999993
Dhx9	56.4513	2.57e-06	0.00144268	0.425414	0.999993
Npl	2.60098	-2.44e-07	0.00144269	0.788778	0.999993
Rgs8	0.523597	1.81e-07	0.00144269	0.632126	0.999993
Rgs16	11.3483	-6.97e-07	0.00144269	0.582833	0.999993
R0sel	6.98482	9.33e-07	0.00144269	0.493519	0.999993
Teddm2	1.58852	-2.76e-07	0.00144269	0.699219	0.999993
Gm38352	0.311439	-9.51e-08	0.00144269	0.825845	0.999993
Glul	192.01	-2.94e-07	0.00144269	0.903621	0.999993
Gm9530	0.450655	9.2e-08	0.00144269	0.737224	0.999993
Ier5	55.0116	1.22e-07	0.00144269	0.941201	0.999993
Mr1	2.69423	-3.38e-07	0.00144269	0.730649	0.999993
Stx6	16.3377	6.73e-07	0.00144269	0.751084	0.999993
BC034090	0.736403	3.97e-07	0.00144269	0.419558	0.999993
Xpr1	13.7815	-1.55e-06	0.00144269	0.483825	0.999993
Gm5532	1.79846	1.02e-06	0.00144269	0.131652	0.999993
Acbd6	16.0217	1.39e-06	0.00144269	0.562827	0.999993
Qsox1	56.766	-8.19e-08	0.00144269	0.962736	0.999993
Cep350	20.3254	7.42e-07	0.00144269	0.77063	0.999993
Gm37383	0.330826	2.01e-08	0.00144269	0.816977	0.999993
Gm23744	0.355223	2.44e-07	0.00144269	0.527185	0.999993
Tor1aip1	42.9365	1.33e-06	0.00144268	0.636872	0.999993
9430034N14Rik	2.00074	-6.21e-08	0.00144269	0.944994	0.999993
Tor1aip2	262.777	2.23e-07	0.00144269	0.922799	0.999993
Axdnd1	1.55581	4.24e-07	0.00144269	0.522436	0.999993
Gm2000	84.8031	-2.08e-06	0.00144268	0.538088	0.999993
Soat1	24.7746	-1.86e-07	0.00144269	0.926932	0.999993
Gm10031	13.3085	2.57e-06	0.00144269	0.228974	0.999993
Abl2	38.4267	1.22e-06	0.00144269	0.549584	0.999993
Gm38043	1.52067	-1.24e-07	0.00144269	0.877736	0.999993
Tor3a	17.1301	-2.14e-06	0.00144269	0.338411	0.999993
Fam20b	15.8363	2.68e-07	0.00144269	0.911456	0.999993
Gm15428	0.474598	1.05e-07	0.00144269	0.867806	0.999993
Ralgps2	16.1148	3.62e-06	0.00144269	0.111252	0.999993
Gm37802	0.612287	-8.89e-08	0.00144269	0.837842	0.999993
Gm37943	0.398517	-3.07e-07	0.00144269	0.596443	0.999993
Rasal2	7.39677	9.8e-07	0.00144269	0.575881	0.999993
Gm37788	0.49057	1.14e-07	0.00144269	0.833459	0.999993
Gm37060	0.951463	4.19e-07	0.00144269	0.511849	0.999993
2810025M15Rik	24.7009	-2.38e-07	0.00144269	0.887584	0.999993
Cryzl2	8.90942	-1.21e-06	0.00144269	0.514705	0.999993
Sec16b	1.69551	-4.19e-07	0.00144269	0.577481	0.999993
Pappa2	10.0462	7e-07	0.00144269	0.369993	0.999993
1600012P17Rik	10.7548	9.09e-07	0.00144269	0.310289	0.999993
Gm4953	0.604547	6.4e-09	0.00144269	0.991928	0.999993
Cop1	25.4285	1.93e-06	0.00144269	0.446463	0.999993
4930523C07Rik	6.64152	-1.13e-06	0.00144269	0.479125	0.999993
Tnn	0.432314	1.54e-07	0.00144269	0.836135	0.999993
Mrps14	103.151	-5.37e-07	0.00144268	0.874428	0.999993
Cacybp	60.4731	1.87e-06	0.00144269	0.426772	0.999993
4933417C20Rik	0.296057	1.16e-07	0.00144269	0.873428	0.999993
Rabgap1l	8.41189	-2.4e-06	0.00144269	0.13709	0.999993
Gm37529	0.608806	-4.04e-08	0.00144269	0.936905	0.999993
Gm37215	0.397265	8.62e-08	0.00144269	0.76606	0.999993
6720464F23Rik	0.481092	-3.4e-07	0.00144269	0.518592	0.999993
Gm38329	0.983455	4.59e-07	0.00144269	0.452125	0.999993
Gm38126	0.845094	6.77e-08	0.00144269	0.907988	0.999993
Gm6177	0.744209	-3.48e-08	0.00144269	0.932265	0.999993
Rc3h1	17.7846	4.44e-07	0.00144269	0.858138	0.999993
Gm37052	1.60944	5.37e-07	0.00144269	0.570411	0.999993
Gm37653	1.17932	7.15e-08	0.00144269	0.922453	0.999993
Serpinc1	0.342776	-1.54e-07	0.00144269	0.593368	0.999993
Zbtb37	7.70574	2.8e-07	0.00144269	0.867807	0.999993
Gas5	307.894	-1.52e-06	0.00144268	0.663981	0.999993
Dars2	6.66579	9.59e-07	0.00144269	0.528953	0.999993
Cenpl	4.93529	1.26e-06	0.00144269	0.334189	0.999993
Klhl20	7.27224	3.35e-06	0.00144269	0.0375228	0.999993
Prdx6	573.117	-8.2e-07	0.00144269	0.748371	0.999993
Tnfsf4	4.39527	-5.53e-07	0.00144269	0.544565	0.999993
Gm15429	10.3299	9.43e-07	0.00144269	0.641989	0.999993
Fasl	4.99715	-1.33e-06	0.00144269	0.219139	0.999993
Suco	27.2678	-3.13e-07	0.00144269	0.857085	0.999993
Gm7496	0.690345	2.79e-07	0.00144269	0.622283	0.999993
Pigc	15.8209	1.75e-07	0.00144269	0.936132	0.999993
Dnm3	3.24835	-9.48e-08	0.00144269	0.936776	0.999993
Dnm3os	0.857224	1.9e-07	0.00144269	0.739351	0.999993
Mettl13	14.3549	2.97e-07	0.00144269	0.834953	0.999993
Vamp4	47.9855	8.4e-07	0.00144269	0.601881	0.999993
Prrc2c	142.787	2.68e-06	0.00144268	0.365277	0.999993
Fmo4	0.799083	-3.27e-07	0.00144269	0.598902	0.999993
Fmo1	38.0028	-4.37e-08	0.00144269	0.953919	0.999993
Fmo2	29.2372	-4.8e-07	0.00144269	0.727618	0.999993
Fmo3	0.706666	4.27e-07	0.00144269	0.364069	0.999993
Prrx1	4.45535	-3.69e-07	0.00144269	0.746334	0.999993
Gorab	7.7066	5.3e-07	0.00144269	0.72741	0.999993
Rpsa-ps1	8.40514	3.11e-07	0.00144269	0.839498	0.999993
Kifap3	22.3527	9.91e-07	0.00144268	0.715259	0.999993
Scyl3	9.08527	-7.81e-07	0.00144269	0.658646	0.999993
BC055324	3.28742	-1.46e-07	0.00144269	0.870548	0.999993
Mettl18	2.82155	-5.62e-07	0.00144269	0.619937	0.999993
Sele	0.3349	2.56e-08	0.00144269	0.914698	0.999993
Sell	0.917337	-3.5e-07	0.00144269	0.523277	0.999993
Selp	6.03648	-1.22e-06	0.00144269	0.332528	0.999993
F5	0.37875	-3.75e-08	0.00144269	0.869946	0.999993
Slc19a2	7.06581	1.71e-06	0.00144269	0.271021	0.999993
Ccdc181	5.40594	-1e-06	0.00144269	0.464432	0.999993
Blzf1	23.8098	1.78e-06	0.00144269	0.40859	0.999993
Nme7	10.6719	-8.81e-07	0.00144269	0.624991	0.999993
Atp1b1	42.9732	2.65e-06	0.00144269	0.228352	0.999993
Xcl1	1.84027	1.92e-07	0.00144269	0.692664	0.999993
Sft2d2	21.79	-1.02e-06	0.00144269	0.695843	0.999993
Tiprl	36.7788	1.37e-07	0.00144268	0.965586	0.999993
Gm38190	0.734582	6.9e-07	0.00144269	0.130387	0.999993
Gpr161	3.60587	-4.49e-07	0.00144269	0.697372	0.999993
Dcaf6	4.75716	5.07e-08	0.00144269	0.972992	0.999993
Gm37864	0.326735	7.14e-08	0.00144269	0.91243	0.999993
Mpc2	63.3398	-3.9e-07	0.00144268	0.898332	0.999993
Mpzl1	62.7949	6.1e-07	0.00144269	0.797802	0.999993
Gm37559	0.696178	9.08e-08	0.00144269	0.857615	0.999993
Rcsd1	3.86184	1.21e-07	0.00144269	0.914336	0.999993
Creg1	68.2501	-4.99e-07	0.00144269	0.760329	0.999993
Cd247	1.33183	-3.48e-07	0.00144269	0.559035	0.999993
Pou2f1	7.74344	-1.15e-07	0.00144269	0.946749	0.999993
Gm7626	0.294465	7.71e-08	0.00144269	0.889073	0.999993
Gpa33	0.608256	7.39e-08	0.00144269	0.828911	0.999993
Ildr2	2.69565	7.02e-07	0.00144269	0.319198	0.999993
Gm15853	0.546131	-2.32e-07	0.00144269	0.525549	0.999993
Tada1	18.1468	2.52e-08	0.00144269	0.992888	0.999993
Pogk	6.75659	1.12e-06	0.00144269	0.469151	0.999993
Gm16418	9.18761	-8.82e-07	0.00144269	0.610484	0.999993
Gm6286	1.70698	1.37e-07	0.00144269	0.826641	0.999993
Gm16701	0.225054	-4.74e-08	0.00144269	0.76562	0.999993
Fam78b	7.87244	7.07e-07	0.00144269	0.582795	0.999993
Uck2	75.9818	4.6e-07	0.00144269	0.793516	0.999993
Gm37982	0.386989	1.19e-07	0.00144269	0.774847	0.999993
Tmco1	82.316	-1.99e-06	0.00144268	0.555288	0.999993
Gm25911	1.60891	-7.53e-07	0.00144269	0.347739	0.999993
Aldh9a1	91.4702	2.07e-06	0.00144268	0.523897	0.999993
Mgst3	56.8725	5.17e-07	0.00144269	0.787364	0.999993
Pbx1	138.595	8.55e-07	0.00144269	0.727291	0.999993
Gm37524	4.1532	1.62e-06	0.00144269	0.174846	0.999993
Gm38381	2.27884	-3.5e-07	0.00144269	0.719875	0.999993
Gm5265	2.42516	-1.91e-07	0.00144269	0.814954	0.999993
Nuf2	7.12133	8.32e-07	0.00144269	0.415387	0.999993
Rgs5	86.6588	5.4e-07	0.00144269	0.792035	0.999993
Rgs4	1.99082	-6.56e-07	0.00144269	0.381545	0.999993
Hsd17b7	22.222	4.6e-07	0.00144269	0.750824	0.999993
3110045C21Rik	3.07783	-8.04e-07	0.00144269	0.472468	0.999993
Ddr2	16.6858	3.68e-07	0.00144269	0.853178	0.999993
Uap1	29.0135	-1.62e-07	0.00144269	0.946117	0.999993
Uhmk1	28.549	3.45e-06	0.00144269	0.186942	0.999993
Sh2d1b2	9.7011	-4.31e-07	0.00144269	0.59435	0.999993
Sh2d1b1	1.29804	3.36e-07	0.00144269	0.565758	0.999993
Gm7694	2.48559	-6.19e-09	0.00144269	0.992835	0.999993
Nos1ap	2.29678	7.21e-07	0.00144269	0.474334	0.999993
Spata46	0.7604	2.28e-07	0.00144269	0.712309	0.999993
Gm7299	1.64858	-2.31e-08	0.00144269	0.982122	0.999993
Olfml2b	1.69924	-1.68e-07	0.00144269	0.763852	0.999993
Atf6	25.7644	1.31e-06	0.00144269	0.523842	0.999993
Dusp12	9.73774	1.87e-06	0.00144269	0.293644	0.999993
Gm2962	11.1842	-2.35e-07	0.00144269	0.896019	0.999993
Fcgr2b	3.18632	-9.75e-07	0.00144269	0.334202	0.999993
Fcgr4	2.29509	-2.69e-07	0.00144269	0.746363	0.999993
Fcgr3	19.0136	-1.07e-06	0.00144269	0.348705	0.999993
Cfap126	1.35228	1.57e-07	0.00144269	0.82999	0.999993
Sdhc	71.6226	7.08e-07	0.00144268	0.806117	0.999993
Pcp4l1	1.86945	1.92e-07	0.00144269	0.788091	0.999993
Tomm40l	11.5833	-7.91e-07	0.00144269	0.676176	0.999993
Apoa2	17.2045	4.61e-07	0.00144269	0.504145	0.999993
Fcer1g	117.76	-9.8e-07	0.00144269	0.539718	0.999993
Ndufs2	112.032	1.16e-06	0.00144268	0.746592	0.999993
Adamts4	6.69525	5.92e-07	0.00144269	0.672197	0.999993
B4galt3	16.3782	2.72e-06	0.00144269	0.155953	0.999993
Ppox	10.5621	7.51e-07	0.00144269	0.692749	0.999993
Usp21	10.1421	9.83e-07	0.00144269	0.63162	0.999993
Ufc1	76.8311	1.43e-07	0.00144268	0.962478	0.999993
Rpl27-ps1	4.37509	-2.57e-07	0.00144269	0.832931	0.999993
Gm20045	3.15349	7.33e-07	0.00144269	0.553885	0.999993
Dedd	11.7627	-6.48e-07	0.00144269	0.749363	0.999993
Nit1	25.0125	-1.4e-06	0.00144268	0.603589	0.999993
Pfdn2	49.7175	6.75e-07	0.00144268	0.822189	0.999993
Klhdc9	0.577897	2.55e-07	0.00144269	0.579453	0.999993
Nectin4	0.941378	-4.34e-07	0.00144269	0.42855	0.999993
Arhgap30	5.37442	-4.54e-07	0.00144269	0.685272	0.999993
Usf1	14.1793	-2.86e-07	0.00144269	0.898653	0.999993
Tstd1	1.51867	3.11e-07	0.00144269	0.694663	0.999993
F11r	86.3362	-1.36e-07	0.00144269	0.950051	0.999993
B930036N10Rik	2.90839	3.18e-07	0.00144269	0.719526	0.999993
Alyref2	3.45855	-3.91e-07	0.00144269	0.750868	0.999993
Cd244	27.9043	-3.5e-07	0.00144269	0.79076	0.999993
Ly9	1.36686	-8.39e-07	0.00144269	0.259559	0.999993
Slamf7	11.4764	-1.06e-06	0.00144269	0.330429	0.999993
Gm37787	0.30909	-1.15e-07	0.00144269	0.710214	0.999993
Cd48	10.728	-5.03e-07	0.00144269	0.609437	0.999993
Tma7-ps	25.3633	-4.23e-07	0.00144269	0.865199	0.999993
Slamf1	0.501805	1.12e-07	0.00144269	0.875999	0.999993
Cd84	2.85038	-3.02e-07	0.00144269	0.746554	0.999993
Vangl2	0.873669	-5.33e-08	0.00144269	0.925073	0.999993
Ncstn	42.7385	2.3e-07	0.00144268	0.939112	0.999993
Copa	109.076	2.46e-06	0.00144268	0.464546	0.999993
Pex19	35.7977	1.01e-06	0.00144268	0.743092	0.999993
Gm10171	0.418282	-1.79e-07	0.00144269	0.741034	0.999993
Dcaf8	41.3987	1.13e-07	0.00144269	0.968003	0.999993
Pea15a	110.121	1.19e-06	0.00144268	0.696763	0.999993
Casq1	1.32313	-2.98e-07	0.00144269	0.666383	0.999993
Atp1a4	0.252068	5.65e-08	0.00144269	0.936687	0.999993
Igsf8	39.4111	-3.23e-07	0.00144269	0.894902	0.999993
Atp1a2	6.66896	-4.97e-07	0.00144269	0.527437	0.999993
Pigm	14.6934	1.01e-06	0.00144269	0.607186	0.999993
Slamf9	1.25852	-6.48e-07	0.00144269	0.252229	0.999993
Igsf9	1.96519	8.43e-07	0.00144269	0.324113	0.999993
Tagln2	337.97	-2.82e-07	0.00144269	0.910942	0.999993
Cfap45	2.06882	-2.61e-08	0.00144269	0.972785	0.999993
4933439K11Rik	2.45399	5.25e-08	0.00144269	0.954264	0.999993
Vsig8	1.07444	1.36e-07	0.00144269	0.844438	0.999993
Slamf8	2.29113	-1.39e-07	0.00144269	0.772242	0.999993
Fcrl6	38.3692	-4.58e-07	0.00144269	0.585436	0.999993
Dusp23	15.5144	-1.82e-06	0.00144269	0.362613	0.999993
Gm2710	0.302956	8.87e-08	0.00144269	0.87389	0.999993
Ackr1	1.23708	2.3e-08	0.00144269	0.978229	0.999993
Cadm3	4.66177	-1.5e-07	0.00144269	0.887716	0.999993
Aim2	2.98878	3.82e-07	0.00144269	0.690508	0.999993
Ifi206	2.31363	2.94e-07	0.00144269	0.749316	0.999993
Ifi213	4.89401	-4.5e-07	0.00144269	0.688988	0.999993
Ifi209	3.38431	-7.64e-07	0.00144269	0.451043	0.999993
Ifi208	2.49459	8.69e-08	0.00144269	0.924177	0.999993
Ifi207	3.03865	-9.58e-09	0.00144269	0.988264	0.999993
Ifi204	9.61093	-2.28e-07	0.00144269	0.869741	0.999993
Ifi203-ps	0.65032	3.71e-07	0.00144269	0.496526	0.999993
Mndal	9.24416	-2.26e-06	0.00144269	0.198094	0.999993
Ifi211	11.9423	-7.44e-07	0.00144269	0.510246	0.999993
Ifi203	8.18799	3.41e-07	0.00144269	0.829319	0.999993
Ifi205	6.24414	-9.48e-07	0.00144269	0.341237	0.999993
Spta1	0.652276	1.49e-07	0.00144269	0.759389	0.999993
Grem2	11.639	-1.98e-07	0.00144269	0.840659	0.999993
Fh1	58.7075	1.16e-07	0.00144269	0.960456	0.999993
Kmo	0.504123	2.47e-07	0.00144269	0.603573	0.999993
Opn3	1.18211	-3.17e-08	0.00144269	0.956648	0.999993
Chml	2.5105	-3.57e-08	0.00144269	0.969478	0.999993
Exo1	5.43505	6.23e-07	0.00144269	0.615357	0.999993
Rbm8a2	5.08678	1.23e-07	0.00144269	0.921221	0.999993
Cep170	12.5122	1.92e-06	0.00144269	0.339692	0.999993
Gm38104	0.773826	-2.91e-07	0.00144269	0.568773	0.999993
Sdccag8	9.99057	1.12e-06	0.00144269	0.599674	0.999993
Gm37490	1.04422	3.47e-07	0.00144269	0.608718	0.999993
Gm37519	1.29414	6.69e-07	0.00144269	0.309354	0.999993
Akt3	3.09063	-3.48e-07	0.00144269	0.747676	0.999993
Gm37706	0.431693	-1.74e-07	0.00144269	0.629411	0.999993
Zbtb18	4.09822	-8.1e-07	0.00144269	0.504323	0.999993
Adss	48.1352	1.51e-06	0.00144268	0.593003	0.999993
Gm16585	3.63268	-5.62e-07	0.00144269	0.609992	0.999993
Catspere2	0.534563	6.4e-08	0.00144269	0.886816	0.999993
Gm8010	0.462147	2.98e-08	0.00144269	0.976204	0.999993
Desi2	24.4789	1.04e-06	0.00144269	0.689706	0.999993
Gm37486	2.57747	-1.14e-06	0.00144269	0.176161	0.999993
B230369F24Rik	0.292913	-2.67e-07	0.00144269	0.5847	0.999993
Cox20	44.6185	-9.13e-07	0.00144268	0.760356	0.999993
Hnrnpu	115.548	2.66e-06	0.00144268	0.4418	0.999993
Gm38300	1.01238	1.84e-07	0.00144269	0.301221	0.999993
Efcab2	1.86299	5.26e-07	0.00144269	0.486198	0.999993
Kif26b	0.519535	-1.19e-07	0.00144269	0.811293	0.999993
Smyd3	5.19236	1.01e-06	0.00144269	0.419355	0.999993
Gm5561	3.54885	5.58e-07	0.00144269	0.543726	0.999993
Tfb2m	9.48687	-1.76e-06	0.00144269	0.3518	0.999993
Cnst	5.19756	-9.52e-07	0.00144269	0.521017	0.999993
Sccpdh	13.9251	-6.07e-07	0.00144269	0.780653	0.999993
Ahctf1	19.0157	3.5e-06	0.00144269	0.154383	0.999993
Gm37070	0.324247	1.24e-07	0.00144269	0.631519	0.999993
Cdc42bpa	22.9584	1.71e-06	0.00144269	0.480106	0.999993
Coq8a	1.22156	-3.36e-07	0.00144269	0.647137	0.999993
Psen2	11.7378	6.93e-07	0.00144269	0.753013	0.999993
Gm31728	0.273504	-4.31e-10	0.00144269	0.937069	0.999993
Itpkb	8.24706	-2.74e-07	0.00144269	0.833419	0.999993
Gm37033	2.191	-3.2e-07	0.00144269	0.651518	0.999993
Gm37390	0.59372	-4.8e-08	0.00144269	0.965954	0.999993
Gm36933	0.54863	3.12e-07	0.00144269	0.548091	0.999993
Stum	0.869287	-5.91e-07	0.00144269	0.279622	0.999993
Parp1	28.3696	-1.03e-07	0.00144269	0.961532	0.999993
Lin9	3.83549	-4.16e-07	0.00144269	0.745062	0.999993
Gm8101	10.3565	-6.47e-07	0.00144269	0.671254	0.999993
Acbd3	21.5447	2.32e-06	0.00144269	0.349272	0.999993
H3f3a	314.467	-2.44e-06	0.00144268	0.499354	0.999993
Gm17275	0.310329	5.92e-08	0.00144269	0.800241	0.999993
Sde2	22.5963	-6.78e-07	0.00144269	0.776078	0.999993
Pycr2	20.751	5.43e-07	0.00144269	0.805771	0.999993
Lefty1	0.666915	3.23e-07	0.00144269	0.507193	0.999993
Tmem63a	10.1151	-2.83e-07	0.00144269	0.869203	0.999993
Ephx1	1.5355	2.36e-07	0.00144269	0.757885	0.999993
Nvl	29.0839	-1.32e-06	0.00144268	0.626456	0.999993
Fgfr3-ps	0.483485	-5.29e-07	0.00144269	0.271495	0.999993
Cnih4	143.633	-2.82e-06	0.00144268	0.392216	0.999993
Wdr26	104.247	6.24e-07	0.00144268	0.825308	0.999993
A430110L20Rik	0.564851	-2.82e-07	0.00144269	0.500922	0.999993
Rpl35a-ps2	5.90986	6.53e-07	0.00144269	0.678015	0.999993
Gm8146	0.565566	-4.3e-07	0.00144269	0.378135	0.999993
D0h14	0.452639	-2.58e-09	0.00144269	0.948616	0.999993
Lbr	14.5092	2.3e-06	0.00144269	0.166124	0.999993
E0h	37.8848	2.03e-06	0.00144268	0.485297	0.999993
Gm38359	1.61371	3.94e-08	0.00144269	0.968365	0.999993
Gm37018	0.869283	2.86e-07	0.00144269	0.640431	0.999993
Gm37258	0.3956	-1.99e-07	0.00144269	0.651346	0.999993
Srp9	138.871	-3.92e-07	0.00144269	0.86615	0.999993
Degs1	129.49	1.17e-07	0.00144269	0.957114	0.999993
Fbxo28	13.0121	9.01e-07	0.00144269	0.678888	0.999993
Trp53bp2	6.74504	1.63e-07	0.00144269	0.909429	0.999993
Capn2	47.0387	-5.08e-07	0.00144269	0.750107	0.999993
Gm37885	0.751121	1.95e-08	0.00144269	0.989785	0.999993
Susd4	2.04465	4.44e-08	0.00144269	0.962498	0.999993
Tlr5	5.42103	1.44e-06	0.00144269	0.320682	0.999993
Gm38079	0.546082	9.67e-08	0.00144269	0.65423	0.999993
Disp1	4.0585	-1.35e-07	0.00144269	0.917821	0.999993
BC085271	2.43372	5.65e-07	0.00144269	0.412866	0.999993
Brox	18.8083	2.53e-06	0.00144269	0.328228	0.999993
Aida	14.5993	2.02e-06	0.00144269	0.338076	0.999993
Mia3	53.783	2.28e-06	0.00144268	0.414412	0.999993
Taf1a	4.80405	2.52e-06	0.00144269	0.0675217	0.999993
Gm37214	0.325315	-1.86e-07	0.00144269	0.601278	0.999993
Dusp10	6.09612	-4.1e-07	0.00144269	0.694817	0.999993
1700056E22Rik	0.753757	7.77e-08	0.00144269	0.928288	0.999993
Gm37800	0.538823	-1.73e-07	0.00144269	0.666543	0.999993
Rpl21-ps1	0.659364	2.84e-09	0.00144269	0.996204	0.999993
Gm38358	1.37627	4.52e-07	0.00144269	0.588204	0.999993
Hlx	4.65749	-1.59e-06	0.00144269	0.264437	0.999993
2024-03-01	0.453458	2.03e-07	0.00144269	0.476624	0.999993
2024-03-02	45.9099	-3.04e-06	0.00144268	0.296481	0.999993
C130074G19Rik	8.16506	-4.83e-07	0.00144269	0.703278	0.999993
Mark1	1.94532	5.78e-07	0.00144269	0.518259	0.999993
Rab3gap2	67.0903	-5.57e-07	0.00144269	0.771929	0.999993
Iars2	39.2982	1.82e-06	0.00144269	0.472186	0.999993
Bpnt1	22.0428	2.41e-06	0.00144269	0.218715	0.999993
4930532G15Rik	0.561738	6.15e-08	0.00144269	0.923729	0.999993
Eprs	85.1441	9.97e-07	0.00144268	0.782387	0.999993
Slc30a10	0.387941	-4.95e-08	0.00144269	0.983049	0.999993
Lyplal1	11.3859	-2.04e-07	0.00144269	0.899076	0.999993
Tgfb2	65.4562	6.1e-07	0.00144269	0.715872	0.999993
Gm29491	0.55324	5.85e-08	0.00144269	0.949689	0.999993
Rrp15	21.6217	1.75e-06	0.00144269	0.292206	0.999993
A430105J06Rik	0.461759	2.27e-07	0.00144269	0.511184	0.999993
Gm3809	0.946473	3.83e-07	0.00144269	0.26885	0.999993
Gpatch2	10.1262	8.52e-07	0.00144269	0.646432	0.999993
Gm37254	3.70949	8.65e-07	0.00144269	0.438826	0.999993
Kctd3	10.922	1.43e-06	0.00144269	0.467266	0.999993
Kcnk2	10.6042	-2.98e-07	0.00144269	0.764862	0.999993
Pdcd5-ps	8.63273	-4.33e-07	0.00144269	0.798253	0.999993
A430027H14Rik	0.449993	1.59e-07	0.00144269	0.90111	0.999993
Cenpf	13.9239	8.58e-08	0.00144269	0.937165	0.999993
Ptpn14	14.3821	1.53e-06	0.00144269	0.428563	0.999993
Smyd2	35.5306	1.46e-06	0.00144269	0.562891	0.999993
Gm38245	0.280297	-5.76e-08	0.00144269	0.936236	0.999993
Prox1	0.292651	-1.39e-07	0.00144269	0.814228	0.999993
Rps6kc1	6.78892	-1.83e-07	0.00144269	0.910079	0.999993
Angel2	16.6126	-5.56e-08	0.00144269	0.976684	0.999993
Vash2	7.62183	-2.9e-07	0.00144269	0.683988	0.999993
Flvcr1	8.34449	1.3e-07	0.00144269	0.937529	0.999993
Tatdn3	3.58974	-8.81e-07	0.00144269	0.425207	0.999993
Nsl1	3.64564	2.2e-07	0.00144269	0.824576	0.999993
Batf3	6.64549	3.59e-07	0.00144269	0.698343	0.999993
Atf3	7.78761	-5.22e-07	0.00144269	0.703121	0.999993
D730003I15Rik	3.04778	-1.32e-07	0.00144269	0.902332	0.999993
Gm37168	1.36791	-8.66e-09	0.00144269	0.984534	0.999993
Nenf	49.756	6.67e-07	0.00144269	0.712465	0.999993
Tmem206	11.2206	3.1e-07	0.00144269	0.789488	0.999993
Ppp2r5a	24.9926	-7.87e-07	0.00144269	0.737267	0.999993
Gm2272	0.307416	-3.86e-08	0.00144269	0.953821	0.999993
Dtl	6.18702	5.38e-07	0.00144269	0.647246	0.999993
Ints7	12.8288	1.34e-06	0.00144269	0.504737	0.999993
Gm37349	0.522043	3.43e-07	0.00144269	0.431404	0.999993
Lpgat1	117.404	1.61e-07	0.00144269	0.943357	0.999993
Nek2	7.34085	-4.09e-08	0.00144269	0.97367	0.999993
1700034H15Rik	0.368587	2.24e-08	0.00144269	0.953723	0.999993
Slc30a1	27.4837	2.18e-06	0.00144269	0.355079	0.999993
Gm26670	0.591957	3.51e-07	0.00144269	0.402406	0.999993
Traf5	2.54899	1.45e-07	0.00144269	0.875975	0.999993
Gstp-ps	5.65293	-1.07e-07	0.00144269	0.927783	0.999993
Rcor3	9.01211	-6.94e-07	0.00144269	0.704568	0.999993
Gm10516	0.753224	-8.12e-09	0.00144269	0.983129	0.999993
Kcnh1	0.805111	4.02e-07	0.00144269	0.341065	0.999993
Hhat	2.27232	-9.52e-08	0.00144269	0.907803	0.999993
Sertad4	3.91108	6.14e-09	0.00144269	0.990661	0.999993
Gm2367	1.47833	5.71e-07	0.00144269	0.474015	0.999993
Syt14	0.304154	9.12e-09	0.00144269	0.852595	0.999993
Diexf	7.64926	1.48e-06	0.00144269	0.296985	0.999993
Irf6	0.325316	5.74e-10	0.00144269	0.911875	0.999993
A130010J15Rik	2.68712	5.34e-07	0.00144269	0.62204	0.999993
Traf3ip3	1.95942	-5.15e-07	0.00144269	0.473356	0.999993
Lamb3	1.48115	-2.12e-07	0.00144269	0.725566	0.999993
Hsd11b1	147.841	3e-07	0.00144269	0.876072	0.999993
G0s2	10.2375	1.07e-07	0.00144269	0.93277	0.999993
Plx02	4.36895	-6.27e-07	0.00144269	0.653853	0.999993
Cd34	83.525	-4.76e-07	0.00144269	0.760047	0.999993
Gm16897	0.850579	1.6e-07	0.00144269	0.777664	0.999993
A330023F24Rik	1.53603	-2.06e-07	0.00144269	0.821848	0.999993
9630010A21Rik	1.3325	-1.93e-07	0.00144269	0.811087	0.999993
Cd46	0.902563	-5.78e-07	0.00144269	0.383016	0.999993
Gm37132	0.376482	-6e-09	0.00144269	0.876725	0.999993
Cr1l	76.2416	-1.7e-06	0.00144268	0.593792	0.999993
Fam171a1	19.5132	2.49e-06	0.00144269	0.192558	0.999993
Nmt2	28.0328	2.38e-06	0.00144269	0.168814	0.999993
Rpp38	15.7084	8.68e-07	0.00144269	0.671289	0.999993
Acbd7	0.248088	3.5e-08	0.00144269	0.97722	0.999993
Dclre1c	4.10679	-8.18e-07	0.00144269	0.53774	0.999993
Suv39h2	4.33306	9.8e-07	0.00144269	0.346212	0.999993
Hspa14	27.0639	1.3e-06	0.00144269	0.585481	0.999993
Gm45902	2.75928	2.04e-07	0.00144269	0.840694	0.999993
Cdnf	1.4166	5.17e-07	0.00144269	0.469428	0.999993
Gm13186	0.689163	-2.26e-07	0.00144269	0.569583	0.999993
Gm13182	1.33222	1.25e-07	0.00144269	0.863727	0.999993
Fam107b	34.6205	3.87e-07	0.00144269	0.819641	0.999993
Gm13181	1.77031	-5.43e-07	0.00144269	0.554614	0.999993
Frmd4a	19.374	2.05e-06	0.00144269	0.376912	0.999993
Prpf18	18.3935	1.84e-06	0.00144269	0.335634	0.999993
Gm13196	2.38435	-1.33e-06	0.00144269	0.204429	0.999993
Bend7	1.42381	2.4e-08	0.00144269	0.970239	0.999993
Sephs1	14.8065	6.07e-07	0.00144269	0.766604	0.999993
Phyh	57.5007	-1.09e-06	0.00144269	0.666265	0.999993
Gm13194	2.6697	6.53e-07	0.00144269	0.521423	0.999993
Gm13192	26.8663	1.72e-06	0.00144269	0.476101	0.999993
Mcm10	7.80852	1.16e-06	0.00144269	0.349582	0.999993
Optn	34.9741	-2.42e-07	0.00144269	0.905719	0.999993
4930551O13Rik	0.510638	6.24e-09	0.00144269	0.979776	0.999993
Ccdc3	1.24189	-2.02e-07	0.00144269	0.660965	0.999993
Camk1d	2.06884	5.55e-07	0.00144269	0.53105	0.999993
Gm13216	6.51624	4.76e-07	0.00144269	0.732254	0.999993
Cdc123	81.8458	2.07e-07	0.00144268	0.94955	0.999993
Nudt5	62.3382	1.39e-06	0.00144269	0.476412	0.999993
Gm13199	0.329932	-2.29e-07	0.00144269	0.570438	0.999993
Sec61a2	30.6636	4.48e-07	0.00144269	0.804355	0.999993
Dhtkd1	1.24191	5.06e-07	0.00144269	0.421093	0.999993
Upf2	17.892	1.95e-07	0.00144269	0.941838	0.999993
Proser2	5.51764	1.9e-07	0.00144269	0.855925	0.999993
Echdc3	0.743807	-3.23e-07	0.00144269	0.541676	0.999993
Usp6nl	12.4684	2.52e-06	0.00144269	0.169512	0.999993
Celf2	10.6548	2.94e-07	0.00144269	0.776368	0.999993
Gm26315	2.19409	-4.87e-07	0.00144269	0.553093	0.999993
Gm13217	0.589725	-3.4e-09	0.00144269	0.998178	0.999993
Gm13219	3.13088	-3.83e-07	0.00144269	0.44388	0.999993
Gata3	55.5442	3.23e-07	0.00144269	0.849874	0.999993
Gm13256	15.7573	-5.95e-07	0.00144269	0.65866	0.999993
4930412O13Rik	0.370851	9.12e-08	0.00144269	0.802065	0.999993
Taf3	9.24467	-2.94e-07	0.00144269	0.867851	0.999993
Atp5c1	230.836	1.52e-07	0.00144268	0.958916	0.999993
Kin	26.6061	3.08e-07	0.00144268	0.910819	0.999993
Itih5	11.9018	8.61e-07	0.00144269	0.667756	0.999993
Gm13261	1.10567	3.38e-07	0.00144269	0.542419	0.999993
Sfmbt2	54.6931	3.86e-07	0.00144269	0.659963	0.999993
Prkcq	0.92237	-5.78e-07	0.00144269	0.182646	0.999993
Gm13292	1.35268	4.27e-07	0.00144269	0.57147	0.999993
Pfkfb3	3.31835	-5.92e-08	0.00144269	0.958226	0.999993
Rbm17	31.7861	1.03e-06	0.00144268	0.717975	0.999993
Il2ra	4.1394	-3.17e-07	0.00144269	0.616386	0.999993
Il15ra	13.5923	-3.64e-07	0.00144269	0.681174	0.999993
Fbxo18	24.1076	1.8e-06	0.00144269	0.339912	0.999993
Ankrd16	7.9217	9.97e-07	0.00144269	0.559338	0.999993
Gm13310	0.401482	-5.47e-08	0.00144269	0.970087	0.999993
Itga8	0.556704	-2.08e-08	0.00144269	0.89839	0.999993
Mindy3	15.757	2.1e-06	0.00144269	0.386786	0.999993
Gm37289	0.417877	-6.45e-08	0.00144269	0.963765	0.999993
Gm37255	1.25036	1.83e-07	0.00144269	0.802373	0.999993
Gm38014	0.932575	6.5e-08	0.00144269	0.909818	0.999993
Pter	3.94421	6.51e-07	0.00144269	0.6077	0.999993
Rsu1	61.8174	-1.41e-06	0.00144268	0.646659	0.999993
Gm38156	0.325352	-6.95e-08	0.00144269	0.813143	0.999993
Gm37780	0.833862	2.04e-07	0.00144269	0.794009	0.999993
Gm13270	0.256828	-3.82e-07	0.00144269	0.646567	0.999993
Cubn	6.07515	-9.32e-08	0.00144269	0.872846	0.999993
Trdmt1	3.5816	-5.9e-07	0.00144269	0.647959	0.999993
Vim	183.773	-6.72e-07	0.00144269	0.688411	0.999993
St8sia6	3.49468	3.35e-07	0.00144269	0.737935	0.999993
Hacd1	21.2173	3.62e-07	0.00144269	0.862675	0.999993
Stamos	0.915317	-8.14e-09	0.00144269	0.985677	0.999993
Stam	14.8004	-5.96e-08	0.00144269	0.971613	0.999993
Gm37499	0.435884	1.27e-07	0.00144269	0.763316	0.999993
Gm13320	0.45722	2.83e-07	0.00144269	0.485531	0.999993
Mrc1	2.23487	-7.99e-07	0.00144269	0.333286	0.999993
Cacnb2	2.54143	-2.12e-07	0.00144269	0.824133	0.999993
Gm13268	5.28927	1.6e-07	0.00144269	0.917675	0.999993
2900092N22Rik	1.52491	-1e-07	0.00144269	0.88051	0.999993
Gm13315	1.05803	-2.45e-07	0.00144269	0.586551	0.999993
Gm38273	0.586937	4.77e-09	0.00144269	0.896853	0.999993
Gm13269	1.31802	1.61e-07	0.00144269	0.729397	0.999993
Gm37437	0.375516	-2.58e-07	0.00144269	0.528344	0.999993
Nsun6	4.2956	-4e-07	0.00144269	0.742831	0.999993
Arl5b	10.5308	2.53e-06	0.00144269	0.220841	0.999993
Gm13365	0.718301	-8.87e-08	0.00144269	0.890881	0.999993
Plxdc2	14.6787	-5.78e-07	0.00144269	0.664934	0.999993
Nebl	7.76134	-4.2e-07	0.00144269	0.699484	0.999993
A930004D18Rik	1.03241	1.96e-07	0.00144269	0.744113	0.999993
Skida1	1.24476	1.45e-08	0.00144269	0.973024	0.999993
Mllt10	20.2387	8.71e-07	0.00144269	0.690954	0.999993
Gm13351	0.274754	6.64e-08	0.00144269	0.788724	0.999993
D0jc1	52.0334	-3.26e-06	0.00144268	0.316436	0.999993
Gm13349	0.663377	3.06e-08	0.00144269	0.966763	0.999993
Commd3	52.1346	-2.02e-06	0.00144268	0.496995	0.999993
Bmi1	10.3109	2.15e-06	0.00144269	0.294867	0.999993
Pip4k2a	12.5896	6.36e-07	0.00144269	0.673223	0.999993
Armc3	0.490272	3.75e-07	0.00144269	0.25316	0.999993
Msrb2	6.67419	-6.82e-07	0.00144269	0.46585	0.999993
Otud1	5.31113	8.19e-07	0.00144269	0.436773	0.999993
Etl4	29.7937	1.15e-06	0.00144269	0.504102	0.999993
Gm13363	0.741384	-7.58e-07	0.00144269	0.447907	0.999993
Gm13328	0.476135	-1.47e-07	0.00144269	0.784254	0.999993
Gm13362	0.402889	1.78e-08	0.00144269	0.750524	0.999993
Arhgap21	14.5883	1.76e-06	0.00144269	0.394819	0.999993
Gm13375	0.447958	1.16e-07	0.00144269	0.867412	0.999993
Enkur	0.440471	3.45e-07	0.00144269	0.411116	0.999993
Thnsl1	1.18547	1.94e-07	0.00144269	0.767564	0.999993
Gm13378	1.34878	1.11e-08	0.00144269	0.989041	0.999993
Gm13337	0.550447	-3.75e-08	0.00144269	0.890891	0.999993
Gm13342	1.71816	-7.36e-07	0.00144269	0.425535	0.999993
Gm13341	134.904	1.85e-07	0.00144269	0.914917	0.999993
Gm13340	192.982	3.33e-07	0.00144269	0.8612	0.999993
Gm13339	9.5547	3.8e-07	0.00144269	0.748935	0.999993
Apbb1ip	11.0859	1.81e-06	0.00144269	0.331475	0.999993
A130006I12Rik	0.404566	2.06e-08	0.00144269	0.958941	0.999993
Pdss1	7.6784	8.16e-07	0.00144269	0.594538	0.999993
Abi1	45.494	1.24e-06	0.00144268	0.673985	0.999993
Acbd5	18.9404	-3.39e-07	0.00144269	0.866156	0.999993
Mastl	3.2858	-6e-07	0.00144269	0.589519	0.999993
Yme1l1	41.0734	1.14e-06	0.00144268	0.69884	0.999993
Gm13423	0.460041	2.32e-09	0.00144269	0.951042	0.999993
Gm13422	1.24296	3.63e-07	0.00144269	0.597489	0.999993
Gm38309	0.299324	-1.71e-07	0.00144269	0.757223	0.999993
Spopl	9.12127	-3.73e-07	0.00144269	0.834318	0.999993
Gm13331	1.16099	2.22e-07	0.00144269	0.745823	0.999993
Gm13392	0.630372	4.39e-07	0.00144269	0.204575	0.999993
Hnmt	0.352235	5.97e-08	0.00144269	0.885727	0.999993
Il1f9	0.449036	-1.2e-07	0.00144269	0.787516	0.999993
Il1f6	2.30095	2.72e-07	0.00144269	0.768678	0.999993
Il1rn	3.36009	-4.51e-07	0.00144269	0.582546	0.999993
Psd4	16.2672	1.97e-06	0.00144269	0.28435	0.999993
Pax8	1.76665	-6.69e-07	0.00144269	0.466658	0.999993
Gm13415	2.89528	2.4e-07	0.00144269	0.791479	0.999993
Gm13418	0.347852	7.84e-08	0.00144269	0.728301	0.999993
Cac01b	1.78138	4.97e-07	0.00144269	0.598494	0.999993
Ehmt1	20.2679	2.22e-06	0.00144269	0.359216	0.999993
Arrdc1	11.5793	2.79e-07	0.00144269	0.901593	0.999993
Zmynd19	11.0932	7.35e-07	0.00144269	0.683901	0.999993
Dph7	4.64372	1.54e-06	0.00144269	0.229044	0.999993
Mrpl41	40.1054	-8.07e-07	0.00144269	0.740304	0.999993
Pnpla7	9.69957	4.53e-08	0.00144269	0.975499	0.999993
Gm13370	22.6959	-2.33e-07	0.00144269	0.889524	0.999993
Gm13369	1.12194	-7.31e-07	0.00144269	0.28695	0.999993
Nsmf	8.55739	1e-06	0.00144269	0.589815	0.999993
Gm13387	0.356152	-2.83e-07	0.00144269	0.416058	0.999993
Nrarp	6.0774	1.47e-07	0.00144269	0.921665	0.999993
Tor4a	13.9162	2.03e-06	0.00144269	0.298814	0.999993
Nelfb	24.4268	2.11e-06	0.00144269	0.417712	0.999993
Tubb4b	183.53	2.55e-06	0.00144268	0.449415	0.999993
Rnf208	0.449454	5.99e-08	0.00144269	0.853571	0.999993
Ndor1	2.44426	-3.79e-08	0.00144269	0.972477	0.999993
Tmem203	10.4741	-1.6e-06	0.00144269	0.319322	0.999993
Tprn	2.76663	4.48e-07	0.00144269	0.672881	0.999993
Ss01	51.0835	-1.79e-06	0.00144268	0.51467	0.999993
A0pc2	35.7817	2.89e-06	0.00144268	0.30879	0.999993
AA543186	0.469425	-2.81e-08	0.00144269	0.89688	0.999993
Man1b1	26.3834	6.59e-07	0.00144269	0.795973	0.999993
Dpp7	39.1316	-3.95e-07	0.00144269	0.838612	0.999993
Uap1l1	28.6663	-1.89e-06	0.00144269	0.415008	0.999993
Sapcd2	1.22535	5.21e-08	0.00144269	0.938766	0.999993
Entpd2	1.78833	-3.62e-07	0.00144269	0.561048	0.999993
Npdc1	55.4977	-2.07e-07	0.00144269	0.904465	0.999993
Fut7	0.436772	-3.61e-07	0.00144269	0.447716	0.999993
Abca2	9.3137	1.11e-06	0.00144269	0.49643	0.999993
Paxx	19.1911	4.45e-08	0.00144269	0.980014	0.999993
Clic3	7.21579	-6.76e-07	0.00144269	0.507622	0.999993
Ptgds	78.2914	-6.56e-07	0.00144269	0.185509	0.999993
C8g	0.549708	1.32e-07	0.00144269	0.880736	0.999993
Fbxw5	28.4709	-1.91e-06	0.00144269	0.454907	0.999993
Traf2	9.15091	-6.02e-07	0.00144269	0.711597	0.999993
Edf1	208.624	-1.12e-06	0.00144268	0.724684	0.999993
Mamdc4	0.941012	-2.7e-07	0.00144269	0.609308	0.999993
Phpt1	1.06242	3.59e-07	0.00144269	0.609631	0.999993
Rabl6	20.9529	1e-06	0.00144269	0.65384	0.999993
Tmem141	3.34025	-4.93e-07	0.00144269	0.654345	0.999993
Fc0	0.66267	-6.12e-08	0.00144269	0.869823	0.999993
Bmyc	7.80846	2.28e-07	0.00144269	0.890375	0.999993
Camsap1	11.1284	2.62e-07	0.00144269	0.888498	0.999993
Ubac1	14.739	1.51e-06	0.00144269	0.40688	0.999993
0cc2	3.49077	4.3e-07	0.00144269	0.665836	0.999993
Tmem250-ps	7.25753	1.41e-06	0.00144269	0.302229	0.999993
Qsox2	5.07451	-7.1e-07	0.00144269	0.582378	0.999993
Gpsm1	3.38166	1.64e-06	0.00144269	0.151894	0.999993
Dnlz	25.3385	5.87e-07	0.00144269	0.801809	0.999993
Card9	0.276342	-8.53e-08	0.00144269	0.739788	0.999993
S0pc4	4.25834	2.5e-06	0.00144269	0.0426051	0.999993
Sdccag3	19.4622	2.23e-06	0.00144269	0.365125	0.999993
Pmpca	58.1096	2.93e-06	0.00144268	0.334543	0.999993
Inpp5e	6.15478	-9.79e-07	0.00144269	0.563084	0.999993
Sec16a	28.0836	1.73e-06	0.00144269	0.475596	0.999993
0610009E02Rik	0.873233	7.08e-09	0.00144269	0.998446	0.999993
Notch1	6.46854	2.66e-07	0.00144269	0.861168	0.999993
Egfl7	94.9819	-2.58e-07	0.00144269	0.904399	0.999993
Agpat2	15.7741	1.89e-06	0.00144269	0.356224	0.999993
Fam69b	0.667916	-1.89e-07	0.00144269	0.700843	0.999993
Lcn4	1.57766	-4.91e-07	0.00144269	0.482181	0.999993
Surf6	13.5458	1.23e-06	0.00144269	0.550448	0.999993
Med22	12.7991	1.24e-06	0.00144269	0.536293	0.999993
Rpl7a	399.605	2.5e-06	0.00144268	0.493746	0.999993
Surf1	37.2366	2.05e-06	0.00144268	0.497259	0.999993
Surf2	25.865	-2.23e-07	0.00144268	0.936084	0.999993
Surf4	219.822	7.49e-07	0.00144269	0.76161	0.999993
Rexo4	14.4525	-2.57e-06	0.00144269	0.27414	0.999993
Adamts13	1.25447	-8.79e-09	0.00144269	0.969366	0.999993
Cacfd1	30.6401	1.66e-07	0.00144269	0.938797	0.999993
Slc2a6	1.02569	2.94e-07	0.00144269	0.629596	0.999993
Adamtsl2	0.300776	6.01e-07	0.00144269	0.873864	0.999993
Sardh	3.48448	4.61e-07	0.00144269	0.581246	0.999993
Vav2	16.3777	1.76e-06	0.00144269	0.288929	0.999993
Gm24049	0.854046	-2.88e-08	0.00144269	0.961959	0.999993
Brd3os	0.860702	-2.81e-07	0.00144269	0.589603	0.999993
Brd3	56.0177	1.64e-06	0.00144269	0.532852	0.999993
Wdr5	19.3855	1.04e-06	0.00144269	0.649731	0.999993
Gm13421	0.784512	-1.23e-07	0.00144269	0.834597	0.999993
Rxra	17.0233	5.75e-07	0.00144269	0.726846	0.999993
Col5a1	10.9472	1.26e-06	0.00144269	0.408858	0.999993
Olfm1	3.56642	-1.81e-07	0.00144269	0.855475	0.999993
Ppp1r26	0.445076	-1.95e-07	0.00144269	0.750194	0.999993
1700007K13Rik	0.475058	1.96e-07	0.00144269	0.427301	0.999993
Mrps2	14.0017	5.14e-07	0.00144269	0.772838	0.999993
Rpsa-ps9	46.6826	-2.59e-06	0.00144269	0.325448	0.999993
Gm10134	0.346371	8.33e-08	0.00144269	0.907496	0.999993
Ralgds	16.6808	1.99e-06	0.00144269	0.186673	0.999993
Gtf3c5	10.9808	4.34e-07	0.00144269	0.823927	0.999993
Gfi1b	0.326718	-6.41e-09	0.00144269	0.871683	0.999993
Tsc1	12.148	1.21e-06	0.00144269	0.539179	0.999993
Spaca9	0.405002	-1.88e-08	0.00144269	0.907552	0.999993
Gtf3c4	7.65565	2.56e-06	0.00144269	0.114006	0.999993
Ddx31	5.66869	4.58e-07	0.00144269	0.75601	0.999993
Gm13394	119.539	1.6e-06	0.00144268	0.610619	0.999993
Ttf1	17.4583	8.48e-07	0.00144269	0.682161	0.999993
Setx	20.4658	1.37e-06	0.00144269	0.602439	0.999993
6530402F18Rik	0.720933	-2.08e-07	0.00144269	0.680676	0.999993
Med27	23.4615	-1.64e-06	0.00144269	0.51854	0.999993
Rapgef1	74.8856	6.47e-07	0.00144269	0.777471	0.999993
Trub2	9.47641	9.88e-07	0.00144269	0.599823	0.999993
Coq4	9.73772	2.74e-06	0.00144269	0.118947	0.999993
Slc27a4	11.871	1.92e-06	0.00144269	0.348514	0.999993
Urm1	34.3979	2.07e-07	0.00144268	0.942191	0.999993
Cercam	0.868791	2.02e-07	0.00144269	0.728402	0.999993
Odf2	13.3911	1.98e-06	0.00144269	0.344178	0.999993
Gle1	23.7484	1.43e-07	0.00144269	0.958599	0.999993
Sptan1	85.6001	1.2e-06	0.00144269	0.64414	0.999993
Wdr34	8.28151	3.9e-06	0.00144269	0.0340778	0.999993
Set	147.376	2.23e-06	0.00144269	0.353383	0.999993
Pkn3	7.5401	5.74e-07	0.00144269	0.674472	0.999993
Zdhhc12	33.9046	3.34e-07	0.00144269	0.892572	0.999993
Zer1	5.65035	8.41e-07	0.00144269	0.565953	0.999993
Tbc1d13	10.2859	7.4e-08	0.00144269	0.972833	0.999993
Endog	5.27478	9.56e-07	0.00144269	0.433493	0.999993
Spout1	12.1372	4.97e-07	0.00144269	0.739861	0.999993
Kyat1	4.67035	3.55e-07	0.00144269	0.779279	0.999993
1700084E18Rik	0.351284	-3.16e-07	0.00144269	0.56172	0.999993
Lrrc8a	19.4169	9.09e-07	0.00144269	0.545965	0.999993
Phyhd1	0.750538	4.52e-07	0.00144269	0.336164	0.999993
Dolk	14.9509	8.31e-07	0.00144269	0.716165	0.999993
Nup188	11.7204	4.82e-07	0.00144269	0.797521	0.999993
Gm14471	0.600488	-1.16e-07	0.00144269	0.79615	0.999993
Sh3glb2	14.3593	1.49e-06	0.00144269	0.523968	0.999993
Miga2	7.96524	1.4e-06	0.00144269	0.368408	0.999993
Dolpp1	11.9427	3.22e-06	0.00144269	0.103235	0.999993
Crat	11.0909	6.45e-07	0.00144269	0.743336	0.999993
Ptpa	44.7162	1.93e-06	0.00144268	0.520713	0.999993
Ier5l	1.13289	1.53e-07	0.00144269	0.83453	0.999993
Gm14488	1.01812	2.58e-07	0.00144269	0.664868	0.999993
1700001O22Rik	0.288703	-3.47e-07	0.00144269	0.506209	0.999993
Ntmt1	37.0147	-1.95e-07	0.00144268	0.942235	0.999993
Asb6	14.611	1.74e-06	0.00144269	0.408234	0.999993
Prrx2	3.50389	-5.38e-07	0.00144269	0.585956	0.999993
Ptges	88.7715	-4.06e-07	0.00144269	0.838882	0.999993
Gm13400	0.293091	-1.13e-07	0.00144269	0.749164	0.999993
Tor1b	21.2713	7.6e-07	0.00144268	0.781358	0.999993
Tor1a	24.3669	-1.02e-06	0.00144269	0.684651	0.999993
BC005624	32.4008	1.76e-06	0.00144269	0.510253	0.999993
Usp20	11.8762	8.35e-07	0.00144269	0.635726	0.999993
Fnbp1	14.8035	1.62e-06	0.00144269	0.420497	0.999993
D330023K18Rik	5.36707	-1.92e-06	0.00144269	0.204335	0.999993
Gpr107	44.1517	1.04e-06	0.00144268	0.7212	0.999993
Ncs1	0.556997	-5.76e-08	0.00144269	0.58051	0.999993
Hmcn2	1.39518	-2.13e-07	0.00144269	0.80255	0.999993
Ass1	171.103	1.27e-06	0.00144268	0.661418	0.999993
Fubp3	14.6062	1.39e-06	0.00144269	0.466685	0.999993
Exosc2	21.445	1.79e-06	0.00144269	0.361001	0.999993
Abl1	17.021	1.5e-06	0.00144269	0.510451	0.999993
Lamc3	0.47817	-1.49e-07	0.00144269	0.750937	0.999993
Aif1l	220.194	4.18e-07	0.00144269	0.754696	0.999993
Gm13442	0.319512	-1.36e-07	0.00144269	0.694834	0.999993
Nup214	22.2825	2.58e-06	0.00144269	0.277203	0.999993
Gm13609	0.409984	7.75e-08	0.00144269	0.874694	0.999993
Fam78a	1.00717	2.47e-07	0.00144269	0.707951	0.999993
Plpp7	0.723793	-9.82e-08	0.00144269	0.830216	0.999993
Prrc2b	32.0168	2.93e-06	0.00144269	0.282958	0.999993
Pomt1	7.47392	6.96e-07	0.00144269	0.679853	0.999993
Uck1	16.9349	5.13e-07	0.00144269	0.832362	0.999993
Gm13611	3.77181	-9.44e-07	0.00144269	0.416965	0.999993
Swi5	253.608	2.99e-07	0.00144268	0.931361	0.999993
Golga2	33.1261	1.39e-06	0.00144269	0.599401	0.999993
Dnm1	0.423459	1.37e-07	0.00144269	0.778546	0.999993
Ciz1	19.6784	-4.76e-07	0.00144269	0.833729	0.999993
1110008P14Rik	49.6197	1.59e-06	0.00144269	0.532952	0.999993
Lcn2	15.0934	-3.99e-07	0.00144269	0.748931	0.999993
Ptges2	9.07935	-3.97e-07	0.00144269	0.815436	0.999993
Gm13413	0.96853	3.72e-07	0.00144269	0.484831	0.999993
Slc25a25	15.0911	1.2e-06	0.00144269	0.550429	0.999993
0if1	3.42862	-1.96e-08	0.00144269	0.983771	0.999993
Fam102a	22.9309	-4.52e-07	0.00144269	0.754947	0.999993
Dpm2	66.5731	3.3e-07	0.00144268	0.907704	0.999993
Pip5kl1	0.510971	6.22e-08	0.00144269	0.909654	0.999993
St6gal0c4	29.7724	-6.83e-07	0.00144269	0.764739	0.999993
St6gal0c6	9.31151	-1.03e-06	0.00144269	0.543665	0.999993
Ak1	14.788	-2.5e-07	0.00144269	0.783086	0.999993
Eng	65.1871	-4.14e-07	0.00144269	0.832982	0.999993
Fpgs	7.68016	1.17e-06	0.00144269	0.510151	0.999993
Cdk9	18.5965	1.87e-06	0.00144269	0.465738	0.999993
Sh2d3c	12.5195	-2.85e-07	0.00144269	0.887308	0.999993
Ttc16	0.533318	3.53e-07	0.00144269	0.239136	0.999993
Tor2a	36.9984	3.27e-07	0.00144269	0.896103	0.999993
Ptrh1	68.0567	-4.09e-07	0.00144269	0.815957	0.999993
Cfap157	3.71991	8.27e-07	0.00144269	0.447893	0.999993
Stxbp1	7.32738	1.05e-06	0.00144269	0.510338	0.999993
Gm13523	0.718301	-2.05e-07	0.00144269	0.720996	0.999993
Fam129b	200.459	1.13e-07	0.00144269	0.957624	0.999993
Lrsam1	4.98825	1.15e-06	0.00144269	0.408055	0.999993
Rpl12	457.675	2.55e-06	0.00144268	0.460846	0.999993
Slc2a8	5.76941	4.8e-07	0.00144269	0.707762	0.999993
Garnl3	1.47954	7.76e-07	0.00144269	0.344828	0.999993
Gm38299	0.642917	-1e-07	0.00144269	0.79022	0.999993
Ralgps1	3.88621	2.23e-07	0.00144269	0.846307	0.999993
Gm13528	0.733901	-6.95e-08	0.00144269	0.907566	0.999993
Angptl2	66.0732	-2.61e-07	0.00144269	0.885736	0.999993
Gm13537	0.553215	-2.26e-07	0.00144269	0.646098	0.999993
Zbtb34	2.89995	-1.98e-07	0.00144269	0.853028	0.999993
Zbtb43	5.64473	-1.83e-08	0.00144269	0.987748	0.999993
Mvb12b	4.47771	5.09e-07	0.00144269	0.635786	0.999993
Pbx3	5.72119	-1.64e-06	0.00144269	0.246569	0.999993
Mapkap1	19.5902	1.16e-06	0.00144269	0.637344	0.999993
Gm13408	21.4401	4.98e-07	0.00144269	0.841095	0.999993
Gm13414	0.992117	-1.88e-07	0.00144269	0.752504	0.999993
Gapvd1	30.6473	2.09e-06	0.00144268	0.460343	0.999993
Hspa5	601.872	-4.82e-08	0.00144268	0.984557	0.999993
Rabepk	14.9884	1.79e-07	0.00144269	0.931338	0.999993
Fbxw2	27.0864	3.32e-08	0.00144268	0.991331	0.999993
Psmd5	27.0228	9.22e-07	0.00144268	0.737384	0.999993
Cutal	0.448237	7.14e-08	0.00144269	0.925916	0.999993
Phf19	2.61553	2.7e-07	0.00144269	0.773457	0.999993
Traf1	9.59575	-7.28e-07	0.00144269	0.463769	0.999993
Hc	0.797409	1.05e-07	0.00144269	0.882784	0.999993
Cntrl	12.7693	-1.47e-08	0.00144269	0.991133	0.999993
Rab14	115.728	2.01e-06	0.00144268	0.607691	0.999993
Gsn	503.483	-1.17e-06	0.00144268	0.723453	0.999993
Gm43128	1.14186	5.58e-07	0.00144269	0.335111	0.999993
Stom	28.0305	1.12e-06	0.00144269	0.537773	0.999993
Gm13443	2.18793	-1.69e-07	0.00144269	0.870336	0.999993
Ggta1	101.001	9.83e-08	0.00144269	0.95411	0.999993
Gm43761	1.93104	2.42e-07	0.00144269	0.793635	0.999993
Dab2ip	13.2497	1.27e-07	0.00144269	0.951688	0.999993
Ttll11	0.716591	4.51e-07	0.00144269	0.423158	0.999993
Ndufa8	114.623	-4.25e-07	0.00144268	0.891096	0.999993
Lhx6	2.60409	3e-07	0.00144269	0.785962	0.999993
Rbm18	20.0002	3.19e-07	0.00144269	0.902831	0.999993
Mrrf	15.5514	5.02e-08	0.00144269	0.983574	0.999993
Gm13431	0.353347	-3.34e-07	0.00144269	0.337294	0.999993
Ptgs1	19.2904	-4.44e-08	0.00144269	0.977707	0.999993
Gm13430	1.27576	7.52e-07	0.00144269	0.320591	0.999993
Gm13436	23.2141	-5.17e-07	0.00144269	0.791179	0.999993
Pdcl	15.6091	1.11e-06	0.00144269	0.615807	0.999993
Rc3h2	32.7203	2.92e-06	0.00144269	0.287386	0.999993
Zbtb6	7.02983	6.49e-07	0.00144269	0.677198	0.999993
Zbtb26	2.24768	8.8e-07	0.00144269	0.327012	0.999993
Rabgap1	20.8985	2.89e-06	0.00144269	0.224994	0.999993
Strbp	8.30139	1.54e-06	0.00144269	0.334487	0.999993
Gpr21	0.454123	3.65e-07	0.00144269	0.429351	0.999993
Mir5128	1.38551	-9.75e-09	0.00144269	0.827434	0.999993
Dennd1a	11.0529	-1.14e-06	0.00144269	0.549593	0.999993
Gm44283	0.581546	-1.68e-07	0.00144269	0.711691	0.999993
Gm44291	1.16013	7.48e-07	0.00144269	0.252513	0.999993
Lhx2	2.52245	3.87e-07	0.00144269	0.639923	0.999993
Gm13588	0.572615	-1.05e-07	0.00144269	0.685996	0.999993
Nek6	33.532	1.71e-06	0.00144269	0.382563	0.999993
Psmb7	160.068	1.38e-07	0.00144268	0.966838	0.999993
Gm13586	0.718308	2.91e-07	0.00144269	0.600368	0.999993
Nr6a1	7.79179	1.08e-06	0.00144269	0.367304	0.999993
Gm44144	0.321428	-1.99e-08	0.00144269	0.925578	0.999993
Olfml2a	8.19082	1.8e-08	0.00144269	0.99292	0.999993
Gm13474	0.274186	-1.13e-07	0.00144269	0.749354	0.999993
Wdr38	1.54132	-4.25e-07	0.00144269	0.595244	0.999993
Rpl35	983.896	-1.72e-06	0.00144268	0.650132	0.999993
Arpc5l	50.1202	4.59e-07	0.00144268	0.891011	0.999993
Golga1	13.1861	1.38e-06	0.00144269	0.452909	0.999993
Scai	10.1285	-1.71e-07	0.00144269	0.88731	0.999993
Gm16523	1.33041	-3.67e-07	0.00144269	0.554448	0.999993
Gm44027	0.77323	-1.38e-07	0.00144269	0.657399	0.999993
Ppp6c	27.5335	3.76e-06	0.00144269	0.191332	0.999993
Gm13453	1.60475	-4.2e-08	0.00144269	0.961405	0.999993
Gm13456	88.709	-3.93e-07	0.00144268	0.892236	0.999993
Gm13461	4.28224	1.34e-06	0.00144269	0.273157	0.999993
Gm13464	0.490581	-1.89e-07	0.00144269	0.655854	0.999993
Arhgap15	1.35766	-9.59e-08	0.00144269	0.897746	0.999993
Gtdc1	1.85404	-4.1e-07	0.00144269	0.655361	0.999993
Zeb2	44.1759	6.2e-07	0.00144269	0.737582	0.999993
Zeb2os	3.28201	-1.22e-06	0.00144269	0.283373	0.999993
Gm13470	1.81045	-7.09e-08	0.00144269	0.940754	0.999993
Gm13472	0.45116	-2.59e-07	0.00144269	0.454461	0.999993
Acvr2a	5.10272	8.7e-07	0.00144269	0.525601	0.999993
Orc4	18.3471	2.71e-06	0.00144269	0.251819	0.999993
Mbd5	6.68537	-4.16e-07	0.00144269	0.781424	0.999993
Gm13509	14.6263	1.68e-06	0.00144269	0.444717	0.999993
Epc2	11.8232	-2.9e-07	0.00144269	0.891102	0.999993
Kif5c	1.30806	4.88e-07	0.00144269	0.471289	0.999993
Gm13525	0.332953	2.27e-08	0.00144269	0.950383	0.999993
Lypd6	0.414494	6.79e-08	0.00144269	0.786454	0.999993
Mmadhc	52.3497	6.01e-07	0.00144268	0.851299	0.999993
Gm13483	0.506627	-2.89e-07	0.00144269	0.478989	0.999993
Gm13498	7.6817	9.22e-07	0.00144269	0.539243	0.999993
Rnd3	5.84085	2.63e-07	0.00144269	0.815432	0.999993
Gm13493	9.68796	3.52e-07	0.00144269	0.795451	0.999993
Rbm43	6.35283	-2.15e-06	0.00144269	0.161529	0.999993
Nmi	12.1483	-1.35e-07	0.00144269	0.932243	0.999993
Rif1	13.5372	3.19e-07	0.00144269	0.870098	0.999993
Neb	1.53201	5.68e-07	0.00144269	0.414797	0.999993
Gm13522	0.455551	-9.31e-08	0.00144269	0.800605	0.999993
Arl5a	23.5502	1.05e-06	0.00144269	0.57237	0.999993
A430018G15Rik	0.405819	-3.96e-08	0.00144269	0.907256	0.999993
Bloc1s2-ps	4.89737	-3.61e-07	0.00144269	0.794787	0.999993
Stam2	22.2839	-9.54e-07	0.00144269	0.6835	0.999993
Fmnl2	5.76433	-9.85e-08	0.00144269	0.928897	0.999993
Prpf40a	49.1562	9.73e-07	0.00144269	0.691492	0.999993
Arl6ip6	17.8074	1.43e-06	0.00144269	0.534215	0.999993
Gm13502	2.67165	-3.08e-07	0.00144269	0.753396	0.999993
Rprm	12.2039	-9.29e-07	0.00144269	0.248055	0.999993
Nr4a2	3.11729	-4.59e-08	0.00144269	0.952432	0.999993
A930012O16Rik	0.658713	4.65e-09	0.00144269	0.990639	0.999993
Gpd2	22.1484	1.54e-06	0.00144269	0.411962	0.999993
Gm13532	3.55553	9.34e-07	0.00144269	0.37453	0.999993
Cytip	3.56818	-9.84e-07	0.00144269	0.408747	0.999993
Acvr1c	0.565511	2.32e-07	0.00144269	0.630309	0.999993
Acvr1	5.30236	1.25e-06	0.00144269	0.362174	0.999993
Upp2	0.805289	-9.47e-08	0.00144269	0.871102	0.999993
Gm13559	2.79277	-4.11e-07	0.00144269	0.597633	0.999993
Pkp4	10.841	6.34e-07	0.00144269	0.654218	0.999993
Gm13549	0.783	2.33e-07	0.00144269	0.735603	0.999993
Gm13552	5.12949	1.44e-06	0.00144269	0.218922	0.999993
Tanc1	20.7313	2.13e-07	0.00144269	0.931288	0.999993
Wdsub1	5.17874	-1.1e-06	0.00144269	0.474004	0.999993
Baz2b	23.3478	2.56e-06	0.00144269	0.304234	0.999993
Ldha-ps	2.25668	-3.84e-07	0.00144269	0.662034	0.999993
2024-03-07	37.7569	3.32e-06	0.00144269	0.253703	0.999993
Cd302	14.2554	-5.18e-07	0.00144269	0.658144	0.999993
Gm13573	11.1227	-6.64e-07	0.00144269	0.709057	0.999993
Ly75	3.4498	-4.64e-07	0.00144269	0.558804	0.999993
Pla2r1	28.6038	-4.41e-07	0.00144269	0.708986	0.999993
Gm13583	0.496065	1.07e-07	0.00144269	0.843843	0.999993
Itgb6	1.49221	2.63e-07	0.00144269	0.775007	0.999993
Rbms1	219.134	2.26e-06	0.00144268	0.470278	0.999993
Tank	16.0571	9.47e-07	0.00144269	0.656313	0.999993
Psmd14	60.461	5.81e-07	0.00144269	0.813616	0.999993
Dpp4	7.13058	-4.85e-07	0.00144269	0.563681	0.999993
Fap	0.507672	-9.41e-08	0.00144269	0.799252	0.999993
Ifih1	13.4834	1.08e-06	0.00144269	0.523326	0.999993
Gca	3.07861	1.45e-06	0.00144269	0.105219	0.999993
Fign	0.370815	-1.11e-07	0.00144269	0.748085	0.999993
Gm13577	0.58101	-5.06e-07	0.00144269	0.285128	0.999993
Gm13578	0.353294	2.11e-07	0.00144269	0.584854	0.999993
Grb14	0.332803	-1.89e-07	0.00144269	0.653448	0.999993
Cobll1	23.9965	1.21e-06	0.00144269	0.511061	0.999993
Gm13593	0.726044	-4.47e-08	0.00144269	0.922407	0.999993
Galnt3	1.52172	2.16e-07	0.00144269	0.774275	0.999993
Ttc21b	6.50277	2.42e-08	0.00144269	0.987202	0.999993
Gm13604	0.734747	-6.37e-07	0.00144269	0.206752	0.999993
Stk39	20.668	1.18e-06	0.00144269	0.573586	0.999993
Gm13597	2.17504	-5.07e-07	0.00144269	0.617201	0.999993
Gm13612	0.897053	7.37e-08	0.00144269	0.918619	0.999993
Cers6	41.4762	1.08e-07	0.00144269	0.965578	0.999993
Gm37159	0.400078	3.59e-07	0.00144269	0.53656	0.999993
Gm38236	0.404524	-3.17e-07	0.00144269	0.472571	0.999993
Gm37651	0.315209	-1.08e-07	0.00144269	0.777268	0.999993
Gm37747	1.14886	1.01e-07	0.00144269	0.871125	0.999993
Gm37666	5.48318	2.87e-07	0.00144269	0.841436	0.999993
Gm38377	1.07147	3.43e-07	0.00144269	0.632978	0.999993
Nostrin	29.9611	1.68e-06	0.00144269	0.362534	0.999993
Spc25	12.7246	1.37e-06	0.00144269	0.358395	0.999993
Dhrs9	5.54457	5.32e-07	0.00144269	0.552449	0.999993
Lrp2	1.38063	-2.05e-07	0.00144269	0.735771	0.999993
Bbs5	8.0957	-1.15e-06	0.00144269	0.534371	0.999993
Fastkd1	8.74395	2.66e-07	0.00144269	0.877061	0.999993
Ppig	64.0796	1.97e-06	0.00144268	0.550975	0.999993
Gm13622	3.30723	-1.44e-07	0.00144269	0.909287	0.999993
Ccdc173	1.35724	-5.1e-07	0.00144269	0.392519	0.999993
Gm13623	5.83705	1.16e-06	0.00144269	0.268243	0.999993
Phospho2	7.47032	1.38e-07	0.00144269	0.929781	0.999993
Gm13624	0.379959	-1.18e-07	0.00144269	0.763595	0.999993
Klhl23	1.22031	-3.09e-07	0.00144269	0.673538	0.999993
Ssb	89.8329	1.67e-06	0.00144268	0.56066	0.999993
Mettl5	9.783	-7.95e-07	0.00144269	0.631001	0.999993
Mettl5os	0.613163	-2.71e-07	0.00144269	0.609258	0.999993
Ubr3	23.8645	2.02e-06	0.00144269	0.442072	0.999993
Rpl9-ps7	94.2355	-1.97e-06	0.00144268	0.511981	0.999993
Erich2os	0.491396	-4.84e-08	0.00144269	0.983234	0.999993
Erich2	4.37471	-7.16e-07	0.00144269	0.414556	0.999993
Gad1	2.89433	3.42e-07	0.00144269	0.674975	0.999993
Gorasp2	96.4808	-4.74e-07	0.00144269	0.852937	0.999993
Tlk1	13.5613	1.83e-07	0.00144269	0.930237	0.999993
Mettl8	3.95485	-3.92e-07	0.00144269	0.759879	0.999993
Dcaf17	15.22	-1.18e-07	0.00144269	0.962002	0.999993
Dync1i2	93.932	3.91e-08	0.00144268	0.993478	0.999993
Slc25a12	31.8576	5.22e-07	0.00144269	0.835751	0.999993
Gm13641	2.03587	4.37e-08	0.00144269	0.999298	0.999993
Hat1	47.6433	1.23e-06	0.00144269	0.511072	0.999993
Gm13642	0.460196	1.07e-07	0.00144269	0.880086	0.999993
Metap1d	13.7457	-3.17e-07	0.00144269	0.861396	0.999993
Itga6	31.9221	9.1e-07	0.00144269	0.698	0.999993
Pdk1	10.5351	-5e-07	0.00144269	0.811174	0.999993
Rapgef4	5.60199	-1.12e-06	0.00144269	0.396528	0.999993
Map3k20	7.70497	2.58e-06	0.00144269	0.128289	0.999993
Cdca7	7.87422	1.33e-06	0.00144269	0.25165	0.999993
Eif1-ps3	0.511409	-1.22e-07	0.00144269	0.774002	0.999993
6430710C18Rik	0.344164	5.8e-08	0.00144269	0.907896	0.999993
Sp3	37.376	1.29e-06	0.00144269	0.602928	0.999993
Hspe1-ps5	0.755256	-3.44e-07	0.00144269	0.46566	0.999993
Sp3os	11.0855	1.95e-07	0.00144269	0.921653	0.999993
Ola1	43.9154	1.36e-06	0.00144269	0.560595	0.999993
Gm13665	0.622297	3.34e-07	0.00144269	0.450657	0.999993
Gm13666	0.671581	-1.21e-07	0.00144269	0.831079	0.999993
Cir1	22.2943	-2.17e-06	0.00144269	0.409502	0.999993
Scrn3	12.0641	1.88e-06	0.00144269	0.331049	0.999993
Gpr155	3.07214	-1.24e-06	0.00144269	0.18621	0.999993
D230022J07Rik	0.708586	-5.4e-07	0.00144269	0.386995	0.999993
Wipf1	11.8097	-6.3e-07	0.00144269	0.747487	0.999993
Chr01os	1.87184	-5.82e-08	0.00144269	0.945265	0.999993
Chn1os3	0.604764	2.37e-07	0.00144269	0.577688	0.999993
Chn1	8.52345	-1.28e-06	0.00144269	0.147898	0.999993
Atf2	24.3437	1.29e-06	0.00144269	0.622706	0.999993
Atp5g3	354.008	1.34e-06	0.00144268	0.626391	0.999993
Lnpk	8.85403	2.18e-06	0.00144269	0.202384	0.999993
Mrpl23-ps1	14.1185	-1.47e-06	0.00144269	0.454333	0.999993
Hoxd11	9.72139	5.76e-07	0.00144269	0.428576	0.999993
Gm28309	0.52753	5.76e-08	0.00144269	0.849444	0.999993
Hoxd10	42.7809	-6.59e-08	0.00144269	0.961399	0.999993
Gm14396	1.65909	-1.28e-07	0.00144269	0.859975	0.999993
Hoxd9	14.6301	2.07e-08	0.00144269	0.993002	0.999993
Hoxd3os1	2.23616	-8.22e-07	0.00144269	0.36788	0.999993
Hoxd8	10.09	-1.93e-07	0.00144269	0.895818	0.999993
Hoxd3	0.506722	8.52e-08	0.00144269	0.832214	0.999993
Mir10b	0.440661	-2.39e-08	0.00144269	0.977134	0.999993
Mtx2	28.5705	-1.31e-06	0.00144269	0.616754	0.999993
2600014E21Rik	0.62062	-4.9e-07	0.00144269	0.352309	0.999993
Rps6-ps4	53.7809	-5.35e-07	0.00144269	0.81967	0.999993
Gm13653	1.73113	2.95e-07	0.00144269	0.733102	0.999993
Hnrnpa3	292.873	1.1e-06	0.00144268	0.689592	0.999993
Nfe2l2	28.1199	-1.13e-06	0.00144269	0.585539	0.999993
Gm13669	2.35083	1.81e-07	0.00144269	0.863768	0.999993
Agps	28.3928	2.74e-06	0.00144269	0.19383	0.999993
Ttc30b	3.26677	-1.09e-08	0.00144269	0.989301	0.999993
Ttc30a1	1.68864	1.1e-06	0.00144269	0.190881	0.999993
Rbm45	4.37662	-3.48e-07	0.00144269	0.810146	0.999993
Osbpl6	1.55414	5.81e-07	0.00144269	0.463586	0.999993
Prkra	8.9491	-5.55e-07	0.00144269	0.73413	0.999993
Fkbp7	14.3983	-9.41e-07	0.00144269	0.672121	0.999993
Plekha3	33.4356	3.44e-08	0.00144269	0.982273	0.999993
Ttn	0.571888	4.17e-07	0.00144269	0.327732	0.999993
Ccdc141	15.9714	-2.55e-07	0.00144269	0.865889	0.999993
Sestd1	24.4995	7.82e-07	0.00144269	0.699661	0.999993
Gm13651	0.71137	-1.15e-08	0.00144269	0.993447	0.999993
Cwc22	15.0348	-1.8e-06	0.00144269	0.382108	0.999993
Ube2e3	35.15	1.91e-06	0.00144269	0.455479	0.999993
Itga4	5.14606	-1.73e-07	0.00144269	0.849606	0.999993
Cerkl	0.268186	-2.15e-08	0.00144269	0.927656	0.999993
Ssfa2	26.8433	-1.77e-08	0.00144269	0.990822	0.999993
Pde1a	1.29541	-3.47e-07	0.00144269	0.517292	0.999993
Prdx6b	0.91813	6.03e-07	0.00144269	0.33373	0.999993
D0jc10	36.3756	4.84e-06	0.00144269	0.107335	0.999993
Frzb	0.500933	2.2e-07	0.00144269	0.554514	0.999993
Gm13687	0.806199	3.71e-08	0.00144269	0.891159	0.999993
Nckap1	75.6369	3.96e-06	0.00144268	0.219895	0.999993
Gm13689	0.718994	3.17e-07	0.00144269	0.619322	0.999993
Dusp19	5.9147	4.19e-07	0.00144269	0.791787	0.999993
Nup35	15.1412	1.59e-06	0.00144269	0.456638	0.999993
Mir684-1	0.387682	2.28e-07	0.00144269	0.648783	0.999993
Gm13690	0.275711	2.02e-07	0.00144269	0.574688	0.999993
Gm4735	19.5142	-3.17e-07	0.00144269	0.849472	0.999993
Gm13680	77.5955	-6.37e-07	0.00144269	0.803727	0.999993
Gm13679	0.331827	7.8e-08	0.00144269	0.845376	0.999993
Zc3h15	68.0437	7.2e-07	0.00144268	0.824644	0.999993
Itgav	89.0685	3.61e-07	0.00144269	0.860505	0.999993
Gm13684	0.976781	1.82e-07	0.00144269	0.794769	0.999993
Dnmt3l-ps1	0.880993	2.52e-07	0.00144269	0.710499	0.999993
Calcrl	41.9328	2.13e-07	0.00144269	0.881624	0.999993
Tfpi	1198.1	1.57e-07	0.00144269	0.910164	0.999993
Gm13710	0.33583	-2.49e-07	0.00144269	0.56148	0.999993
Ctnnd1	28.9136	1.35e-07	0.00144269	0.953181	0.999993
Selenoh	92.2584	1.17e-06	0.00144269	0.589923	0.999993
Tmx2	20.2471	1.33e-06	0.00144269	0.536711	0.999993
Med19	12.6824	1.75e-06	0.00144269	0.373152	0.999993
Zdhhc5	27.1082	3.68e-06	0.00144269	0.197296	0.999993
Clp1	9.45262	1.65e-07	0.00144269	0.923775	0.999993
Gm19426	0.889021	5.27e-07	0.00144269	0.321064	0.999993
Serping1	290.803	-6.05e-07	0.00144269	0.800092	0.999993
Ube2l6	30.4606	-5.84e-08	0.00144269	0.97174	0.999993
Timm10	47.4861	6.85e-07	0.00144269	0.788491	0.999993
Slc43a1	1.75831	8.8e-08	0.00144269	0.905708	0.999993
Slc43a3	104.903	3.34e-07	0.00144268	0.910516	0.999993
Prg2	0.321411	9.26e-08	0.00144269	0.885332	0.999993
Ssrp1	53.2978	2.81e-06	0.00144269	0.228561	0.999993
Tnks1bp1	32.7347	-3.32e-07	0.00144269	0.854391	0.999993
Aplnr	11.2415	-1.61e-07	0.00144269	0.9032	0.999993
Gm13713	1.0559	4.83e-07	0.00144269	0.483656	0.999993
Olfr1033	5.06571	-1.36e-07	0.00144269	0.844851	0.999993
Olfr1127-ps1	0.443902	-1.49e-08	0.00144269	0.886243	0.999993
Gm13736	4.78497	-1.28e-06	0.00144269	0.33841	0.999993
Gm13740	0.305512	1.13e-07	0.00144269	0.856238	0.999993
Olfr1259	1.80507	-5.34e-07	0.00144269	0.475949	0.999993
Ptprj	5.75429	-7.16e-08	0.00144269	0.962226	0.999993
Nup160	9.18277	-9.75e-08	0.00144269	0.954701	0.999993
Fnbp4	27.7754	2.36e-06	0.00144269	0.385517	0.999993
Gm13772	0.269515	-1.14e-07	0.00144269	0.804195	0.999993
Mtch2	114.222	6.33e-07	0.00144268	0.848338	0.999993
Ndufs3	78.3519	5e-07	0.00144268	0.858049	0.999993
Kbtbd4	9.79918	-1.2e-06	0.00144269	0.531109	0.999993
Ptpmt1	14.9671	1.29e-07	0.00144269	0.956971	0.999993
Gm17661	0.371599	5.52e-08	0.00144269	0.913405	0.999993
Celf1	55.5097	3.1e-06	0.00144268	0.358289	0.999993
Gm13777	0.321247	-1.89e-07	0.00144269	0.660113	0.999993
Rapsn	0.586923	1.47e-07	0.00144269	0.773175	0.999993
Gm13778	0.34471	1.4e-08	0.00144269	0.9426	0.999993
Psmc3	135.261	5.08e-07	0.00144268	0.887472	0.999993
Slc39a13	24.4737	1.38e-06	0.00144269	0.506035	0.999993
Spi1	1.64475	-8.67e-07	0.00144269	0.355035	0.999993
Madd	8.1566	4.41e-07	0.00144269	0.805451	0.999993
Nr1h3	4.77968	-6.78e-07	0.00144269	0.537186	0.999993
Acp2	19.9058	-1.15e-06	0.00144269	0.634728	0.999993
Ddb2	4.00924	8.43e-07	0.00144269	0.50736	0.999993
A330069E16Rik	5.95619	3.69e-09	0.00144269	0.998053	0.999993
Pacsin3	9.79916	-1.26e-06	0.00144269	0.468903	0.999993
Arfgap2	34.8944	7.46e-07	0.00144269	0.778881	0.999993
1110051M20Rik	7.17143	-7.59e-07	0.00144269	0.619755	0.999993
Lrp4	3.3521	-4.12e-07	0.00144269	0.565476	0.999993
Ckap5	20.7491	-3.03e-07	0.00144269	0.87814	0.999993
F2	0.748228	-4.24e-07	0.00144269	0.474635	0.999993
Gm13771	0.313499	1.24e-07	0.00144269	0.622944	0.999993
Zfp408	7.50831	1.79e-06	0.00144269	0.22137	0.999993
Arhgap1	38.0557	1.91e-06	0.00144268	0.512022	0.999993
Atg13	32.8515	5.2e-07	0.00144269	0.76971	0.999993
Harbi1	5.04408	2.2e-08	0.00144269	0.990425	0.999993
Gm13776	0.296427	-1.89e-08	0.00144269	0.961977	0.999993
Ambra1	10.2995	-6.69e-08	0.00144269	0.967775	0.999993
Mdk	41.3407	5.76e-07	0.00144269	0.613698	0.999993
Dgkz	16.2522	-1.95e-06	0.00144269	0.419977	0.999993
Creb3l1	1.67304	-3.13e-08	0.00144269	0.9605	0.999993
Phf21a	11.5418	3.92e-07	0.00144269	0.850489	0.999993
Large2	0.428063	-1.22e-07	0.00144269	0.782268	0.999993
Pex16	15.1222	-9.85e-07	0.00144269	0.680116	0.999993
1700029I15Rik	0.570115	3.53e-07	0.00144269	0.265538	0.999993
Mapk8ip1	0.96117	7.87e-08	0.00144269	0.836743	0.999993
Cry2	6.94193	1.05e-06	0.00144269	0.509995	0.999993
Slc35c1	16.5434	1.53e-06	0.00144269	0.310524	0.999993
Gm13815	1.88836	-1.95e-07	0.00144269	0.832488	0.999993
Chst1	2.07472	-4.93e-07	0.00144269	0.621311	0.999993
Syt13	6.31332	-2.65e-07	0.00144269	0.676069	0.999993
Prdm11	2.86036	-5.99e-08	0.00144269	0.948268	0.999993
Trp53i11	40.7458	-3.1e-07	0.00144268	0.916161	0.999993
Tspan18	10.41	-7.64e-07	0.00144269	0.676227	0.999993
Cd82	89.9187	1.55e-06	0.00144269	0.508669	0.999993
Ext2	54.9398	-1.08e-07	0.00144269	0.95768	0.999993
Accs	2.8539	1.33e-06	0.00144269	0.220498	0.999993
Gm13889	1.69908	-4.24e-07	0.00144269	0.627589	0.999993
Alkbh3	16.4829	1.95e-07	0.00144268	0.943671	0.999993
Hsd17b12	52.9599	1.31e-06	0.00144268	0.709694	0.999993
Ttc17	13.9278	4.8e-07	0.00144269	0.811385	0.999993
Itpa-ps1	2.25677	7.53e-08	0.00144269	0.9378	0.999993
2810002D19Rik	5.05965	-1.42e-06	0.00144269	0.314387	0.999993
Api5	39.7047	5.48e-07	0.00144268	0.845259	0.999993
Gm13803	1.15726	-2.81e-07	0.00144269	0.715819	0.999993
Gm10801	0.442186	-9e-08	0.00144269	0.838541	0.999993
Gm10800	2.59014	-1.42e-06	0.00144269	0.0494254	0.999993
Gm13809	0.58646	-5.58e-08	0.00144269	0.912516	0.999993
Gm13812	0.775218	-2.39e-07	0.00144269	0.684075	0.999993
B230118H07Rik	13.1295	2.34e-06	0.00144269	0.243431	0.999993
Traf6	8.65179	4.33e-07	0.00144269	0.79236	0.999993
Prr5l	4.68876	-4.17e-07	0.00144269	0.705896	0.999993
Commd9	42.4451	-2.96e-07	0.00144269	0.88548	0.999993
Ldlrad3	0.873275	-3.62e-07	0.00144269	0.575189	0.999993
Gm13921	0.539529	2.07e-07	0.00144269	0.725717	0.999993
Trim44	16.0749	-2.86e-07	0.00144269	0.879973	0.999993
Gm13868	0.345358	9.84e-08	0.00144269	0.854044	0.999993
Pamr1	1.75792	5.25e-07	0.00144269	0.399886	0.999993
Slc1a2	0.412451	9.09e-08	0.00144269	0.851597	0.999993
Cd44	5.8948	5.61e-07	0.00144269	0.596445	0.999993
Pdhx	12.5073	2.23e-06	0.00144269	0.266736	0.999993
Apip	20.6381	-2.77e-07	0.00144269	0.890218	0.999993
Ehf	0.561353	1.37e-07	0.00144269	0.84205	0.999993
Elf5	2.08742	3.58e-09	0.00144269	0.995576	0.999993
Cat	42.3378	8.68e-07	0.00144268	0.769636	0.999993
Abtb2	2.388	8.44e-07	0.00144269	0.314773	0.999993
0t10	11.8755	1.22e-07	0.00144269	0.950858	0.999993
Caprin1	84.466	2.66e-06	0.00144268	0.37156	0.999993
Lmo2	2.57406	-1.75e-07	0.00144269	0.843084	0.999993
Fbxo3	21.3316	-1.29e-06	0.00144268	0.664562	0.999993
Cd59b	2.68816	-3.11e-07	0.00144269	0.752713	0.999993
Cd59a	49.7467	-1.14e-06	0.00144269	0.630188	0.999993
D430041D05Rik	1.21893	-2.9e-07	0.00144269	0.628834	0.999993
Gm13882	9.84272	4.24e-08	0.00144269	0.983272	0.999993
Hipk3	28.6063	-6.39e-07	0.00144269	0.800796	0.999993
Platr14	3.56196	7.3e-07	0.00144269	0.525055	0.999993
Cstf3	20.0408	2.26e-06	0.00144269	0.288565	0.999993
Tcp11l1	5.46766	1.36e-06	0.00144269	0.266349	0.999993
Depdc7	5.06825	-6.34e-07	0.00144269	0.509108	0.999993
Qser1	9.19093	-4.16e-08	0.00144269	0.978482	0.999993
Prrg4	5.88081	4.32e-07	0.00144269	0.74882	0.999993
Ccdc73	2.72659	-3.11e-07	0.00144269	0.743666	0.999993
Eif3m	108.024	3.68e-07	0.00144269	0.888372	0.999993
Wt1os	14.0221	6.6e-07	0.00144269	0.63835	0.999993
Gm27538	0.609217	-2.22e-07	0.00144269	0.68341	0.999993
Gm27308	1.93575	3.33e-07	0.00144269	0.72647	0.999993
Wt1	118.455	9.71e-08	0.00144269	0.961003	0.999993
Them7	7.76005	6.41e-09	0.00144269	0.989014	0.999993
Rcn1	207.521	-3.22e-07	0.00144269	0.798751	0.999993
Rpl10-ps1	25.5786	4.94e-07	0.00144269	0.833791	0.999993
Elp4	5.26719	8.15e-07	0.00144269	0.545513	0.999993
Immp1l	34.6592	-2.58e-06	0.00144268	0.376917	0.999993
D0jc24	14.9952	-1.11e-06	0.00144269	0.604335	0.999993
Mpped2	0.450589	-1.83e-08	0.00144269	0.980256	0.999993
Arl14ep	11.1617	-6.53e-07	0.00144269	0.726624	0.999993
Gm13904	1.21182	-4.71e-07	0.00144269	0.405884	0.999993
Rpl35a-ps4	0.51763	-9.3e-08	0.00144269	0.834422	0.999993
Gm13910	8.29268	-4.66e-07	0.00144269	0.723033	0.999993
Mettl15	2.77183	3.32e-07	0.00144269	0.781926	0.999993
Kif18a	2.61017	4.44e-07	0.00144269	0.645533	0.999993
Bdnf	17.9845	-1.91e-07	0.00144269	0.846982	0.999993
Lin7c	40.2372	-3.07e-07	0.00144268	0.908517	0.999993
Lgr4	4.34785	9.19e-07	0.00144269	0.475531	0.999993
Ccdc34	12.5075	4.85e-08	0.00144269	0.975883	0.999993
Gm13935	0.87788	-1.91e-07	0.00144269	0.735003	0.999993
Muc15	0.296666	-6.98e-09	0.00144269	0.951259	0.999993
Gm13961	0.517259	1.97e-07	0.00144269	0.583365	0.999993
Lpcat4	3.11224	3.12e-08	0.00144269	0.980249	0.999993
Nop10	129.223	1.16e-06	0.00144268	0.720356	0.999993
Slc12a6	12.9131	-4.31e-07	0.00144269	0.826485	0.999993
Emc4	81.3952	5.77e-07	0.00144268	0.862233	0.999993
Katnbl1	9.24668	1.51e-07	0.00144269	0.937941	0.999993
Emc7	138.519	5.95e-07	0.00144268	0.828681	0.999993
Aven	5.81354	-1.07e-06	0.00144269	0.467843	0.999993
Ryr3	0.322651	2.16e-07	0.00144269	0.68496	0.999993
Fmn1	3.49166	3.2e-07	0.00144269	0.799601	0.999993
Arhgap11a	8.73487	1.2e-06	0.00144269	0.409074	0.999993
Gm21596	23.8033	-8.88e-07	0.00144269	0.666148	0.999993
Actc1	0.99066	3.65e-07	0.00144269	0.467543	0.999993
Aqr	20.0007	3.46e-07	0.00144269	0.888776	0.999993
Zfp770	3.06684	7.26e-07	0.00144269	0.530224	0.999993
Dph6	12.9302	1.15e-06	0.00144269	0.571116	0.999993
BC052040	5.21002	3.07e-07	0.00144269	0.838526	0.999993
Meis2	24.684	-8.25e-07	0.00144269	0.729849	0.999993
2700033N17Rik	2.5474	-2.83e-08	0.00144269	0.974384	0.999993
G630016G05Rik	0.318801	-1.23e-07	0.00144269	0.719626	0.999993
Gm13981	1.2111	4.25e-08	0.00144269	0.966337	0.999993
Spred1	6.18364	-6.51e-07	0.00144269	0.656103	0.999993
Fam98b	23.3765	-4.72e-07	0.00144269	0.854893	0.999993
Rasgrp1	3.36135	-6.9e-07	0.00144269	0.543956	0.999993
Thbs1	10.9666	-2.74e-07	0.00144269	0.83054	0.999993
Gpr176	0.268685	-1.38e-08	0.00144269	0.927374	0.999993
[truncated: 17,251 more rows]
